# Supplementary material for: Chronic Exposure to Field-Level Thiamethoxam Impairs Gut Tissue and Reduces Honeybee (Apis cerana) Survival
Source: Insects. 2025 Apr 1;16(4):372. doi: 10.3390/insects16040372 (PMC12028093; doi:10.3390/insects16040372)
Supplement: Supplementary file 1 [file insects-16-00372-s001.zip]

Archive with 10 entries (10 files):
- Figure S9 The sample correlation of gut RNAseq data.pdf
- Figure S10 The sample correlation of  head RNAseq data.pdf
- Table S1 Primer sequence.xlsx
- Table S2 The gut DEGs list.xlsx
- Table S3 The GO enrichment of gut DEGs.xlsx
- Table S4 The KEGG enrichment of gut DEGs.xlsx
- Table S5 The head DEGs list.xlsx
- Table S6 The GO enrichment of head DEGs.xlsx
- Table S7 The KEGG enrichment of head DEGs.xlsx
- Table S8 The KEGG enrichment of head differential metabolites.xlsx
