# Supplementary material for: Chronic Exposure to Field-Level Thiamethoxam Impairs Gut Tissue and Reduces Honeybee (Apis cerana) Survival
Source: Insects. 2025 Apr 1;16(4):372. doi: 10.3390/insects16040372 (PMC12028093; doi:10.3390/insects16040372)
Supplement: Supplementary file 1 [file insects-16-00372-s001.zip › Table S1 Primer sequence.xlsx]

## Sheet: Sheet1
Primer name	Sequence (5'to3')
Head_LOC107997666_F	AATGCTGACCCTGGTGAGTG
Head_LOC107997666_R	TCCCAGGAATTCATGTTGGCA
Head_LOC108002783_F	CAAGGAGCATCGTTGACACG
Head_LOC108002783_R	ACGAAACCGTCCGTCAAACT
Gut_LOC108002701_F	GACGTGACCAACTCGGTTCT
Gut_LOC108002701_R	CTCCGCCAGGTTCGAGATAC
Gut_LOC108000423_F	CGTCGAGAAGATGCGCAAAG
Gut_LOC108000423_R	ACACCCATAGCGGTTTCCAG
Reference_actin_F	GGATTCGGGTGACGGTGTTTCG
Reference_actin_R	GCCAGCCAAGTCCAAACGAAGA
