# Supplementary material for: Chronic Exposure to Field-Level Thiamethoxam Impairs Gut Tissue and Reduces Honeybee (Apis cerana) Survival
Source: Insects. 2025 Apr 1;16(4):372. doi: 10.3390/insects16040372 (PMC12028093; doi:10.3390/insects16040372)
Supplement: Supplementary file 1 [file insects-16-00372-s001.zip › Table S2 The gut DEGs list.xlsx]

## Sheet: G_400_vs_G_0_deseq2_annot
Gene ID	Gene Name	Gene Description	Length	FC(G_400/G_0)	Log2FC(G_400/G_0)	Pvalue	Padjust	Significant	Regulate	G_400_1_count	G_400_2_count	G_400_3_count	G_400_4_count	G_400_5_count	G_400_6_count	G_400_7_count	G_400_8_count	G_0_1_count	G_0_2_count	G_0_3_count	G_0_4_count	G_0_5_count	G_0_6_count	G_0_7_count	G_0_8_count	G_400_1_tpm	G_400_2_tpm	G_400_3_tpm	G_400_4_tpm	G_400_5_tpm	G_400_6_tpm	G_400_7_tpm	G_400_8_tpm	G_0_1_tpm	G_0_2_tpm	G_0_3_tpm	G_0_4_tpm	G_0_5_tpm	G_0_6_tpm	G_0_7_tpm	G_0_8_tpm	G_400_tpm_average	G_0_tpm_average	NR Hit-name	NR Description	GO ID	GO Term	GO Description	KO ID
gene-LOC107994441	LOC107994441	L-threonine ammonia-lyase-like, transcript variant X1	3342	12.9872	3.69902	4.6e-13	4.59e-09	yes	up	102	363	71	44	332	345	62	294	34	27	19	15	10	7	13	0	2.6	8.88	1.25	0.77	5.76	6.65	1.14	5.5	0.76	0.57	0.34	0.3	0.31	0.17	0.21	0	4.06875	0.3325	XP_624902.1	uncharacterized protein LOC552523 isoform X1 [Apis mellifera]	GO:0019344	biological_process	cysteine biosynthetic process	K01754;K01697
gene-LOC107996249	LOC107996249	fibrillin-2	9485	5.09277	2.34845	8.36e-11	4.17e-07	yes	up	717	4384	1749	879	2088	4064	1870	5632	827	563	603	528	583	316	466	224	8.44	46.69	15.06	7.72	15.33	33.01	15.11	44.33	8.79	5.52	6.07	5.8	8.34	4.11	4.75	1.85	23.2112	5.65375	XP_028521749.1	multiple epidermal growth factor-like domains protein 11 [Apis cerana]	GO:0008241;;GO:0016020;;GO:0016043;;GO:0048513;;GO:0006508;;GO:0048731;;GO:0008237	molecular_function;;cellular_component;;biological_process;;biological_process;;biological_process;;biological_process;;molecular_function	peptidyl-dipeptidase activity;;membrane;;cellular component organization;;animal organ development;;proteolysis;;system development;;metallopeptidase activity	K24068
gene-LOC108003955	LOC108003955	major royal jelly protein 1-like, transcript variant X1	2208	8.79412	3.13654	3.26e-09	1.08e-05	yes	up	21	381	57	68	92	203	122	304	26	5	31	7	10	23	4	20	0.88	13.38	1.72	2.08	2.51	6.65	3.46	8.41	0.78	0.18	1	0.28	0.43	0.91	0.11	0.48	4.88625	0.52125	XP_016922041.1	major royal jelly protein 1-like [Apis cerana]
gene-LOC107998816	LOC107998816	uncharacterized LOC107998816	1602	16.5297	4.04699	7.06e-09	1.76e-05	yes	up	83	737	61	79	366	290	54	390	16	26	31	1	14	21	15	0	4	33.6	2.23	2.85	12.3	11.45	1.97	14.03	0.69	1.05	1.17	0.04	0.8	0.94	0.58	0	10.3038	0.65875	XP_016913786.1	histone H2A.Z-specific chaperone CHZ1 [Apis cerana]
gene-LOC108003610	LOC108003610	tubulin alpha-2/alpha-4 chain-like, transcript variant X1	2049	8.73228	3.12636	1.08e-08	2.15e-05	yes	up	13	53	17	7	14	18	16	30	1	1	5	4	4	2	2	0	0.56	1.81	0.56	0.22	0.45	0.63	0.53	0.95	0.04	0.04	0.16	0.17	0.22	0.09	0.06	0	0.71375	0.0975	XP_016921469.1	tubulin alpha-1C chain-like isoform X1 [Apis cerana]	GO:0016787;;GO:0007017;;GO:0005200;;GO:0005874;;GO:0005525	molecular_function;;biological_process;;molecular_function;;cellular_component;;molecular_function	hydrolase activity;;microtubule-based process;;structural constituent of cytoskeleton;;microtubule;;GTP binding	K07374
gene-LOC107994795	LOC107994795	uncharacterized LOC107994795	16621	11.6599	3.54349	1.58e-08	2.63e-05	yes	up	6	42	22	8	98	99	30	91	2	8	5	6	11	0	4	0	0.02	0.15	0.07	0.02	0.27	0.31	0.09	0.26	0.01	0.03	0.02	0.02	0.05	0	0.01	0	0.14875	0.0175
gene-LOC107994785	LOC107994785	glucose dehydrogenase [FAD, quinone]-like, transcript variant X1	3241	8.02216	3.00399	3.22e-08	4.6e-05	yes	up	39.1	275	24	245	35	41	168	109	32	11	24	5	13	7	17	0	1.14	7.47	0.51	5.37	0.68	0.92	3.67	2.31	0.78	0.25	0.51	0.11	0.42	0.19	0.29	0	2.75875	0.31875	XP_043799761.1	glucose dehydrogenase [FAD, quinone]-like [Apis laboriosa]	GO:0050660;;GO:0016614	molecular_function;;molecular_function	flavin adenine dinucleotide binding;;oxidoreductase activity, acting on CH-OH group of donors
gene-LOC107993950	LOC107993950	glucose dehydrogenase [FAD, quinone], transcript variant X1	2140	9.1186	3.18881	4.4e-08	5.49e-05	yes	up	318.22	576.21	35	172.04	408.26	295.54	45.27	726.6	51.57	36.36	69	6	36.8	17.64	18	32	10.2	17.64	0.91	4	9.31	8	1.1	17.09	0.81	0.89	1.84	0.19	1.23	0.32	0.49	0.79	8.53125	0.82	XP_028521143.1	glucose dehydrogenase [FAD, quinone]-like [Apis cerana]	GO:0050660;;GO:0016614	molecular_function;;molecular_function	flavin adenine dinucleotide binding;;oxidoreductase activity, acting on CH-OH group of donors
gene-LOC107994782	LOC107994782	glucose dehydrogenase [FAD, quinone]-like, transcript variant X1	3040	11.1312	3.47654	1.05e-07	0.000116255	yes	up	28.68	196.79	15	14.96	104.74	123.46	14.73	28.4	5.43	6.64	18	2	0.2	1.36	3	9	0.95	5.18	0.32	0.31	2.14	2.98	0.28	0.7	0.16	0.18	0.42	0.06	0.01	0.04	0.06	0.22	1.6075	0.14375	XP_016907325.1	glucose dehydrogenase [FAD, quinone]-like [Apis cerana]	GO:0050660;;GO:0016614	molecular_function;;molecular_function	flavin adenine dinucleotide binding;;oxidoreductase activity, acting on CH-OH group of donors
gene-LOC107995621	LOC107995621	uncharacterized LOC107995621	616	8.36902	3.06506	1.77e-07	0.000176604	yes	up	136.01	672.19	148.31	282.15	451.61	1005.19	289.25	647.32	70.04	43.6	46.55	8.08	21.75	23.43	21.7	124.57	27.03	125.68	21.39	41.25	61.52	163.26	43.56	96.4	12.81	7.26	7.16	1.45	5.28	4.22	3.35	19.9	72.5113	7.67875	XP_031365826.1	uncharacterized protein LOC116185488 [Apis dorsata]	GO:0005576;;GO:0032977;;GO:0008061;;GO:0031090	cellular_component;;molecular_function;;molecular_function;;cellular_component	extracellular region;;membrane insertase activity;;chitin binding;;organelle membrane	K23489
gene-LOC107996301	LOC107996301	sodium-coupled monocarboxylate transporter 1, transcript variant X1	3679	3.47551	1.79722	3.17e-07	0.000287927	yes	up	6219.04	6715.6	2032.78	2046.68	4689.17	3073.89	6671.8	6697.77	1939.4	727.09	2367.25	1957.14	1592.83	1048.1	1070.27	253.77	115.53	118.09	28.94	28.48	61.31	46.67	93.62	92.64	32.15	11.13	34.36	33.09	34.61	18.23	15.86	3.39	73.16	22.8525	XP_016909760.1	sodium-coupled monocarboxylate transporter 1 isoform X1 [Apis cerana]	GO:0022857;;GO:0016020	molecular_function;;cellular_component	transmembrane transporter activity;;membrane	K14388
gene-LOC108001473	LOC108001473	loricrin, transcript variant X2	1788	5.73706	2.52031	3.47e-07	0.000288856	yes	up	1550.71	9978.67	4184.5	4709.72	6836.26	18725.8	6029.84	21253.3	2177.72	1331.52	3116.22	533.85	1180.72	1553.76	713.72	1377.95	66.87	403.2	134.89	147.89	200.3	637.25	196.55	683.25	84.5	47.32	101.72	20.67	59.57	62.75	24.29	41.25	308.775	55.2587	XP_016917969.1	loricrin [Apis cerana]	GO:1990904	cellular_component	ribonucleoprotein complex
gene-LOC107995017	LOC107995017	farnesol dehydrogenase	1022	0.626943	-0.673593	3.88e-07	0.000298005	yes	down	29537	34268	28345	41548	26537	26508	26400	18570	41125	54526	46017	45814	43881	30627	39768	40906	2519.74	2766.22	1817.73	2643.11	1577.73	1851.09	1706.2	1182.08	3173.64	3901.67	3066.28	3554.77	4470.23	2416.12	2687.61	2609.07	2007.99	3234.92	XP_016907731.1	farnesol dehydrogenase [Apis cerana]				K15890;K22970
gene-LOC107993132	LOC107993132	uncharacterized LOC107993132, transcript variant X1	2333	2.53665	1.34292	6.73e-07	0.000479995	yes	up	154.9	498.14	124.78	174.89	280.87	389.61	205.32	297.83	119.86	103	156.04	78.74	123.11	59.41	116.58	57	4.48	14.58	2.9	4	6.05	9.76	4.74	6.88	3.29	2.6	3.73	2.16	3.98	1.72	2.88	1.3	6.67375	2.7075	XP_016904866.1	uncharacterized protein LOC107993132 isoform X1 [Apis cerana]	GO:0046872;;GO:0004521;;GO:0003723	molecular_function;;molecular_function;;molecular_function	metal ion binding;;endoribonuclease activity;;RNA binding	K14648
gene-LOC108000667	LOC108000667	putative uncharacterized protein DDB_G0282129, transcript variant X2	2403	0.5888	-0.764151	1.15e-06	0.000765931	yes	down	4934	4755	3539	4808	2801	3290	2239	2854	3878	8657	6627	6141	6174	5366	5647	4426	130.57	118.77	71.67	95.19	51.9	70.97	44.6	56.14	91.9	191.41	137.06	147.95	191.7	132.5	119.03	84.68	79.9762	137.029	XP_016916640.1	putative uncharacterized protein DDB_G0282129 [Apis cerana]
gene-LOC107992440	LOC107992440	purine nucleoside phosphorylase, transcript variant X1	4314	8.73912	3.12749	1.25e-06	0.000776719	yes	up	24	372	62	53	153	798	56	420	35	37	38	7	51	17	24	11	0.38	6.97	1.51	1.06	2.93	16.86	1.72	6.96	0.68	0.49	0.91	0.1	0.94	0.25	0.46	1.1	4.79875	0.61625	XP_016903787.1	purine nucleoside phosphorylase isoform X1 [Apis cerana]	GO:0004731;;GO:0009116;;GO:0047975	molecular_function;;biological_process;;molecular_function	purine-nucleoside phosphorylase activity;;nucleoside metabolic process;;guanosine phosphorylase activity	K03783
gene-LOC107995662	LOC107995662	uncharacterized LOC107995662, transcript variant X1	7716	2.00615	1.00443	1.47e-06	0.000822028	yes	up	737	941	923	1134	851	1138	805	1245	460	702	577	585	587	367	470	99	6.66	8	6.28	7.49	5.37	8.33	5.39	8.13	3.69	5.23	4.04	4.81	6.16	3.05	3.35	0.65	6.95625	3.8725	XP_016908799.1	uncharacterized protein LOC107995662 isoform X1 [Apis cerana]
gene-LOC107996233	LOC107996233	fez family zinc finger protein 2-like, transcript variant X1	3771	2.68349	1.42411	1.48e-06	0.000822028	yes	up	164	184	99	65	161	95	177	110	37	52	73	67	67	50	40	8	3.57	3.25	1.54	0.88	2.23	1.57	2.69	1.51	0.67	0.89	1.15	1.18	1.57	0.85	0.63	0.14	2.155	0.885	XP_016909681.1	zinc finger protein 205-like [Apis cerana]				K09223
gene-LOC107997036	LOC107997036	deoxyribonuclease-2-alpha, transcript variant X1	1594	0.571905	-0.806153	1.58e-06	0.000831586	yes	down	172	111	113	154	126	132	115	91	200	249	260	175	186	134	252	210	6.46	3.53	3.1	4.09	3.22	3.89	3.22	2.47	5.77	7.79	7.25	6.33	7.64	3.95	7.71	5.13	3.7475	6.44625	PBC30555.1	Deoxyribonuclease-2-alpha [Apis cerana cerana]	GO:0004531	molecular_function	deoxyribonuclease II activity	K01158
gene-LOC107993930	LOC107993930	sodium- and chloride-dependent transporter XTRP3, transcript variant X1	8569	1.65473	0.726593	1.67e-06	0.000831586	yes	up	562.42	623.57	616.31	699.15	684.62	594.96	770.94	918.7	429.92	434.75	504.35	444.38	520.41	259.49	445.23	191.61	3.1	3.26	2.57	2.95	2.69	2.77	3.22	3.81	2.11	2.15	2.12	2.28	3.4	1.37	1.96	0.69	3.04625	2.01	XP_016906098.1	sodium- and chloride-dependent transporter XTRP3 isoform X1 [Apis cerana]	GO:0016020;;GO:0015293	cellular_component;;molecular_function	membrane;;symporter activity	K05048;K05034;K05036
gene-LOC108002078	LOC108002078	G-protein coupled receptor Mth2	5113	2.3276	1.21884	1.76e-06	0.000838751	yes	up	588	872	455	419	889	898	504	1009	307	396	236	415	388	249	328	81	7.67	10.77	4.57	4.11	8.17	9.59	4.97	9.81	3.58	4.31	2.41	4.94	5.94	3.05	3.43	0.76	7.4575	3.5525	XP_016918984.1	G-protein coupled receptor Mth2 [Apis cerana]	GO:0004930;;GO:0016020;;GO:0007166	molecular_function;;cellular_component;;biological_process	G-protein coupled receptor activity;;membrane;;cell surface receptor signaling pathway	K04599
gene-LOC107994302	LOC107994302	GATA zinc finger domain-containing protein 14	4757	3.10031	1.63241	2.22e-06	0.0010067	yes	up	323	1343	225	315	235	583	209	448	87	175	258	112	178	162	95	72	4.55	17.92	2.44	3.33	2.33	6.72	2.23	4.71	1.1	2.06	2.84	1.44	2.94	2.14	1.07	0.73	5.52875	1.79	XP_016906630.1	probable cyclin-dependent serine/threonine-protein kinase DDB_G0292550 [Apis cerana]
gene-LOC133666818	LOC133666818	uncharacterized LOC133666818	11361	1.83675	0.877155	2.33e-06	0.00100964	yes	up	167.05	164.6	205.94	340.84	217.58	249.69	229.86	315.08	127.88	203.17	125.77	127.04	82.85	92.43	164.78	68.02	0.97	0.9	0.92	1.48	0.89	1.18	1	1.36	0.66	0.98	0.57	0.67	0.56	0.5	0.77	0.28	1.0875	0.62375	KOX71164.1	hypothetical protein WN51_04187 [Melipona quadrifasciata]
gene-LOC107999037	LOC107999037	beta-1,3-glucan-binding protein	1560	4.93074	2.30181	2.86e-06	0.00114857	yes	up	40	82	23	29	11	51	38	84	3	10	15	9	24	2	12	0	1.99	3.87	0.87	1.08	0.38	2.08	1.43	3.12	0.13	0.42	0.58	0.41	1.41	0.09	0.48	0	1.8525	0.44	PBC30403.1	Beta-1,3-glucan-binding protein [Apis cerana cerana]	GO:0045087;;GO:0016020;;GO:0005975;;GO:0030246;;GO:0004553	biological_process;;cellular_component;;biological_process;;molecular_function;;molecular_function	innate immune response;;membrane;;carbohydrate metabolic process;;carbohydrate binding;;hydrolase activity, hydrolyzing O-glycosyl compounds	K20697;K20692
gene-LOC107992459	LOC107992459	PDZ domain-containing RING finger protein 4, transcript variant X1	4328	1.75244	0.809365	2.88e-06	0.00114857	yes	up	826	1177	1135	1346	1269	1343	1060	1538	763	703	722	810	730	564	847	228	13.04	17.78	13.91	16.12	14.28	17.49	12.77	18.33	10.81	9.35	9.01	11.68	13.6	8.4	10.77	2.74	15.465	9.545	XP_043797877.1	PDZ domain-containing RING finger protein 4 isoform X1 [Apis laboriosa]				K19931;K15682
gene-LOC107995824	LOC107995824	uncharacterized LOC107995824, transcript variant X5	12078	0.182878	-2.45105	3.73e-06	0.00143311	yes	down	40.32	19.24	21.86	28.22	13.41	29.46	12.28	23.06	18.81	564.4	168.01	200.39	43.05	36.7	75.95	9	0.25	0.14	0.16	0.14	0.05	0.13	0.05	0.1	0.09	9.12	2.43	3.25	0.28	0.47	0.58	0.13	0.1275	2.04375	XP_016909024.1	uncharacterized protein LOC107995824 isoform X1 [Apis cerana]
gene-LOC107999169	LOC107999169	homeobox protein cut, transcript variant X1	10815	1.72686	0.788152	4.15e-06	0.0015347	yes	up	632	777	736	902	746	769	949	1340	474.9	556	602	623	598	274	518	246	4.16	4.8	3.69	4.34	3.46	4.09	4.78	6.54	2.77	3	3.07	3.68	4.6	1.65	2.71	1.09	4.4825	2.82125	XP_043799901.1	homeobox protein cut isoform X1 [Apis laboriosa]				K09313
gene-LOC107995132	LOC107995132	serine-rich adhesin for platelets, transcript variant X1	7943	1.55841	0.640072	4.61e-06	0.00164325	yes	up	1791.97	2614.15	2487.52	3348.55	2487.47	2614.28	2800.37	3918.12	1428.56	1920.21	2324.28	2085.05	1665.74	1176.32	2063.42	1044.25	14.1	20.62	14.98	19.65	13.19	16.52	16.86	22.89	9.81	13.46	14.77	15.76	15.43	8.86	13.1	5.83	17.3513	12.1275	XP_016907938.1	uncharacterized protein LOC107995132 isoform X1 [Apis cerana]	GO:0005634	cellular_component	nucleus
gene-LOC133667806	LOC133667806	uncharacterized LOC133667806	5076	4.06348	2.02272	6.1e-06	0.00207844	yes	up	9	24	25	49	32	36	22	63	6	18	12	16	5	2	6	0	0.12	0.3	0.25	0.48	0.3	0.39	0.22	0.62	0.07	0.2	0.12	0.19	0.08	0.02	0.06	0	0.335	0.0925	XP_006571805.1	extensin [Apis mellifera]
gene-LOC107992942	LOC107992942	heat shock protein 83	2515	0.388252	-1.36493	6.25e-06	0.00207844	yes	down	1118	1884	2150	4044	2458	1079	1106	452	2728	4524	4926	2841	3409	5345	6131	3179	31.7	50.56	46.65	85.95	49	25.04	23.7	9.56	69.34	107.07	109.18	73.44	113.7	141.85	139.02	65.07	40.27	102.334	PBC31037.1	Heat shock protein [Apis cerana cerana]	GO:0051082;;GO:0140662;;GO:0016887;;GO:0005524	molecular_function;;deleted;;molecular_function;;molecular_function	unfolded protein binding;;old GO;;ATPase activity;;ATP binding	K09487;K09488;K04079
gene-LOC107994900	LOC107994900	mitochondrial basic amino acids transporter-like, transcript variant X1	1778	4.62741	2.2102	6.57e-06	0.00211507	yes	up	46	61	13	32	83	45	11	62	10	7	7	5	3	5	7	22	1.95	2.48	0.43	1.02	2.49	1.56	0.39	2.01	0.45	0.25	0.26	0.23	0.23	0.21	0.32	1.05	1.54125	0.375	XP_016907519.1	mitochondrial basic amino acids transporter-like isoform X1 [Apis cerana]	GO:0016020;;GO:0055085	cellular_component;;biological_process	membrane;;transmembrane transport	K15100;K15109;K15115;K15101
gene-LOC107996594	LOC107996594	splicing factor Cactin	4003	0.307933	-1.69931	7.69e-06	0.00239768	yes	down	86.34	71.4	34.26	49.58	30.02	28.79	44.85	34.64	26.2	143.02	224.13	76.93	287	222.69	169.17	46.23	1.46	1.09	0.45	0.53	0.36	0.4	0.57	0.44	0.4	1.57	2.41	1.05	4.71	2.85	1.93	0.56	0.6625	1.935	XP_016910228.1	cactin [Apis cerana]				K25058
gene-LOC107999904	LOC107999904	ephrin type-B receptor 1-B, transcript variant X1	9922	1.88956	0.918049	8.64e-06	0.00250815	yes	up	836	1225	1005	1215	1629	1018	1223	1429	458	963	762	724	638	437	945	171	5.9	8.19	5.47	6.31	8.07	5.86	6.45	7.41	2.84	5.69	4.22	4.65	5.22	2.87	5.34	0.86	6.7075	3.96125	XP_006565650.1	eph receptor tyrosine kinase isoform X1 [Apis mellifera]	GO:0000003;;GO:0016310;;GO:0005003;;GO:0005886;;GO:0022008;;GO:0005524	biological_process;;biological_process;;molecular_function;;cellular_component;;biological_process;;molecular_function	reproduction;;phosphorylation;;ephrin receptor activity;;plasma membrane;;neurogenesis;;ATP binding	K06619;K08892;K05122;K05110;K05704
gene-LOC107993821	LOC107993821	uncharacterized LOC107993821, transcript variant X1	3253	2.48932	1.31575	8.88e-06	0.00250815	yes	up	426	589	1417	1693	861	1692	1042	2195	595	264	622	515	423	311	557	415	8.61	11.44	22.45	25.86	12.42	28.49	16.19	33.72	10.97	4.48	9.92	9.67	10.16	6.04	9.19	6.3	19.8975	8.34125	XP_016905936.1	uncharacterized protein LOC107993821 isoform X2 [Apis cerana]	GO:0007605	biological_process	sensory perception of sound	K07390
gene-LOC107998698	LOC107998698	ADP-ribosylation factor-like protein 4C, transcript variant X1	7078	1.87103	0.903829	9.11e-06	0.00250815	yes	up	714	947	697	838	1012	1092	854	1521	609	651	661	642	570	246	429	241	6.51	8.15	4.88	5.71	6.51	8.14	5.87	10.3	4.95	4.93	4.7	5.32	6.07	2.11	3.14	1.57	7.00875	4.09875	XP_003400770.1	ADP-ribosylation factor-like protein 4C [Bombus terrestris]	GO:0051649;;GO:0003924;;GO:0016192;;GO:0005525	biological_process;;molecular_function;;biological_process;;molecular_function	establishment of localization in cell;;GTPase activity;;vesicle-mediated transport;;GTP binding	K07945;K07939;K07937;K07941;K07942
gene-LOC107995293	LOC107995293	uncharacterized LOC107995293	4844	2.20263	1.13923	9.22e-06	0.00250815	yes	up	436	499	828	1086	748	1048	663	1415	482	413	589	378.86	403	215	426	105	6.62	7.34	9.8	12.44	7.95	13.13	7.52	16.34	6.7	5.2	7.02	5.2	7.14	3.16	5.27	1.21	10.1425	5.1125	XP_043799648.1	uncharacterized protein LOC122718574 isoform X1 [Apis laboriosa]
gene-LOC107994559	LOC107994559	uncharacterized LOC107994559, transcript variant X6	1982	0.479191	-1.06133	9.3e-06	0.00250815	yes	down	75	68	51	37	43	31	24	50	100	117	122	133	118	66	66	48	2.48	2.07	1.32	0.92	1	0.83	0.65	1.28	3.03	3.28	3.26	3.99	4.71	2.09	1.7	1.3	1.31875	2.92	XP_003698164.1	uncharacterized protein LOC100864971 [Apis florea]	GO:0016020	cellular_component	membrane
gene-LOC108002484	LOC108002484	synaptic vesicle glycoprotein 2A, transcript variant X1	2056	2.67684	1.42053	9.59e-06	0.00251824	yes	up	482	355.79	771.49	1798.39	294	682.92	587.47	1234.57	368.9	276	255	507.91	230.08	225	138	134	15.92	10.69	19.11	41.26	6.71	17.46	13.54	28.35	10.48	7.5	6.76	14.41	8.12	7	3.76	3.26	19.13	7.66125	XP_016919688.1	synaptic vesicle glycoprotein 2A isoform X1 [Apis cerana]	GO:0022857;;GO:0016020	molecular_function;;cellular_component	transmembrane transporter activity;;membrane	K06258
gene-LOC108003649	LOC108003649	uncharacterized transmembrane protein DDB_G0289901, transcript variant X1	4893	2.33331	1.22238	9.98e-06	0.00255274	yes	up	539	2424.46	1195	654	1407.51	1731	1150	2304.73	585.8	583	822	701	755.17	369	486.31	436	9.23	39.38	15.62	8.39	16.88	23.2	14.28	29.82	8.69	8.57	10.98	10.95	15.04	5.6	6.24	5.61	19.6	8.96	XP_016921588.1	uncharacterized protein LOC108003649 [Apis cerana]
gene-LOC108003835	LOC108003835	MOXD1 homolog 2-like	7738	2.30965	1.20767	1.18e-05	0.0029399	yes	up	227	232	296	202	334	321	361	511	171	129	208	173	143	80	156	26	1.92	1.86	1.92	1.28	1.99	2.22	2.3	3.22	1.29	0.91	1.37	1.33	1.41	0.63	1.06	0.16	2.08875	1.02	XP_028525528.1	MOXD1 homolog 2-like, partial [Apis cerana]	GO:0016020;;GO:0005507;;GO:0004500	cellular_component;;molecular_function;;molecular_function	membrane;;copper ion binding;;dopamine beta-monooxygenase activity	K00503
gene-LOC108002626	LOC108002626	CAD protein	7339	1.63022	0.705068	1.21e-05	0.0029399	yes	up	3685.38	4819.61	4970.24	5093.65	6619.31	4640.21	5864.13	6624.13	3307.14	3355.41	4569.46	3661.85	2989.62	2589.97	3487.05	1413.62	60.11	77.15	65.49	67.61	82.14	66.42	75.64	84.2	52.01	48.89	57.29	50.96	56.86	37.94	46.13	20.59	72.345	46.3338	XP_016919895.1	CAD protein [Apis cerana]	GO:0016812;;GO:0006207;;GO:0006541;;GO:0044205;;GO:0004151;;GO:0004088;;GO:0046872;;GO:0016597;;GO:0005524;;GO:0004070	molecular_function;;biological_process;;biological_process;;biological_process;;molecular_function;;molecular_function;;molecular_function;;molecular_function;;molecular_function;;molecular_function	hydrolase activity, acting on carbon-nitrogen (but not peptide) bonds, in cyclic amides;;'de novo' pyrimidine nucleobase biosynthetic process;;glutamine metabolic process;;'de novo' UMP biosynthetic process;;dihydroorotase activity;;carbamoyl-phosphate synthase (glutamine-hydrolyzing) activity;;metal ion binding;;amino acid binding;;ATP binding;;aspartate carbamoyltransferase activity	K01464;K11262;K11540;K01958;K01968
gene-LOC107998188	LOC107998188	uncharacterized LOC107998188	2994	1.93885	0.955199	1.31e-05	0.00306947	yes	up	703	1415	583	714	820	1326	575	1280	422	458	604	420	549	357	389	409	18.14	32.25	12.15	14.53	14.5	26.48	11.26	23.85	9.43	10.86	12.29	10.26	16.51	9.37	8.26	8.23	19.145	10.6512	XP_028522610.1	uncharacterized protein LOC107998188 [Apis cerana]				K09640
gene-LOC108003112	LOC108003112	prisilkin-39, transcript variant X1	1713	1.83666	0.877088	1.34e-05	0.00306947	yes	up	2146	4583	4062	4172	4484	5050	3447	6518	2844	2399	3365	2477	2274	1423	2440	1078	55.34	134.13	87.08	79.8	100.76	122.13	67.43	153.57	68.15	46.96	65.79	55.74	65.43	38.97	53.66	23.98	100.03	52.335	XP_016920702.1	prisilkin-39 isoform X1 [Apis cerana]
gene-LOC108003297	LOC108003297	angiotensin-converting enzyme, transcript variant X1	2509	0.526731	-0.924861	1.35e-05	0.00306947	yes	down	5414	6103	3348	4977	3887	3046	2042	2352	3904	9887	8416	7188	6230	7715	6440	5550	135.82	144.38	64.6	93.97	68.71	63.63	39.01	43.35	87.17	206.97	163.56	162.47	182.84	180.99	127.94	98.87	81.6838	151.351	PBC28134.1	Angiotensin-converting enzyme [Apis cerana cerana]	GO:0004180;;GO:0031981;;GO:0008241;;GO:0016020;;GO:0000428;;GO:0006351;;GO:0003677;;GO:0006508;;GO:0046872;;GO:0008237;;GO:0003899	molecular_function;;cellular_component;;molecular_function;;cellular_component;;cellular_component;;biological_process;;molecular_function;;biological_process;;molecular_function;;molecular_function;;molecular_function	carboxypeptidase activity;;nuclear lumen;;peptidyl-dipeptidase activity;;membrane;;DNA-directed RNA polymerase complex;;transcription, DNA-templated;;DNA binding;;proteolysis;;metal ion binding;;metallopeptidase activity;;DNA-directed RNA polymerase activity	K01283
gene-LOC108004310	LOC108004310	protein PFC0760c, transcript variant X2	1966	5.26591	2.39668	1.45e-05	0.00316891	yes	up	126	634	157	173	322	769	201	427	40	68	72	13	73	13	40	147	4.26	20.28	4.05	4.39	7.68	21.36	5.21	10.77	1.21	1.96	1.97	0.42	2.91	0.46	1.08	3.6	9.75	1.70125	XP_016922603.1	protein PFC0760c [Apis cerana]	GO:0016020	cellular_component	membrane
gene-LOC107995511	LOC107995511	elongation of very long chain fatty acids protein 1-like	1517	12.7355	3.67078	1.46e-05	0.00316891	yes	up	69	32	3	9	157	480	7	142	14	14	6	2	10	2	5	13	3.56	1.56	0.12	0.35	5.68	20.27	0.27	5.47	0.65	0.6	0.24	0.09	0.61	0.1	0.21	0.49	4.66	0.37375	XP_016908566.1	elongation of very long chain fatty acids protein 1-like [Apis cerana]	GO:0009922;;GO:0006633;;GO:0016020	molecular_function;;biological_process;;cellular_component	fatty acid elongase activity;;fatty acid biosynthetic process;;membrane	K10250
gene-LOC108001196	LOC108001196	G patch domain-containing protein 2-like, transcript variant X1	1943	0.738011	-0.438286	1.57e-05	0.00333971	yes	down	747	710	655	1013	646	757	658	581	687	1278	930	1002	918	849	1018	691	28.87	26.71	19.87	29.61	17.87	25.29	18.93	16.94	23.42	41.72	28.39	36.39	41.18	33	31.91	19.7	23.0113	31.9638	XP_016917587.1	G patch domain-containing protein 2 isoform X1 [Apis cerana]				K17569
gene-LOC108001815	LOC108001815	MFS-type transporter SLC18B1-like	5743	2.94337	1.55747	2.09e-05	0.00425811	yes	up	184.65	608.5	279.11	194.59	637.6	816.31	288.21	894.61	198.81	253.93	243.23	170	119.58	32.36	182.7	121.97	1.98	5.37	2	1.69	4.19	6.26	2.29	6.54	1.84	2.44	1.77	1.44	1.62	0.35	1.69	1.01	3.79	1.52	XP_016918557.1	MFS-type transporter SLC18B1-like [Apis cerana]	GO:0022857;;GO:0016020	molecular_function;;cellular_component	transmembrane transporter activity;;membrane	K08155
gene-LOC108003229	LOC108003229	nuclear receptor subfamily 2 group F member 1-A, transcript variant X1	4456	3.27513	1.71155	2.13e-05	0.00425811	yes	up	83	220	140	97	329	282	121	393	130	76	104	29	70	21	65	14	1.26	3.17	1.64	1.11	3.52	3.51	1.39	4.45	1.76	0.96	1.24	0.41	1.25	0.3	0.79	0.16	2.50625	0.85875	KAG7196920.1	hypothetical protein KM043_000191 [Ampulex compressa]	GO:0003700;;GO:0043565;;GO:0005634;;GO:0008270;;GO:0006351	molecular_function;;molecular_function;;cellular_component;;molecular_function;;biological_process	transcription factor activity, sequence-specific DNA binding;;sequence-specific DNA binding;;nucleus;;zinc ion binding;;transcription, DNA-templated	K08546;K14032;K08704
gene-LOC107994733	LOC107994733	glucose dehydrogenase [FAD, quinone], transcript variant X1	3311	1.98675	0.990409	2.15e-05	0.00425811	yes	up	295	285	247	436	532	503	356	542	156	280	279	276	253	118	205	53	6.24	5.72	4.02	6.98	7.99	8.72	5.73	8.65	2.94	4.97	4.66	5.36	6.21	2.36	3.39	0.79	6.75625	3.835	XP_006565047.1	glucose dehydrogenase [FAD, quinone] isoform X1 [Apis mellifera]	GO:0016020;;GO:0016614;;GO:0050660	cellular_component;;molecular_function;;molecular_function	membrane;;oxidoreductase activity, acting on CH-OH group of donors;;flavin adenine dinucleotide binding	K00115
gene-LOC108002701	LOC108002701	microtubule-associated protein futsch	17960	2.42944	1.28062	2.18e-05	0.00425811	yes	up	4920.28	7130.68	6802.54	7519.37	9718.1	8773.09	10347.9	15541.4	5538.12	4123.25	5753.96	4571.09	3203.66	2265.03	3194.34	572.72	35.66	45.55	36.77	35.51	47.64	50.18	48.76	71.18	39.9	23.01	27.12	27.78	29.78	13.76	16.91	2.92	46.4062	22.6475	XP_016920002.1	microtubule-associated protein futsch [Apis cerana]
gene-LOC114577276	LOC114577276	uncharacterized LOC114577276	3786	2.60261	1.37996	2.25e-05	0.00431067	yes	up	16.71	25.46	34.15	58.13	64.25	38.39	52.64	34.55	10.83	9.27	16.21	24.04	10	10.54	29.15	9	0.3	0.43	0.47	0.79	0.82	0.57	0.72	0.46	0.17	0.14	0.23	0.4	0.21	0.18	0.42	0.12	0.57	0.23375
gene-LOC107998380	LOC107998380	serine protease inhibitor 3-like	523	10.0476	3.32878	2.33e-05	0.0043889	yes	up	1	120	6	37	23	26	20	115	2	1	7	0	3	0	3	13	0.31	34.82	1.32	8.38	4.87	6.62	4.76	26.74	0.52	0.24	1.69	0	1.17	0	0.72	3.54	10.9775	0.985	XP_016913117.1	serine protease inhibitor 3-like [Apis cerana]	GO:0005576;;GO:0004867	cellular_component;;molecular_function	extracellular region;;serine-type endopeptidase inhibitor activity
gene-LOC108000423	LOC108000423	cytochrome P450 4g15	2254	7.03649	2.81486	2.43e-05	0.00444536	yes	up	5254	6968	2543	429	6025	22733	2579	13711	1490	841	1408	93	722	1166	453	1485	164.55	206.56	60.92	10.07	132.63	582.75	61.08	320.58	41.86	22.01	34.47	2.66	26.62	34.7	11.34	33.64	192.393	25.9125	XP_016916223.1	cytochrome P450 4g15 [Apis cerana]	GO:0016020;;GO:0005506;;GO:0016705;;GO:0004497;;GO:0020037	cellular_component;;molecular_function;;molecular_function;;molecular_function;;molecular_function	membrane;;iron ion binding;;oxidoreductase activity, acting on paired donors, with incorporation or reduction of molecular oxygen;;monooxygenase activity;;heme binding	K15001;K07427
gene-LOC107994424	LOC107994424	uncharacterized LOC107994424, transcript variant X1	6167	2.47012	1.30458	2.54e-05	0.00444536	yes	up	385	546	440	295	456	477	572	753	303	183	362	208	276	85	158	33	4.25	5.62	3.74	2.4	3.56	4.25	4.66	6.16	2.97	1.65	3.05	2.04	3.55	0.88	1.4	0.27	4.33	1.97625	XP_016906827.2	uncharacterized protein LOC107994424 isoform X1 [Apis cerana]	GO:0008017;;GO:0007018;;GO:0003777;;GO:0005524	molecular_function;;biological_process;;molecular_function;;molecular_function	microtubule binding;;microtubule-based movement;;microtubule motor activity;;ATP binding	K17915;K10392;K17914;K17916
gene-LOC108002383	LOC108002383	cuticle protein 21-like	1072	4.42053	2.14422	2.54e-05	0.00444536	yes	up	5	23	67	64	14	75	20	67	11	15	18	12	10	4	6	0	0.41	1.77	4.1	3.88	0.79	4.99	1.23	4.07	0.81	1.02	1.14	0.89	0.97	0.3	0.39	0	2.655	0.69	XP_016919526.1	cuticle protein 21-like [Apis cerana]	GO:0042302	molecular_function	structural constituent of cuticle
gene-LOC108001949	LOC108001949	elongation of very long chain fatty acids protein 6-like	1363	5.53673	2.46903	2.58e-05	0.00444536	yes	up	12	15	12	7	44	13	9	4	2	7	3	1	2	3	3	0	0.71	0.84	0.54	0.31	1.82	0.63	0.4	0.18	0.11	0.35	0.14	0.05	0.14	0.16	0.14	0	0.67875	0.13625	PBC25509.1	Elongation of very long chain fatty acids protein [Apis cerana cerana]	GO:0009922;;GO:0006633;;GO:0016020	molecular_function;;biological_process;;cellular_component	fatty acid elongase activity;;fatty acid biosynthetic process;;membrane	K10249;K10250;K10203
gene-LOC108003173	LOC108003173	uncharacterized LOC108003173	3855	1.84087	0.880391	2.58e-05	0.00444536	yes	up	353.53	280.81	519.43	588.15	351.2	589.98	611.5	477.5	173.66	226.88	243.72	307.03	219.53	310.1	336.51	128	10.25	7.91	12.07	14.76	7.42	15.92	15.02	11.6	4.34	5.83	6.3	8.16	8.48	9.24	9.03	3.1	11.8688	6.81	XP_016771810.2	uncharacterized protein LOC100576738 isoform X2 [Apis mellifera]	GO:0016020	cellular_component	membrane
gene-LOC107993621	LOC107993621	maltase 1	3173	0.59922	-0.738843	2.72e-05	0.00460345	yes	down	266116	347575	194054	244914	194766	188984	159682	178546	252150	526994	403682	442884	275397	397620	282765	226597	5696.03	7077.06	3152.43	3932.41	2868.86	3260.58	2491.26	2819.82	4770.19	9438.78	6763.46	8652.42	6952.78	7904.73	4788.49	2921.25	3912.31	6524.01	XP_016905624.2	maltase 1 [Apis cerana]	GO:0032450;;GO:0016020;;GO:0005975;;GO:0016798	molecular_function;;cellular_component;;biological_process;;molecular_function	maltose alpha-glucosidase activity;;membrane;;carbohydrate metabolic process;;hydrolase activity, acting on glycosyl bonds	K06519;K01187
gene-LOC108004350	LOC108004350	protein takeout-like, transcript variant X1	1035	38.688	5.27381	2.91e-05	0.00484713	yes	up	60	57	4	1	231	22	0	13	2	0	0	0	2	4	1	0	4.96	4.43	0.26	0.06	13.26	1.51	0	0.8	0.15	0	0	0	0.2	0.32	0.07	0	3.16	0.0925	XP_016922689.1	protein takeout-like [Apis cerana]
gene-LOC107994432	LOC107994432	unc-112-related protein, transcript variant X1	3560	1.65844	0.729824	3.06e-05	0.00500712	yes	up	2278	2797	3723	3990	3447	3383	2981	5441	2455	2154	2854	2398	1884	1547	1940	1072	49.68	57.29	62.45	64.7	52.96	60.55	49.34	88.27	48.31	38.92	48.05	47.43	48.13	31.57	34.31	17.88	60.655	39.325	XP_006623934.1	unc-112-related protein-like isoform X1 [Apis dorsata]	GO:0007155;;GO:0048731;;GO:0007229;;GO:0048513	biological_process;;biological_process;;biological_process;;biological_process	cell adhesion;;system development;;integrin-mediated signaling pathway;;animal organ development	K17083;K06271
gene-LOC107996319	LOC107996319	serine/arginine repetitive matrix protein 2, transcript variant X1	5349	2.13045	1.09116	3.25e-05	0.00518985	yes	up	1051	1680	2122	2098	1571	2457	1987	3621	1219	1076	1305	1266	814	725	1096	211	13.1	19.84	20.34	19.63	13.8	25.05	18.7	33.62	13.59	11.18	12.72	14.38	11.89	8.48	10.96	1.88	20.51	10.635	XP_016909790.1	serine/arginine repetitive matrix protein 2 isoform X1 [Apis cerana]
gene-LOC108000295	LOC108000295	leucine-rich repeat-containing protein 15	1285	5.14875	2.36422	3.28e-05	0.00518985	yes	up	5	170	24	32	27	93	55	262	12	6	22	10	14	9	19	26	0.32	10.25	1.16	1.52	1.2	4.85	2.65	12.47	0.69	0.32	1.09	0.58	1.06	0.53	0.96	1.22	4.3025	0.80625	XP_016772428.2	insulin-like growth factor-binding protein complex acid labile subunit [Apis mellifera]
gene-LOC107998649	LOC107998649	uncharacterized LOC107998649	2183	2.00655	1.00471	3.53e-05	0.00550107	yes	up	584	825	940	1317	1191	1519	988	2671	531	721	900	680	571	445	632	389	19.48	26.04	23.95	32.91	27.91	41.46	24.91	66.45	15.89	20.07	23.46	20.67	22.43	13.88	16.84	9.39	32.8888	17.8287	PBC29247.1	hypothetical protein APICC_09207 [Apis cerana cerana]
gene-LOC107994315	LOC107994315	uncharacterized LOC107994315, transcript variant X1	6519	1.66357	0.734281	3.78e-05	0.00580079	yes	up	191	224	195	239	203	231	226	352	154	194	174	147	169	85	109	63	1.65	1.78	1.31	1.55	1.21	1.62	1.43	2.22	1.17	1.35	1.14	1.11	1.7	0.72	0.76	0.37	1.59625	1.04	XP_006565631.1	uncharacterized protein LOC100576129 isoform X1 [Apis mellifera]	GO:0016020	cellular_component	membrane
gene-LOC107993219	LOC107993219	vanin-like protein 1	1848	0.488228	-1.03437	4.04e-05	0.00610586	yes	down	2757.6	2690.47	1038.22	2655.15	1273.84	995.03	1462.52	1195.99	3711.09	5263.97	4584.99	3141.05	3217.77	1992.34	1769.72	3147.77	108.91	101.75	30.67	78.99	35.22	30.18	43.06	35.94	131.56	176.54	141.59	113.62	149.64	73.21	54.93	90.17	58.09	116.407	XP_016905024.1	vanin-like protein 1 [Apis cerana]	GO:0016811;;GO:0006807;;GO:0110165	molecular_function;;biological_process;;cellular_component	hydrolase activity, acting on carbon-nitrogen (but not peptide) bonds, in linear amides;;nitrogen compound metabolic process;;cellular anatomical entity	K13566
gene-LOC107997957	LOC107997957	uncharacterized LOC107997957	1788	4.00399	2.00144	4.19e-05	0.00624289	yes	up	9	7	27	19	26	20	12	32	9	6	8	2	1	5	6	0	0.38	0.28	0.87	0.6	0.77	0.69	0.38	1.01	0.34	0.21	0.26	0.08	0.05	0.2	0.2	0	0.6225	0.1675	XP_016912399.1	uncharacterized protein LOC107997957 [Apis cerana]	GO:0042302	molecular_function	structural constituent of cuticle
gene-LOC107992416	LOC107992416	U4/U6 small nuclear ribonucleoprotein Prp3, transcript variant X1	4314	0.550316	-0.861667	4.31e-05	0.00625283	yes	down	310.16	349.78	281	397	211.86	166.35	131	158	219	588	479	513	500	448	384	289	5.47	5.69	3.7	5.23	2.49	2.24	1.63	2.01	3.32	8.23	6.5	7.89	9.85	7.02	5.33	3.39	3.5575	6.44125	NP_001207415.1	U4/U6 small nuclear ribonucleoprotein Prp3 [Apis mellifera]	GO:0046540;;GO:0020037;;GO:1990904;;GO:0000398;;GO:0004601;;GO:0006979	cellular_component;;molecular_function;;cellular_component;;biological_process;;molecular_function;;biological_process	U4/U6 x U5 tri-snRNP complex;;heme binding;;ribonucleoprotein complex;;mRNA splicing, via spliceosome;;peroxidase activity;;response to oxidative stress	K19511;K12843
gene-LOC133667068	LOC133667068	uncharacterized LOC133667068, transcript variant X1	4545	2.03479	1.02488	4.32e-05	0.00625283	yes	up	1243.37	1587.91	2282.37	2493.92	2110.13	2431.5	2130.56	4058.82	1556.67	1116.34	1610.99	1400.7	932.39	626.2	1300.07	348	20.41	25.02	30.89	32.47	24.78	34.08	27.63	51.62	23.22	15.01	21.75	21.64	17.96	10.2	18.08	4.64	30.8625	16.5625	XP_003249112.3	uncharacterized protein LOC100578600 [Apis mellifera]	GO:0016020	cellular_component	membrane
gene-LOC107999589	LOC107999589	uncharacterized LOC107999589, transcript variant X3	5559	2.06935	1.04918	4.45e-05	0.00634364	yes	up	64	78	65	79	83	86	101	126	46	58	35	52	38	37	53	6	0.78	0.9	0.61	0.72	0.71	0.86	0.93	1.14	0.5	0.59	0.33	0.58	0.53	0.42	0.52	0.05	0.83125	0.44	KAG7207681.1	hypothetical protein KM043_009300 [Ampulex compressa]
gene-LOC107998920	LOC107998920	uncharacterized LOC107998920, transcript variant X3	4490	4.93154	2.30204	4.59e-05	0.00644816	yes	up	13	37	84	66	39	76	69	268	2	17	32	27	11	13	37	0	0.38	1.03	1.89	1.45	0.8	1.81	1.47	5.88	0.05	0.42	0.72	0.73	0.38	0.36	0.87	0	1.83875	0.44125	XP_016913956.1	laccase-4-like isoform X1 [Apis cerana]	GO:0005507;;GO:0016491	molecular_function;;molecular_function	copper ion binding;;oxidoreductase activity
gene-LOC107996129	LOC107996129	nidogen	4683	2.04358	1.0311	4.73e-05	0.0065596	yes	up	1669	2374	2994	2772	3702	3371	3448	5092	2293	1545	2197	1688	1622	934	1596	438	24.35	32.83	33.65	30.22	38.1	40.22	38.1	55.43	29.81	18.89	25.02	22.43	27.81	12.84	18.65	4.66	36.6125	20.0138	XP_026296012.1	LOW QUALITY PROTEIN: nidogen-2 [Apis mellifera]	GO:0007160;;GO:0016020;;GO:0005604;;GO:0005509	biological_process;;cellular_component;;cellular_component;;molecular_function	cell-matrix adhesion;;membrane;;basement membrane;;calcium ion binding	K06233;K03068;K06826;K24498
gene-LOC108002917	LOC108002917	tryptophan 2,3-dioxygenase, transcript variant X1	1841	2.971	1.57095	4.94e-05	0.0067525	yes	up	42.64	95.29	45.9	31	59.59	158.93	22.79	89.69	30.1	17.39	25.28	22.31	24.45	10	15	28	2.09	4.92	2.02	1.16	2.61	7.91	1.16	4.57	1.17	0.59	0.91	1.46	1.31	0.75	0.63	2.11	3.305	1.11625	XP_016920398.1	tryptophan 2,3-dioxygenase [Apis cerana]	GO:0004833;;GO:0019441;;GO:0046872;;GO:0006727;;GO:0020037	molecular_function;;biological_process;;molecular_function;;biological_process;;molecular_function	tryptophan 2,3-dioxygenase activity;;tryptophan catabolic process to kynurenine;;metal ion binding;;ommochrome biosynthetic process;;heme binding	K00453
gene-LOC107995786	LOC107995786	single Ig IL-1-related receptor-like, transcript variant X5	4983	2.01642	1.0118	5.04e-05	0.00680193	yes	up	2860.75	3848.87	5966.26	6351.71	6250.93	6204.2	4890.86	10616.7	3087.59	3848.95	3666.63	3513.37	2341.01	2081.74	3838.7	804.54	32.05	41.63	54.17	56.4	52.27	61.34	44.05	95.3	30.59	36.45	33.12	36.53	31.05	22.75	36.31	6	54.6512	29.1	XP_016908950.1	single Ig IL-1-related receptor-like [Apis cerana]	GO:0016787;;GO:0016020;;GO:0007165	molecular_function;;cellular_component;;biological_process	hydrolase activity;;membrane;;signal transduction	K24496;K05169
gene-LOC107992883	LOC107992883	26S proteasome non-ATPase regulatory subunit 1, transcript variant X1	3199	1.64284	0.716192	5.17e-05	0.006861	yes	up	2974.31	3728	4438.64	4612.67	5009.51	4745	4716	7153	3079	2936	3814.55	3089.65	2434.16	2117	3340.57	1359.9	54.66	66.12	64.63	65.15	66.14	72.82	66.89	100.21	50.9	45.22	55.88	52.48	53.28	37.48	50.17	16.58	69.5775	45.2488	XP_003698286.2	26S proteasome non-ATPase regulatory subunit 1 [Apis florea]	GO:0030234;;GO:0042176;;GO:0008540	molecular_function;;biological_process;;cellular_component	enzyme regulator activity;;regulation of protein catabolic process;;proteasome regulatory particle, base subcomplex	K03032
gene-LOC107999718	LOC107999718	sestrin-1, transcript variant X3	5091	1.64776	0.720504	5.22e-05	0.006861	yes	up	3136.44	4471.64	4981.9	5721.47	3722.58	5798.55	3911.13	7603.7	3312.33	3892.32	3121.26	3304.85	3198.87	1904.75	3117.56	1356.62	43.01	57.39	50.72	57.96	36.33	61.59	40.04	73.71	40.89	44.45	34.76	42.16	53.11	24.26	34.66	13.31	52.5938	35.95	XP_016915212.1	sestrin-1 [Apis cerana]	GO:0005737;;GO:0005634;;GO:1904262;;GO:1901031	cellular_component;;cellular_component;;biological_process;;biological_process	cytoplasm;;nucleus;;negative regulation of TORC1 signaling;;regulation of response to reactive oxygen species	K10141
gene-LOC108001570	LOC108001570	lysine-specific histone demethylase 1A, transcript variant X1	4638	1.66077	0.731852	5.35e-05	0.00689806	yes	up	1106	1258	1603	1609.22	1938	1419	1523	2434.21	1111	1109	1106.06	1254	864.05	707	977	435	11.41	12.77	12.04	14.69	13.98	12.79	13.14	20.38	10.79	9.8	10.08	11.55	10.71	7.1	9.46	3.69	13.9	9.1475	XP_012343297.1	lysine-specific histone demethylase 1A [Apis florea]				K12259;K11450
gene-LOC107993940	LOC107993940	signal-induced proliferation-associated 1-like protein 2, transcript variant X1	6176	1.95027	0.963676	5.39e-05	0.00689806	yes	up	2087	2629	3243	3027	3130	3271	3020	5391	1748	2096	2483	2046	1540	1101	1940	362	23.36	27.82	28.54	25.54	24.89	30.19	25.37	44.99	17.5	19.33	21.63	20.81	20.62	11.65	17.83	2.98	28.8375	16.5437	XP_016906113.1	signal-induced proliferation-associated 1-like protein 2 isoform X2 [Apis cerana]	GO:0051056;;GO:0016020;;GO:0005096	biological_process;;cellular_component;;molecular_function	regulation of small GTPase mediated signal transduction;;membrane;;GTPase activator activity	K17700;K17701;K07207
gene-LOC133667601	LOC133667601		1949	2.65401	1.40817	5.55e-05	0.00701638	yes	up	23	23	34	46.97	18	25	21	85	9	16	14	10	13	13	12	11	0.88	0.83	0.99	1.34	0.48	0.78	0.6	2.42	0.31	0.51	0.42	0.35	0.58	0.46	0.36	0.3	1.04	0.41125	CDW61002.1	Cell wall-associated hydrolase [Trichuris trichiura]	GO:0016787	molecular_function	hydrolase activity
gene-LOC133667730	LOC133667730		8786	2.5884	1.37206	5.66e-05	0.00705503	yes	up	22.08	50.47	81.59	130.07	65.65	89.42	66.87	186.33	32.5	35.11	41.19	26.25	32.11	45.09	18.79	17.71	0.16	0.35	0.47	0.72	0.34	0.54	0.37	1.03	0.21	0.22	0.24	0.18	0.28	0.31	0.11	0.09	0.4975	0.205	KAG9427834.1	hypothetical protein HZU67_10494 [Apis mellifera carnica]	GO:0003964;;GO:0071897	molecular_function;;biological_process	RNA-directed DNA polymerase activity;;DNA biosynthetic process
gene-LOC108000671	LOC108000671	sodium-dependent nutrient amino acid transporter 1-like, transcript variant X3	2429	1.56238	0.643741	5.82e-05	0.00715098	yes	up	8687	10235	10274	10792	13382	11333	10800	15828	6606.92	6318	10320	8370.89	6450	6582.76	6115	4992	265.48	305.85	241.87	251.94	290.78	285.44	250.52	360.96	182.69	162.12	248.52	234.49	233.19	190.32	154.59	112.37	281.605	189.786	PBC28724.1	Sodium-dependent nutrient amino acid transporter [Apis cerana cerana]	GO:0016020;;GO:0015293	cellular_component;;molecular_function	membrane;;symporter activity	K05038;K05036
gene-LOC107993675	LOC107993675	uncharacterized LOC107993675	3046	2.08347	1.05899	5.88e-05	0.00715098	yes	up	53	94	70	38	93	43	61	90	41	23	41	31	36	22	29	25	1.21	2.03	1.23	0.65	1.5	0.8	1.05	1.53	0.84	0.44	0.73	0.65	0.97	0.47	0.53	0.41	1.25	0.63	PBC32447.1	hypothetical protein APICC_09691 [Apis cerana cerana]	GO:0016020	cellular_component	membrane
gene-LOC107996302	LOC107996302	putative aminopeptidase W07G4.4, transcript variant X1	2033	2.32228	1.21554	5.98e-05	0.00719573	yes	up	643.96	514.4	1475.22	1535.32	2058.83	1246.11	1468.2	1693.23	701.6	429.91	636.75	595.86	231.17	517.9	1015.73	259.23	7.86	5.76	17.68	23.75	17.49	14.39	13.59	15.71	7.42	5.28	5.84	8.21	6.02	5.79	10.99	2.61	14.5288	6.52	XP_028521779.1	putative aminopeptidase W07G4.4 isoform X1 [Apis cerana]				K01255
gene-LOC107996411	LOC107996411	chitinase-like protein Idgf4, transcript variant X2	1746	1.82644	0.869038	6.19e-05	0.00735217	yes	up	21145	26627	29922	23011	38101	34124	32682	41734	21903	15184	25496	17218	12827	14226	19591	6251	822.34	975.4	898.11	670.74	1044.66	1090.87	964.96	1218.67	767.32	490.14	777.71	613.2	588.44	528.29	619.65	179.53	960.719	570.535	XP_016909927.1	chitinase-like protein EN03 isoform X1 [Apis cerana]	GO:0005576;;GO:0005975;;GO:0008061	cellular_component;;biological_process;;molecular_function	extracellular region;;carbohydrate metabolic process;;chitin binding	K01183
gene-LOC107999225	LOC107999225	BTB/POZ domain-containing protein Tiwaz, transcript variant X2	2419	2.32598	1.21784	6.4e-05	0.00740188	yes	up	41	78	152	191	140	147	115	272	92	65	69	69	63	31	54	27	1.19	2.14	3.38	4.16	2.86	3.5	2.53	5.9	2.4	1.58	1.57	1.83	2.16	0.84	1.26	0.57	3.2075	1.52625	XP_031367792.1	BTB/POZ domain-containing protein kctd15-like isoform X1 [Apis dorsata]	GO:0051260	biological_process	protein homooligomerization	K21918;K21754;K15074;K21915
gene-LOC108002112	LOC108002112	facilitated trehalose transporter Tret1-like	7271	0.54556	-0.874191	6.44e-05	0.00740188	yes	down	2446.08	3947.56	2322.86	1859.11	3558.36	1971.64	2065.12	3142.81	3715.34	4716.94	7655.8	5990.2	4834.69	3211.06	2808.38	4402.01	22.03	33.68	16.11	12.58	22.6	14.54	14.06	21.1	29.92	35.45	53.97	49.26	51.02	27.18	20.3	28.3	19.5875	36.925	XP_016919082.1	facilitated trehalose transporter Tret1-like [Apis cerana]	GO:0022857;;GO:0016020;;GO:0008643	molecular_function;;cellular_component;;biological_process	transmembrane transporter activity;;membrane;;carbohydrate transport	K13220
gene-LOC108003300	LOC108003300	actin, muscle	1892	1.83885	0.878802	6.45e-05	0.00740188	yes	up	1407.36	2475.36	3051.45	3154	3365.22	3254.44	3136.92	5265.54	2105.73	1640.58	2495.88	1910.43	1577.66	1092.78	1564.97	878.04	46.06	77.4	77.12	78.08	76.64	89.33	75.93	129.31	62.39	42.98	62.48	55.54	61.48	34.33	40.49	21.02	81.2338	47.5887	CAG9792526.1	unnamed protein product [Diatraea saccharalis]				K05692;K16575
gene-LOC107998217	LOC107998217	MDS1 and EVI1 complex locus protein EVI1-A-like, transcript variant X1	8244	23.1098	4.53043	6.48e-05	1	no	up	2	20	10	0	14	8	1	20	3	0	0	0	0	0	0	0	0.02	0.15	0.06	0	0.08	0.05	0.01	0.12	0.02	0	0	0	0	0	0	0	0.06125	0.0025	XP_016912869.1	MDS1 and EVI1 complex locus protein EVI1-A-like [Apis cerana]
gene-LOC107996106	LOC107996106	filamin-A, transcript variant X2	8466	1.94288	0.958199	6.53e-05	0.00740648	yes	up	6479.12	7615.21	9688.02	10155.9	11489.2	9801.1	11467.4	15374.9	7001.73	5421.41	9114.07	6730.99	4424.91	3247.35	4550.08	1520.73	72.73	82.34	88.43	81.86	95.22	89.87	94.53	127.49	72.62	51.37	78.33	68.02	62.39	35.3	43.27	15.8	91.5588	53.3875	XP_012343379.2	LOW QUALITY PROTEIN: filamin-A [Apis florea]	GO:0043232;;GO:0030036;;GO:0051015	cellular_component;;biological_process;;molecular_function	intracellular non-membrane-bounded organelle;;actin cytoskeleton organization;;actin filament binding	K05699;K04437
gene-LOC107992409	LOC107992409	uncharacterized LOC107992409, transcript variant X1	4143	3.56614	1.83436	7.05e-05	0.00790064	yes	up	42	61	152	270	63	320	80	532	35	42	103	68	90	20	60	13	0.82	1.11	2.37	3.85	0.87	5.06	1.14	7.71	0.57	0.69	1.56	1.2	2.05	0.39	0.94	0.2	2.86625	0.95	XP_028519917.1	uncharacterized protein LOC107992409 isoform X1 [Apis cerana]	GO:0016020	cellular_component	membrane
gene-LOC133667423	LOC133667423	uncharacterized LOC133667423	3247	2.05714	1.04064	7.38e-05	0.00818287	yes	up	100	84	101	357.89	77.06	119	161.11	137	56	63	76.07	82	46	45	106	39	3.2	1.69	1.65	5.72	1.16	2.08	2.59	2.18	1.07	1.12	1.27	1.59	1.15	0.9	1.81	0.6	2.53375	1.18875	XP_031771226.1	disintegrin and metalloproteinase domain-containing protein 10-like [Apis florea]	GO:0006508;;GO:0016020;;GO:0046872;;GO:0004222;;GO:0007229	biological_process;;cellular_component;;molecular_function;;molecular_function;;biological_process	proteolysis;;membrane;;metal ion binding;;metalloendopeptidase activity;;integrin-mediated signaling pathway	K06704
gene-LOC107994047	LOC107994047	fatty acyl-CoA reductase 1-like	1975	5.04407	2.33459	7.69e-05	0.00843088	yes	up	108	62	16	9	78	311	23	113	25	23	37	2	16	14	5	16	4.05	2.2	0.46	0.25	2.05	9.54	0.65	3.16	0.84	0.72	1.08	0.07	0.71	0.49	0.15	0.44	2.795	0.5625	XP_016906280.1	fatty acyl-CoA reductase 1-like [Apis cerana]	GO:1901568;;GO:0102965;;GO:0016020;;GO:0080019	biological_process;;molecular_function;;cellular_component;;molecular_function	fatty acid derivative metabolic process;;alcohol-forming fatty acyl-CoA reductase activity;;membrane;;fatty-acyl-CoA reductase (alcohol-forming) activity	K13356
gene-LOC108001220	LOC108001220	toll-like receptor 6, transcript variant X2	6203	2.12517	1.08758	7.91e-05	0.00858219	yes	up	266	447	711	826	440	513	507	897	344	240	440	408	233	148	257	62	3.17	5.06	6.48	7.33	3.69	4.96	4.52	7.86	3.64	2.39	4.14	4.48	3.25	1.67	2.46	0.53	5.38375	2.82	XP_016917623.1	toll-like receptor 6 [Apis cerana]	GO:0040011;;GO:0016020;;GO:0071944;;GO:0007165	biological_process;;cellular_component;;cellular_component;;biological_process	locomotion;;membrane;;cell periphery;;signal transduction	K18809
gene-LOC107994166	LOC107994166	O-acyltransferase like protein-like, transcript variant X1	2893	2.31944	1.21378	8e-05	0.00858841	yes	up	323	319	330	721	154	668	272	549	68	130	229	262	328	149	158	64	6.13	5.58	4.67	10.13	2.11	10.12	3.8	7.84	1.21	2.01	3.35	4.35	7.32	2.5	2.38	0.79	6.2975	2.98875	XP_016906434.1	O-acyltransferase like protein-like isoform X1 [Apis cerana]	GO:0016020;;GO:0016747	cellular_component;;molecular_function	membrane;;transferase activity, transferring acyl groups other than amino-acyl groups
gene-LOC107993516	LOC107993516	pancreatic triacylglycerol lipase, transcript variant X1	1384	2.7516	1.46027	8.66e-05	0.00919303	yes	up	118.88	534.21	194.31	119.03	203.09	188.53	116.16	640.19	85.33	84.38	70.27	101.66	164.43	77	136.7	33.14	3.14	20.38	7.84	4.48	6.33	7.27	5.13	21.65	3.16	3.22	3.19	3.38	7.65	2.77	3.88	1.5	9.5275	3.59375	XP_016905457.1	pancreatic triacylglycerol lipase isoform X1 [Apis cerana]	GO:0006629;;GO:0052740;;GO:0005576;;GO:0052739;;GO:0016298;;GO:0008970	biological_process;;molecular_function;;cellular_component;;molecular_function;;molecular_function;;molecular_function	lipid metabolic process;;1-acyl-2-lysophosphatidylserine acylhydrolase activity;;extracellular region;;phosphatidylserine 1-acylhydrolase activity;;lipase activity;;phosphatidylcholine 1-acylhydrolase activity	K14073
gene-LOC108001319	LOC108001319	uncharacterized LOC108001319	345	6.03295	2.59286	8.95e-05	0.00938579	yes	up	3.55	4.21	5.6	7.62	10.6	16.62	19.69	44	0.8	0.52	0.13	2.16	3.44	1.62	5.79	3	3.37	3.73	3.44	5.18	6.65	13.23	14.73	32.54	0.77	0.42	0.1	1.82	4.41	1.29	4.12	3.56	10.3588	2.06125	XP_016917754.1	uncharacterized protein LOC108001319 [Apis cerana]	GO:0003923;;GO:0005576;;GO:0008061;;GO:0042765;;GO:0006508;;GO:0016255	molecular_function;;cellular_component;;molecular_function;;cellular_component;;biological_process;;biological_process	GPI-anchor transamidase activity;;extracellular region;;chitin binding;;GPI-anchor transamidase complex;;proteolysis;;attachment of GPI anchor to protein
gene-LOC108000454	LOC108000454	Y-box-binding protein 1, transcript variant X1	3450	1.47551	0.561211	9.03e-05	0.00938579	yes	up	16741.8	20285.2	20821.2	23008.7	25047	22931.2	23766.7	29104.1	17291.4	16463.2	17182	15539.8	14442.8	9930.85	19572.8	8623.79	343.44	393.82	327.6	354.11	361.58	384.97	368.44	445.15	317.58	281.81	275.66	290.73	347.87	191.06	321.45	127.12	372.389	269.16	XP_006622830.1	Y-box factor homolog isoform X1 [Apis dorsata]	GO:0003676	molecular_function	nucleic acid binding	K09276
gene-LOC107992536	LOC107992536	uncharacterized LOC107992536, transcript variant X3	12446	0.569977	-0.811024	9.31e-05	0.00949973	yes	down	101.26	89.86	101.07	72.19	93.19	85.33	73.1	84.05	179.28	241.12	184	107.63	142.61	141.76	156.53	48	2.84	0.81	0.47	1.26	0.85	2.22	1.65	1.39	2.92	5.45	1.9	0.57	0.92	0.8	3.04	6.07	1.43625	2.70875	PBC28885.1	hypothetical protein APICC_03545 [Apis cerana cerana]
gene-LOC107997715	LOC107997715	uncharacterized LOC107997715, transcript variant X2	4434	1.49126	0.576536	9.33e-05	0.00949973	yes	up	10380.9	13054.3	11454	13239.6	12380.5	12121.4	11518.7	18985.5	8868.59	10241.8	11281	9605.83	7192.89	7542.23	7686.86	4363.69	154.45	184.37	131.16	147.67	130.06	147.65	129.64	210.57	118.24	127.43	131.59	130.81	125.79	105.14	91.9	46.9	154.446	109.725	XP_016911978.1	uncharacterized protein LOC107997715 [Apis cerana]	GO:0016020;;GO:0008194	cellular_component;;molecular_function	membrane;;UDP-glycosyltransferase activity
gene-LOC107998096	LOC107998096	rho GTPase-activating protein 20, transcript variant X1	4554	1.618	0.694211	9.48e-05	0.00950198	yes	up	1456.14	2040	1928.32	2031.18	1911.43	2015.57	1956.81	3035.06	1700.74	1499.13	1552.19	1428.7	1145.41	723.42	1122.09	645.48	21.31	27.82	21.83	22.5	19.63	24	21.44	33.04	22.72	18.42	17.49	19	19.56	9.71	13.14	6.64	23.9462	15.835	XP_016912611.1	rho GTPase-activating protein 20 isoform X3 [Apis cerana]	GO:0007165	biological_process	signal transduction	K20632;K20315;K10360;K07526;K20641
gene-LOC108000525	LOC108000525	silk gland factor 1-like, transcript variant X1	18987	2.08881	1.06268	9.52e-05	0.00950198	yes	up	5844	8594.77	12000.8	10434	12269.6	12619.7	13573.6	21166.3	7177	7182.41	8388.94	7980.43	4704.5	3210.69	6619	1363	73.91	94	105.85	98.53	98.88	117.65	120.98	203.82	72.29	66.32	73.73	85.48	61.91	36.94	55.65	10.69	114.203	57.8762	KAF7421739.1	hypothetical protein [Vespula pensylvanica]	GO:0003700;;GO:0043565;;GO:0005634;;GO:0019904	molecular_function;;molecular_function;;cellular_component;;molecular_function	transcription factor activity, sequence-specific DNA binding;;sequence-specific DNA binding;;nucleus;;protein domain specific binding	K09396;K08035;K09397;K09411
gene-LOC107999782	LOC107999782	beta-galactosidase	2750	1.59117	0.670091	9.74e-05	0.00958981	yes	up	290	559.97	245.95	394.97	343.94	409.89	291.94	353.95	183.99	285.96	351.9	226.98	160.96	179.93	180.91	162	7.43	13.71	4.83	7.67	6.22	8.6	5.71	6.82	4.25	6.14	7.08	5.38	4.92	4.35	3.79	3.2	7.62375	4.88875	XP_016915297.1	beta-galactosidase [Apis cerana]	GO:0005764;;GO:0005975;;GO:0004565	cellular_component;;biological_process;;molecular_function	lysosome;;carbohydrate metabolic process;;beta-galactosidase activity	K12309
gene-LOC108003614	LOC108003614	transcription factor SPT20 homolog, transcript variant X2	4153	0.546227	-0.872427	0.000100234	0.00958981	yes	down	670	755	506	640	370	289	292	351	397	1084	840	940	1040	999	761	577	12.59	13.25	7.64	9.6	5.02	5.1	4.46	5.4	7.14	17.82	13.31	15.85	22.25	17.7	12.06	8.63	7.8825	14.345	XP_016921483.1	mediator of RNA polymerase II transcription subunit 15 isoform X1 [Apis cerana]				K11456;K24387;K11461
gene-LOC107998913	LOC107998913	uncharacterized LOC107998913	943	3.05902	1.61307	0.000100833	0.00958981	yes	up	109	750	311	348	835	382	259	642	107	223	259	33	68	255	150	47	10.65	69.18	22.74	25.29	56.75	30.52	19.14	46.87	9.47	18.21	19.7	2.93	7.93	23	11.58	3.46	35.1425	12.035	XP_016913938.1	uncharacterized protein LOC107998913 [Apis cerana]	GO:0007264;;GO:0016020;;GO:0005085;;GO:0071840;;GO:0046982	biological_process;;cellular_component;;molecular_function;;biological_process;;molecular_function	small GTPase mediated signal transduction;;membrane;;guanyl-nucleotide exchange factor activity;;cellular component organization or biogenesis;;protein heterodimerization activity
gene-LOC107998916	LOC107998916	acetyl-CoA carboxylase, transcript variant X1	9136	0.564043	-0.826123	0.000101106	0.00958981	yes	down	3127.7	3893.04	1516.45	2464.9	1471.92	1500.23	1763.74	1770.37	3160.59	5740.25	4282.73	3840.36	3916.17	3093.8	2305.63	2936.1	23.16	27.19	8.76	13.8	7.77	9.3	10.17	10.05	22.18	36.06	24.48	26.19	34.19	21.86	14.42	16.3	13.775	24.46	XP_016913940.1	acetyl-CoA carboxylase isoform X1 [Apis cerana]	GO:0006633;;GO:0016020;;GO:0003989;;GO:0046872;;GO:0005524;;GO:2001295	biological_process;;cellular_component;;molecular_function;;molecular_function;;molecular_function;;biological_process	fatty acid biosynthetic process;;membrane;;acetyl-CoA carboxylase activity;;metal ion binding;;ATP binding;;malonyl-CoA biosynthetic process	K26111;K11262;K11540;K01958;K01968
gene-LOC107998429	LOC107998429	armadillo repeat-containing protein gudu	2610	0.110316	-3.18029	0.000101723	0.00958981	yes	down	4	2	4	4	1	0	1	0	0	61	42	28	5	4	2	9	0.11	0.05	0.08	0.08	0.02	0	0.02	0	0	1.38	0.89	0.69	0.16	0.1	0.04	0.18	0.045	0.43	XP_016913183.1	armadillo repeat-containing protein gudu [Apis cerana]	GO:0016020	cellular_component	membrane	K24125
gene-LOC108004014	LOC108004014	integrin alpha-PS2, transcript variant X1	7509	1.84437	0.883129	0.000101856	0.00958981	yes	up	2322	2955	3487	4016	2744	4321	3673	6428	2443	2457	2534	2641	1963	1313	2107	598	20.22	24.31	23.25	26.28	16.72	30.8	24.14	41.78	19	17.86	17.25	20.96	19.91	10.73	14.69	3.7	25.9375	15.5125	XP_006614559.1	integrin alpha-PS2-like isoform X1 [Apis dorsata]	GO:0008305;;GO:0007157;;GO:0007229	cellular_component;;biological_process;;biological_process	integrin complex;;heterophilic cell-cell adhesion via plasma membrane cell adhesion molecules;;integrin-mediated signaling pathway	K06483;K06583
gene-LOC107997497	LOC107997497	uncharacterized LOC107997497, transcript variant X1	3715	0.570315	-0.810168	0.000106057	0.00989204	yes	down	640	685.5	477	660	344	368	356	297	458	849.46	875.57	758.09	800	953	668	755	11.81	11.98	6.76	9.14	4.47	5.56	4.97	4.09	7.57	13.09	12.64	12.77	17.33	16.5	9.88	10	7.3475	12.4725	XP_016911613.1	uncharacterized protein LOC107997497 isoform X1 [Apis cerana]	GO:0005102	molecular_function	receptor binding
gene-LOC107994194	LOC107994194	protein embryonic gonad-like, transcript variant X6	4993	1.82566	0.86842	0.000107104	0.00989716	yes	up	795	1291	1561	1135	1529	1610	1476	2077	841	630	1022	925	1164	391	915	332	13.58	20.11	21.73	14.5	18	22.95	18.7	26.08	12.77	9.06	13.62	13.29	23.53	5.93	12.49	4.39	19.4563	11.885	XP_016906470.1	protein embryonic gonad-like isoform X1 [Apis cerana]				K14033;K08703;K08706
gene-LOC107999893	LOC107999893	uncharacterized LOC107999893, transcript variant X1	2624	1.96704	0.97603	0.000109574	0.0100326	yes	up	667	804	1422	1289	1233	1205	1157	1503	665	507	766.03	642	722	322	942	129	18.94	22.01	30.28	28.11	24.15	27.92	24.86	33.01	16.94	12.38	16.65	16.43	24.55	8.6	21.16	2.56	26.16	14.9087	XP_016915430.1	uncharacterized protein LOC107999893 isoform X1 [Apis cerana]
gene-LOC107993491	LOC107993491	lysophospholipid acyltransferase 6	2308	1.51735	0.601556	0.000111342	0.0101018	yes	up	3137.44	3553.65	4154.38	5475.71	5629.55	4015.77	4458.85	5364.19	2521.35	2285.57	3454.6	3581.01	2662.19	2780.39	3368.19	1729.27	98.12	105.18	99.34	128.34	123.74	102.78	105.4	125.14	70.73	59.67	84.45	102.1	98.01	81.35	84.2	39.11	111.005	77.4525	XP_016905414.1	lysophospholipid acyltransferase 2 [Apis cerana]	GO:0071704;;GO:0016020;;GO:0016746	biological_process;;cellular_component;;molecular_function	organic substance metabolic process;;membrane;;transferase activity, transferring acyl groups	K13515;K13517;K13516
gene-LOC107999079	LOC107999079	larval cuticle protein 2	2728	5.12248	2.35684	0.000112773	0.0101394	yes	up	18	96	34	16	184	29	20	40	24	11	10	6	14	15	1	0	0.47	2.35	0.67	0.31	3.35	0.61	0.39	0.77	0.56	0.24	0.2	0.14	0.43	0.36	0.02	0	1.115	0.24375	NP_001161365.1	cuticular protein 19 precursor [Apis mellifera]	GO:0042302	molecular_function	structural constituent of cuticle
gene-LOC107998700	LOC107998700	prominin-like protein, transcript variant X1	7557	1.83135	0.872905	0.000114905	0.0102388	yes	up	3996	4822.76	5204.7	5936.61	4897.05	5805.69	5629.83	9635.83	3765.26	4584.45	4170.94	3435.18	2240.42	2078.98	3824.86	879.25	35.28	40.34	35.38	39.42	30.49	42.2	37.53	63.48	29.66	33.75	28.83	27.7	23.24	17.25	27.07	5.55	40.515	24.1313	XP_028522955.1	prominin-like protein isoform X1 [Apis cerana]				K06532
gene-LOC107996847	LOC107996847	plastin-2, transcript variant X1	5089	1.48371	0.569213	0.000116773	0.0103132	yes	up	5930.01	7503	7402.03	8072.02	8773.04	7449.03	9005.01	10629	6154.02	6724.07	7028.01	5374	4268.01	3803	5195.03	3493	76.94	92.43	73.81	78.65	80.35	79.05	88.54	102.9	71.53	72.83	71.5	63.8	64.83	46.41	54.11	32.47	84.0837	59.685	XP_016910621.1	plastin-2 isoform X1 [Apis cerana]	GO:0051017;;GO:0005509;;GO:0051015	biological_process;;molecular_function;;molecular_function	actin filament bundle assembly;;calcium ion binding;;actin filament binding	K05699;K17336;K19326;K10382
gene-LOC108000556	LOC108000556	transferrin, transcript variant X1	3371	2.44398	1.28923	0.000118392	0.0103645	yes	up	1315.98	4355.09	1391	1275.41	2884.3	1702.36	1205	2866.78	1125	522.4	1687.91	597.96	675.12	876.53	1082.51	199.18	25.82	80.59	20.84	18.73	39.84	27.28	17.71	41.76	19.84	8.54	25.85	10.73	15.17	15.78	16.89	2.72	34.0712	14.44	XP_016916447.1	transferrin [Apis cerana]	GO:0016020;;GO:0046872;;GO:0034755;;GO:0005615	cellular_component;;molecular_function;;biological_process;;cellular_component	membrane;;metal ion binding;;iron ion transmembrane transport;;extracellular space	K06569
gene-LOC107998162	LOC107998162	protein artichoke, transcript variant X3	4120	1.46749	0.55335	0.000124089	0.0107687	yes	up	3313	3822	3519	4926	3450	3591	2505	5011	2498	2776	3281	3102	2689	1760	2758	1060	52.73	57.67	42.94	59.15	39.02	47.08	30.06	59.46	35.62	36.92	40.77	44.6	50.25	26.2	35.37	12.5	48.5138	35.2788	XP_016912753.1	protein artichoke [Apis cerana]				K20230
gene-LOC107997811	LOC107997811	protein similar, transcript variant X1	9654	1.77403	0.827027	0.000126742	0.0108528	yes	up	9368.49	13441.1	14740	17161.2	14030.5	12907.7	14969.2	21613.8	9572.34	11085	10372	9501.75	9084.12	5166.77	9478.26	1968.29	57.71	78.3	69.45	78.99	60.8	64.89	69.66	98.88	52.41	56.77	49.92	53.25	65	29.79	46.45	8.59	72.335	45.2725	XP_016912149.2	protein similar isoform X1 [Apis cerana]	GO:0005737;;GO:0003700;;GO:0005634;;GO:0048856;;GO:0045944;;GO:0005667;;GO:0003677;;GO:0046983	cellular_component;;molecular_function;;cellular_component;;biological_process;;biological_process;;cellular_component;;molecular_function;;molecular_function	cytoplasm;;transcription factor activity, sequence-specific DNA binding;;nucleus;;anatomical structure development;;positive regulation of transcription from RNA polymerase II promoter;;transcription factor complex;;DNA binding;;protein dimerization activity	K09097;K08268;K09093;K09098
gene-LOC107995234	LOC107995234	uncharacterized LOC107995234	2824	2.75695	1.46307	0.000128968	0.0108528	yes	up	18	28	120	50	73	49	36	70	15	16	21	24	31	26	21	3	0.45	0.66	2.29	0.93	1.28	1	0.68	1.3	0.33	0.33	0.41	0.54	0.91	0.61	0.42	0.05	1.07375	0.45	XP_016908139.2	uncharacterized protein LOC107995234 [Apis cerana]
gene-LOC107995467	LOC107995467	FK506-binding protein 2, transcript variant X1	2264	1.78661	0.837228	0.000129048	0.0108528	yes	up	3325	3696	4631	4768	6145	5233	6059	8569	3640	3008	3948	3136	2442	2390	3605	1113	104.59	109.57	111.21	112.16	135.62	134.02	144.08	201.27	102.62	78.81	96.54	89.92	90.21	70.25	90.37	24.84	131.565	80.445	XP_016908489.1	FK506-binding protein 2 isoform X1 [Apis cerana]	GO:0005509;;GO:0003755;;GO:0005783	molecular_function;;molecular_function;;cellular_component	calcium ion binding;;peptidyl-prolyl cis-trans isomerase activity;;endoplasmic reticulum	K09568;K09577;K09571;K14826
gene-LOC107998053	LOC107998053	guanylate cyclase 32E, transcript variant X1	5623	1.48729	0.572688	0.000130037	0.0108528	yes	up	321	329	315	344	434	287	369	462	214	305	207	258	221	188	312	149	5.42	4.68	4.56	4.76	6.22	4.97	4.99	5.93	3.6	3.91	2.69	4.11	4.64	3.39	4.71	2.92	5.19125	3.74625	XP_028522670.1	guanylate cyclase 32E [Apis cerana]	GO:0006935;;GO:0004383;;GO:0016020;;GO:0010038;;GO:0004672;;GO:0035556;;GO:0005524;;GO:0007635	biological_process;;molecular_function;;cellular_component;;biological_process;;molecular_function;;biological_process;;molecular_function;;biological_process	chemotaxis;;guanylate cyclase activity;;membrane;;response to metal ion;;protein kinase activity;;intracellular signal transduction;;ATP binding;;chemosensory behavior	K01769;K12323;K12322
gene-LOC108001342	LOC108001342	uncharacterized LOC108001342	1907	0.689956	-0.535424	0.000130494	0.0108528	yes	down	1482.55	1509.43	1532	2028	1185.32	1242	940	972.56	1197	2090.06	2033	1999.46	2222	1917.57	2121	1238	54.72	52.94	43.55	56.8	30.25	37.39	25.98	26.75	38.85	64.51	58.67	66.15	97.45	64.97	62.71	32.69	41.0475	60.75	XP_016917778.1	uncharacterized protein LOC108001342 [Apis cerana]	GO:0009791;;GO:0050793;;GO:0051239;;GO:0006355	biological_process;;biological_process;;biological_process;;biological_process	post-embryonic development;;regulation of developmental process;;regulation of multicellular organismal process;;regulation of transcription, DNA-templated
gene-LOC107993404	LOC107993404	splicing factor 3B subunit 4	1502	1.83614	0.876678	0.00013409	0.0109911	yes	up	506.85	858.2	1118.3	894.02	1468.3	1084.19	1173.55	1861.03	618.85	531.36	801.64	726.76	476.97	435.3	784.03	370.5	26.48	42.41	44.38	34.93	53.75	46.35	46.36	72.57	29.1	23.19	32.7	34.57	29.47	21.19	32.62	14.18	45.9038	27.1275	XP_016905284.1	splicing factor 3B subunit 4 [Apis cerana]	GO:0005634;;GO:0003723	cellular_component;;molecular_function	nucleus;;RNA binding	K13201;K12831;K14837;K13126;K13208
gene-LOC108000642	LOC108000642	uncharacterized LOC108000642	633	1.86309	0.897699	0.00013436	0.0109911	yes	up	4535.18	5140.2	5726.39	4070.06	8065.64	4552.83	6767.72	9534.68	3796.28	2262.87	4607.53	3179.58	2258.1	2665.62	4615.91	1799.47	855.44	912.5	786.12	565.35	1044.27	701.83	967.11	1347.24	658.1	357.53	673.01	541.52	518.93	456.23	676.89	270.98	897.482	519.149	XP_016916593.1	uncharacterized protein LOC108000642 [Apis cerana]	GO:0040011;;GO:0016020;;GO:0016830;;GO:0019752;;GO:0071944;;GO:0030170	biological_process;;cellular_component;;molecular_function;;biological_process;;cellular_component;;molecular_function	locomotion;;membrane;;carbon-carbon lyase activity;;carboxylic acid metabolic process;;cell periphery;;pyridoxal phosphate binding
gene-LOC107995096	LOC107995096	pseudouridylate synthase RPUSD2, transcript variant X1	3871	1.4142	0.499984	0.000135569	0.0109998	yes	up	781	1146.38	1055	1328	902	1205	1047	1438	772	924	955	900	824.05	456	830	434.37	13.06	18.28	13.6	16.82	10.68	16.71	13.31	18.16	11.73	13.02	12.53	13.83	16.21	7.17	11.14	5.45	15.0775	11.385	XP_016907833.1	RNA pseudouridylate synthase domain-containing protein 2 isoform X1 [Apis cerana]	GO:0001522;;GO:0003723;;GO:0009982	biological_process;;molecular_function;;molecular_function	pseudouridine synthesis;;RNA binding;;pseudouridine synthase activity
gene-LOC107997002	LOC107997002	probable helicase with zinc finger domain	3729	1.71477	0.778011	0.000137987	0.0111057	yes	up	1546	2711	3024	3147	3332	2872	2911	4870	1754	1935	2679	2083	1279	1245	2245	781	27.05	44.67	40.38	41.36	41.31	41.08	38.31	64.03	27.16	28.34	36.82	33.3	26.17	20.6	31.54	8.92	42.2737	26.6062	XP_016910827.1	probable helicase with zinc finger domain [Apis cerana]	GO:0004386	molecular_function	helicase activity	K14326;K25168;K13983
gene-LOC108002754	LOC108002754	uncharacterized LOC108002754, transcript variant X1	2151	1.80029	0.848227	0.000140295	0.0111743	yes	up	3189	4755	4340	3870	5767	6562	5179	6840	3349	2418	3702	3167	2992	2701	2791	853	96.23	135.52	101.07	87.76	123.28	162.27	117.96	154.24	91.09	61	87.51	86.88	106.52	76.89	67.93	19.97	122.291	74.7237	XP_016920079.1	uncharacterized protein LOC108002754 isoform X1 [Apis cerana]
gene-LOC108004374	LOC108004374	15-hydroxyprostaglandin dehydrogenase [NAD(+)]	1185	3.68752	1.88265	0.000141078	0.0111743	yes	up	114.14	312.18	30.33	49.87	50.87	138.36	126.78	70.37	15.85	32.09	48.05	12.35	22.41	73.89	5.87	12	8.1	20.94	1.63	2.64	2.52	8.03	6.81	3.73	1.02	1.9	2.66	0.8	1.89	4.87	0.33	0.63	6.8	1.7625	XP_016922729.2	uncharacterized protein LOC108004374 [Apis cerana]	GO:0016491	molecular_function	oxidoreductase activity	K00069
gene-LOC107993237	LOC107993237	uncharacterized LOC107993237	2358	3.15684	1.65848	0.000144782	0.0113774	yes	up	63	310	840	365	709	306	204	517	141	81	112	44	338	123	142	33	1.92	8.95	19.6	8.35	15.21	7.64	4.71	11.77	3.86	2.06	2.67	1.22	12.14	3.51	3.46	0.73	9.76875	3.70625	PBC32213.1	Flavin-containing monooxygenase FMO GS-OX3 [Apis cerana cerana]	GO:0050661;;GO:0050660;;GO:0004499	molecular_function;;molecular_function;;molecular_function	NADP binding;;flavin adenine dinucleotide binding;;N,N-dimethylaniline monooxygenase activity
gene-LOC107995320	LOC107995320	uncharacterized LOC107995320	1832	0.667952	-0.582183	0.000149057	0.0116218	yes	down	3005	3205	2397	2370	2637	1897	2750	1709	3948	5319	4026	3927	3511	2591	2947	2448	123.18	124.3	74.89	72.73	75.86	63.64	85.22	52.27	145.38	182.06	128.93	146.67	169.78	99.18	96.4	73	84.0113	130.175	XP_016908242.1	uncharacterized protein LOC107995320 isoform X1 [Apis cerana]
gene-LOC114576842	LOC114576842	uncharacterized protein PF3D7_1120600-like	4928	0.307331	-1.70214	0.00015564	0.0120139	yes	down	80.18	153.81	76.93	78.3	46.49	25.95	34.82	21.82	35.36	187.48	172.42	98.45	129.79	266.08	132.42	384.39	1.16	2.1	0.83	0.85	0.44	0.29	0.36	0.22	0.45	2.14	1.86	1.25	2.13	3.57	1.52	3.97	0.78125	2.11125	PBC25770.1	hypothetical protein APICC_01606 [Apis cerana cerana]
gene-LOC107994621	LOC107994621	RNA-binding protein lark, transcript variant X1	3790	1.48124	0.566804	0.000156494	0.0120139	yes	up	13090	19103	20970	21511	22098.8	19211	18479	26749	15001	15821	17771	15360	11953	9508	13880	6519	325.25	454.3	404.8	417.35	385.64	404.31	351.99	506.65	336.27	325.23	355.31	349.37	346.24	222.14	279.83	124.82	406.286	292.401	XP_006624207.1	RNA-binding protein lark isoform X1 [Apis dorsata]	GO:0003723;;GO:0008270	molecular_function;;molecular_function	RNA binding;;zinc ion binding	K13187;K18747;K13126
gene-LOC107999250	LOC107999250	phospholipase B1, membrane-associated	1497	6.40196	2.67851	0.000169037	0.012832	yes	up	24	45	2	14	135	23	4	13	11	3	12	6	3	4	1	0	1.26	2.23	0.08	0.55	4.96	0.99	0.16	0.51	0.52	0.13	0.49	0.29	0.19	0.2	0.04	0	1.3425	0.2325	XP_016914441.1	phospholipase B1, membrane-associated [Apis cerana]	GO:0004806;;GO:0006629;;GO:0016324;;GO:0004622;;GO:0004623;;GO:0004620;;GO:0102545	molecular_function;;biological_process;;cellular_component;;molecular_function;;molecular_function;;molecular_function;;molecular_function	triglyceride lipase activity;;lipid metabolic process;;apical plasma membrane;;lysophospholipase activity;;phospholipase A2 activity;;phospholipase activity;;phosphatidyl phospholipase B activity
gene-LOC107994278	LOC107994278	uncharacterized LOC107994278	5748	0.54247	-0.882383	0.000169722	0.012832	yes	down	143.18	146.21	158.83	138.67	95.75	93.41	62.6	86.92	125.25	206.73	225.31	147.83	169.31	180.8	241.6	255.21	4.13	3.26	2.7	2.88	1.45	1.41	1.59	1.64	2.39	5.06	5.08	3.5	7.93	3.46	3.92	3.36	2.3825	4.3375
gene-LOC108000069	LOC108000069	vitellogenin	5447	6.52882	2.70682	0.00017589	0.0131337	yes	up	28	164	12.27	40.49	236	50	43.37	105.5	28	13	31	3	16	1	14	0	0.34	1.89	0.12	0.37	2.03	0.5	0.4	0.96	0.31	0.13	0.3	0.03	0.23	0.01	0.14	0	0.82625	0.14375	NP_001315413.1	vitellogenin precursor [Apis cerana]	GO:0005319;;GO:0005576;;GO:0045735	molecular_function;;cellular_component;;molecular_function	lipid transporter activity;;extracellular region;;nutrient reservoir activity
gene-LOC107995191	LOC107995191	putative inorganic phosphate cotransporter, transcript variant X6	3510	1.9201	0.941181	0.000177782	0.0131337	yes	up	8630.49	12657.7	19629.2	23606.3	17833	24301.2	18668.1	33112.8	11029.4	11469.4	14579.5	11414.9	7557.33	7307.66	15007.2	3154.17	140.32	193.56	246.96	273.99	206.26	321.18	229.83	394.56	168.84	157.63	193.21	175.67	145.7	115.9	206.18	42.53	250.833	150.708	XP_048266072.1	putative inorganic phosphate cotransporter isoform X1 [Bombus terrestris]	GO:0022857;;GO:0016020	molecular_function;;cellular_component	transmembrane transporter activity;;membrane	K12301;K08193
gene-LOC107995171	LOC107995171	protein big brother-like	2934	1.8617	0.896623	0.000178431	0.0131337	yes	up	141	228.01	243.01	243	281.04	345.04	265	296	222	175	174.01	142	116	76	127	43	3.27	5.09	4.22	4.3	4.66	6.65	4.76	5.23	4.63	3.32	3.14	2.93	3.02	1.7	2.31	0.74	4.7725	2.72375	XP_016908011.1	protein big brother-like [Apis cerana]	GO:0005634;;GO:0003713	cellular_component;;molecular_function	nucleus;;transcription coactivator activity	K25826
gene-LOC107993442	LOC107993442	keratin-associated protein 19-2-like	653	1.82696	0.869444	0.000178976	0.0131337	yes	up	4572	4760	7218	8168	7229	8254	7018	9784	5272	2855	5876	4063	2092	3776	3988	1771	810.2	794.68	934.16	1064.64	881.61	1195.83	943.07	1298.08	858.96	423.73	807.56	651.03	450.38	608.56	550.65	248.43	990.284	574.913	XP_016905345.1	keratin-associated protein 19-2-like [Apis cerana]
gene-LOC107993921	LOC107993921	organic cation transporter 1, transcript variant X1	5217	1.98387	0.988315	0.000188931	0.013763	yes	up	2957.94	6751.43	4805.93	2676.03	9215.55	4525.65	6392.58	5947.68	3494.18	3123.7	3990.93	3077.09	2763.91	1891.85	2601.33	842.08	35.05	75.87	43.96	24.09	76.09	43.12	57.24	52.41	37.2	30.64	37.41	33.15	38.31	21.29	24.88	7.85	50.9787	28.8412	XP_016906086.1	organic cation transporter protein isoform X1 [Apis cerana]	GO:0022857;;GO:0016020	molecular_function;;cellular_component	transmembrane transporter activity;;membrane	K07375;K08202
gene-LOC108003226	LOC108003226	uncharacterized LOC108003226, transcript variant X6	5196	1.61518	0.691695	0.000198479	0.0141322	yes	up	2534.75	2886.38	2847.76	2822.6	2967.2	2485.91	2857.96	4046.4	1258.81	2137.63	2118.72	2028.53	2692.95	1505.37	2110.23	557	23.64	25.85	20.38	19.85	21.52	18.92	19.91	28.34	10.16	16.67	15.57	17.73	30.95	13.48	17.22	3.7	22.3012	15.685	KAG9429232.1	hypothetical protein HZU67_08561 [Apis mellifera carnica]
gene-LOC108004235	LOC108004235	platelet binding protein GspB-like, transcript variant X1	7673	2.08005	1.05662	0.000198746	0.0141322	yes	up	1250	2042	2558	2443	2174	2656	2463	3780	1428	1100	1560	1339	1671	667	1380	170	15.04	23.9	24.87	22.71	19.28	27.33	23.44	34.53	16.51	11.24	15.31	15.63	25.56	8.11	13.9	1.58	23.8875	13.48	PBC31179.1	Tyrosine kinase receptor [Apis cerana cerana]	GO:0016310;;GO:0016020;;GO:0004713;;GO:0005524	biological_process;;cellular_component;;molecular_function;;molecular_function	phosphorylation;;membrane;;protein tyrosine kinase activity;;ATP binding	K04362;K05126;K08892;K05096
gene-LOC107998381	LOC107998381	diacylglycerol lipase-alpha, transcript variant X1	5894	1.83664	0.877066	0.000199815	0.0141322	yes	up	345.03	427.82	316.68	274.39	331.44	335.07	495.76	330.45	315.89	177.33	274.07	211.23	190.49	74.45	196.39	85	5.78	6.98	4.15	3.62	3.98	4.82	6.36	4.2	4.96	2.61	3.6	3.31	4.01	1.18	2.74	1.11	4.98625	2.94	XP_016913118.1	sn1-specific diacylglycerol lipase alpha isoform X1 [Apis cerana]				K13806
gene-LOC107995141	LOC107995141	chitin deacetylase 1, transcript variant X1	2519	2.25796	1.17502	0.000200112	0.0141322	yes	up	51	121	192	161	245	159	194	335	124	80	119	87	62	51	88	25	1.36	3.05	3.93	3.17	4.65	3.12	3.63	6.45	2.9	1.69	2.29	2.08	1.88	1.22	1.84	0.52	3.67	1.8025	XP_016907955.1	uncharacterized protein LOC107995141 isoform X1 [Apis cerana]	GO:0005576;;GO:0005975;;GO:0008061	cellular_component;;biological_process;;molecular_function	extracellular region;;carbohydrate metabolic process;;chitin binding
gene-LOC107994871	LOC107994871	3-phosphoinositide-dependent protein kinase 1, transcript variant X1	6033	1.67667	0.745603	0.000201558	0.0141322	yes	up	21234	31603	36243	45827	42293	40054	37382	58407	18540	32669.4	28681	27263	19876	14604	35394	8770	159.65	215.33	231.35	313.34	211.29	278.3	222.38	359.36	145.84	204.18	183.93	205.16	215.1	109.98	228.45	97.52	248.875	173.77	XP_003697566.1	3-phosphoinositide-dependent protein kinase 1 isoform X1 [Apis florea]	GO:0004674;;GO:0005524;;GO:0016310	molecular_function;;molecular_function;;biological_process	protein serine/threonine kinase activity;;ATP binding;;phosphorylation	K06276;K04345;K19584;K04688
gene-LOC107994444	LOC107994444	uncharacterized LOC107994444, transcript variant X1	2727	0.661205	-0.59683	0.000202495	0.0141322	yes	down	529	594	475	626	505	349	329	335	447	826	902	705	572	575	617	637	13.61	14	9.07	11.78	8.85	7.26	6.21	6.2	9.68	17.1	17.95	16.16	16.9	13.75	12.44	11.9	9.6225	14.485	XP_006564825.1	uncharacterized protein LOC100578106 isoform X1 [Apis mellifera]
gene-LOC107993306	LOC107993306	dynein assembly factor with WD repeat domains 1, transcript variant X2	7193	2.05525	1.03931	0.000207619	0.0142318	yes	up	101.45	152.03	381.1	614.06	222.4	325.24	197.82	271.57	72.85	128.43	112.7	148.85	153.86	91.63	237.44	85.17	2.46	1.2	2.29	3.61	2.3	15.19	3.64	1.63	3.96	1.61	0.72	4.39	2.64	0.69	3.37	0.53	4.04	2.23875	KAG9430769.1	dynein assembly factor with WDR repeat domains 1 isoform X1 [Apis mellifera carnica]	GO:0097361;;GO:0016226	cellular_component;;biological_process	CIA complex;;iron-sulfur cluster assembly	K19760
gene-LOC107998560	LOC107998560	uncharacterized LOC107998560	5335	1.72644	0.787799	0.000208115	0.0142318	yes	up	357.36	428	527.31	787.84	636.99	561	680.85	795	435	396.14	482.41	388.68	354.67	189	365	107	4.63	5.25	5.28	7.69	5.83	5.99	6.69	7.66	5.08	4.3	4.91	4.6	5.43	2.31	3.79	1	6.1275	3.9275	XP_016913381.1	uncharacterized protein LOC107998560 [Apis cerana]	GO:0046872;;GO:0004601;;GO:0020037;;GO:0006979	molecular_function;;molecular_function;;molecular_function;;biological_process	metal ion binding;;peroxidase activity;;heme binding;;response to oxidative stress	K19511
gene-LOC107995713	LOC107995713	transcription initiation factor TFIID subunit 3, transcript variant X1	4654	0.544993	-0.87569	0.000209184	0.0142318	yes	down	1337	1569	1101	1156	880	513	568	632	1082	1879	1521	1740	1701	1643	1464	1890	16.71	18.42	11.08	11.18	7.69	5.11	5.22	5.78	11.51	20.39	15.09	20.62	25.02	20.26	15.1	16.43	10.1487	18.0525	XP_006612802.1	transcription initiation factor TFIID subunit 3 isoform X6 [Apis dorsata]	GO:0046982;;GO:0003743	molecular_function;;molecular_function	protein heterodimerization activity;;translation initiation factor activity	K14649;K14650
gene-LOC107993602	LOC107993602	thrombospondin type-1 domain-containing protein 4, transcript variant X3	4728	1.77632	0.828894	0.000209627	0.0142318	yes	up	346	485	464	332	610	429	759	719	332	280	327	356	376	164	330	139	4.66	6.14	4.85	3.43	5.89	4.77	7.79	7.35	4.1	3.23	3.54	4.36	6.05	2.14	3.64	1.38	5.61	3.555	XP_016905596.1	thrombospondin type-1 domain-containing protein 4 isoform X1 [Apis cerana]	GO:0030198;;GO:0005576	biological_process;;cellular_component	extracellular matrix organization;;extracellular region	K23377;K23624
gene-LOC107999649	LOC107999649	uncharacterized LOC107999649, transcript variant X1	3160	1.55808	0.639772	0.000214737	0.0144803	yes	up	3380.05	3616.12	4420	4732.68	4823.26	4669.05	4104.26	6732.2	2444.59	3396.04	3469.27	3432.86	2643.5	2391.13	4122.9	1131.02	71.5	79.37	78.97	82.76	78.69	89.68	71.59	119.68	48.08	63	60.35	70.74	68.29	52.94	77.66	17.19	84.03	57.2812	XP_016915113.1	uncharacterized protein LOC107999649 isoform X1 [Apis cerana]	GO:0005576	cellular_component	extracellular region
gene-LOC107994449	LOC107994449	uncharacterized LOC107994449, transcript variant X1	2625	0.744488	-0.42568	0.000220333	0.0147579	yes	down	396.98	451	424.16	480.79	391.87	298.64	295.37	286.5	390.09	630.02	585.14	555.06	541.83	441.88	472.22	272.5	7.71	8.17	6.08	6.79	5.17	4.39	4.08	3.9	6.47	9.62	8.56	9.48	11.88	7.45	6.86	3.53	5.78625	7.98125	PBC32486.1	hypothetical protein APICC_06109 [Apis cerana cerana]	GO:0030659	cellular_component	cytoplasmic vesicle membrane
gene-LOC108002061	LOC108002061	plexin-A4, transcript variant X5	10527	1.73027	0.790997	0.000227441	0.0151324	yes	up	7232.49	9720.89	11257.8	10483.8	13363.6	11955.6	12394.8	21140.2	6524.26	8403.6	8395.59	9579.31	5547.61	5692.63	9017.2	2670	55.25	69.96	67.66	60.09	72.49	75.1	70.83	119.8	44.86	53.3	49.77	66.39	50.48	41.25	55.27	15	73.8975	47.04	XP_016918946.1	LOW QUALITY PROTEIN: plexin-A4 [Apis cerana]	GO:0017154;;GO:0048468;;GO:0007399;;GO:0009605;;GO:0005886	molecular_function;;biological_process;;biological_process;;biological_process;;cellular_component	semaphorin receptor activity;;cell development;;nervous system development;;response to external stimulus;;plasma membrane	K06820
gene-LOC108000839	LOC108000839	A-kinase anchor protein 200, transcript variant X3	5870	1.6883	0.75557	0.000237877	0.015722	yes	up	6497	7872.99	14071	17234.9	13001	12172	8023.99	18223	5821.99	9291.97	7934.2	6950.99	6901.75	4659	10958	3461	76.64	88.16	127.42	150.84	107.87	117.44	71.4	159.67	61.89	91.27	73.62	74.91	95.69	51.79	103.15	29.62	112.43	72.7425	PBC31205.1	hypothetical protein APICC_02511 [Apis cerana cerana]
gene-LOC107993022	LOC107993022	serine protease inhibitor 88Ea	2171	1.96336	0.973322	0.000248637	0.0162285	yes	up	4653.45	5159.51	8359.34	17026.6	7241.39	9289.4	6255.99	18104.9	4117.45	4405.74	8821.35	5339.07	4001.39	3411.15	3167.62	3363.55	154.24	163.1	213.89	423.16	168.75	251.75	156.64	448.24	121.98	122.04	229.01	162.1	155.76	107.07	84.7	81.19	247.471	132.981	PBC25947.1	Antithrombin-III [Apis cerana cerana]	GO:0005615;;GO:0004867	cellular_component;;molecular_function	extracellular space;;serine-type endopeptidase inhibitor activity	K13963
gene-LOC133667791	LOC133667791	uncharacterized LOC133667791	1129	1.73895	0.798215	0.00025138	0.0162285	yes	up	11662.7	6847.98	9997.46	8200.62	15479.6	11834.6	17253.3	10338.2	7735.67	7299.22	7416.45	6701.34	6078.97	3421.63	9437.21	3815.89	883.62	490.27	570.96	463.32	818.72	733.52	988.7	584.96	529.3	462.13	438.05	461.62	547.43	240.42	567.02	214.82	691.759	432.599	XP_026302124.1	uncharacterized protein LOC113219418 [Apis mellifera]	GO:0016020	cellular_component	membrane
gene-LOC107997666	LOC107997666	proclotting enzyme-like	1678	4.51268	2.17398	0.000251995	0.0162285	yes	up	21.99	27.9	16.51	10	136.8	37.62	20.99	8	17.7	6.33	11.31	4.09	9.91	7.03	5	0	1	1.2	0.57	0.34	4.37	1.4	0.72	0.27	0.73	0.24	0.4	0.17	0.53	0.3	0.18	0	1.23375	0.31875	PBC28795.1	Serine proteinase stubble [Apis cerana cerana]	GO:0004252;;GO:0006508	molecular_function;;biological_process	serine-type endopeptidase activity;;proteolysis	K09640
gene-LOC133665602	LOC133665602	probable methyltransferase-like protein 15 homolog	1447	161.324	7.33382	0.00025455	0.0162285	yes	up	0	0	78.77	0	33.88	48.05	46.06	33.76	0	0	0	0	0	0	0	0	0	0	3.27	0	1.3	2.15	1.91	1.38	0	0	0	0	0	0	0	0	1.25125	0	XP_016917805.1	probable methyltransferase-like protein 15 homolog isoform X1 [Apis cerana]	GO:0008757;;GO:0032259;;GO:0005739;;GO:0034551	molecular_function;;biological_process;;cellular_component;;biological_process	S-adenosylmethionine-dependent methyltransferase activity;;methylation;;mitochondrion;;mitochondrial respiratory chain complex III assembly	K25876
gene-LOC107995163	LOC107995163	neurogenic locus protein delta, transcript variant X1	8648	1.74628	0.804283	0.000254762	0.0162285	yes	up	80	118	166	137.41	124	156	186	193	86	106	102	94	113	47	83	28	0.82	1.19	1.32	0.94	0.86	1.29	1.34	1.54	0.79	0.9	0.83	0.8	1.3	0.46	0.69	0.12	1.1625	0.73625	XP_016908001.1	neurogenic locus protein delta [Apis cerana]	GO:0032502;;GO:0016020;;GO:0007219;;GO:0005509	biological_process;;cellular_component;;biological_process;;molecular_function	developmental process;;membrane;;Notch signaling pathway;;calcium ion binding	K06052;K06051
gene-LOC107995872	LOC107995872	fringe glycosyltransferase	3401	1.58601	0.665403	0.000255298	0.0162285	yes	up	241.5	256	223.8	280.93	272.48	170.97	196.37	304.72	144.58	181.63	182.21	175.77	227	90.21	154.97	50.22	11.85	10.1	7.87	10.11	12.39	8.52	10.46	9.98	6.99	9.25	6.99	8.41	14.49	7.23	7.56	3.27	10.16	8.02375	XP_016909087.1	fringe glycosyltransferase [Apis cerana]	GO:0016020;;GO:0016757	cellular_component;;molecular_function	membrane;;transferase activity, transferring glycosyl groups	K05948
gene-LOC108003043	LOC108003043	GATA-binding factor A, transcript variant X1	2883	2.80973	1.49043	0.000259607	0.0163709	yes	up	44	81.93	95.09	92.61	120.43	92.68	80.11	247.66	22	54.7	51.65	44.81	45.99	31.07	62.37	0	0.89	1.67	1.54	1.29	1.72	1.63	1.32	4.24	0.47	0.96	0.86	0.8	0.92	0.6	0.97	0	1.7875	0.6975	XP_016920601.1	GATA-binding factor A [Apis cerana]	GO:0003700;;GO:0043565;;GO:0005634;;GO:0006357;;GO:0008270	molecular_function;;molecular_function;;cellular_component;;biological_process;;molecular_function	transcription factor activity, sequence-specific DNA binding;;sequence-specific DNA binding;;nucleus;;regulation of transcription from RNA polymerase II promoter;;zinc ion binding	K09183
gene-LOC108000387	LOC108000387	uncharacterized LOC108000387, transcript variant X1	4452	2.12661	1.08856	0.000262411	0.0163709	yes	up	3488	4059	5030	6200	5539	6450	5976.07	9686	3036	4777	3951	3409	2684	1378	2785	341	29.08	32.53	32.4	39.52	32.65	44.74	38.34	60.95	22.73	33.05	25.83	25.98	25.96	10.49	18.5	1.77	38.7762	20.5388	XP_043786611.1	uncharacterized protein LOC122711674 [Apis laboriosa]	GO:0048018;;GO:0016020;;GO:0007173;;GO:0005154	molecular_function;;cellular_component;;biological_process;;molecular_function	receptor agonist activity;;membrane;;epidermal growth factor receptor signaling pathway;;epidermal growth factor receptor binding	K16691
gene-LOC107998116	LOC107998116	cilia- and flagella-associated protein 251	3920	1.93749	0.954186	0.000264481	0.0163709	yes	up	35270	50462	62383	63659	76838	69352	84097	127313	46984	38543	63181.4	41427	25620	20843	44158	12746	595.89	812.2	801.21	799.39	911.78	942.98	1056.76	1605.01	702.99	542.22	835.6	640.54	507.48	330.11	587.91	133.38	940.653	535.029	XP_016912655.1	neurofilament heavy polypeptide [Apis cerana]
gene-LOC107999366	LOC107999366	heat shock protein 83	3914	0.413618	-1.27363	0.000264499	0.0163709	yes	down	5372.89	8420.02	10185.3	16497.9	16107.1	4315.43	3571.24	2240.39	11451	15581.1	22537.1	15851.1	18864.1	32846.3	21581.6	7774.98	93.35	138.53	135.92	215.17	197.12	61.37	46.89	29.03	178.09	225.94	306.34	251.31	384.68	535.41	300.51	96.9	114.672	284.897	XP_006619000.1	heat shock protein 83-like [Apis dorsata]	GO:0140662;;GO:0016887;;GO:0051082;;GO:0005524	deleted;;molecular_function;;molecular_function;;molecular_function	old GO;;ATPase activity;;unfolded protein binding;;ATP binding	K09487;K09488;K04079
gene-LOC107999758	LOC107999758	collagen alpha-1(IV) chain, transcript variant X1	6839	1.92401	0.94412	0.00026574	0.0163709	yes	up	1240	2156.89	1579	1174	2609	1622.73	2260.76	2960.97	1496.92	1180.9	1659	892.84	978	578	965	340	11.88	19.67	11.72	8.45	17.77	12.83	16.41	21.23	12.93	9.48	12.52	7.85	11.03	5.23	7.4	2.36	14.995	8.6	XP_016915261.1	collagen alpha-1(IV) chain [Apis cerana]	GO:0016020;;GO:0005201;;GO:0048856;;GO:0005581;;GO:0005604	cellular_component;;molecular_function;;biological_process;;cellular_component;;cellular_component	membrane;;extracellular matrix structural constituent;;anatomical structure development;;collagen trimer;;basement membrane	K06237
gene-LOC108001217	LOC108001217	activating transcription factor of chaperone, transcript variant X1	1876	0.762869	-0.390493	0.000275613	0.016875	yes	down	30037.1	31406.9	26188.5	37059.3	26126.2	26788.6	21427.7	23684.8	25244.4	43578.4	39337.6	36351.8	31792.6	30885.7	36201.4	29756.5	1184	1173.65	787.34	1094.8	722.33	862.75	636.83	695.58	892.28	1436.27	1211.45	1306.32	1476.6	1140.29	1141.5	856.54	894.66	1182.66	XP_016917612.1	activating transcription factor of chaperone isoform X1 [Apis cerana]	GO:0003700;;GO:0005634	molecular_function;;cellular_component	transcription factor activity, sequence-specific DNA binding;;nucleus	K04374
gene-LOC107992458	LOC107992458	uncharacterized LOC107992458, transcript variant X1	14973	2.51542	1.3308	0.000279102	0.0169844	yes	up	275.7	586.83	437.44	760.19	437.06	892.29	474.65	1675.11	167.57	376.12	475.51	427.3	399.16	133.77	258.11	35.23	1.19	2.4	1.45	2.46	1.33	3.15	1.55	5.38	0.65	1.35	1.6	1.68	2.01	0.54	0.89	0.11	2.36375	1.10375	XP_028519954.1	uncharacterized protein LOC107992458 [Apis cerana]	GO:0005319	molecular_function	lipid transporter activity	K24517
gene-LOC107995209	LOC107995209	endocuticle structural glycoprotein SgAbd-1, transcript variant X1	1871	2.27836	1.188	0.000281653	0.0169923	yes	up	783	2920	5521	4509	2228	5226	1661	5351	1407	1179	1599	1130	1948	1395	2644	561	68.52	242.72	363.74	294.82	136.23	376.12	110.28	351.69	111.87	85.78	108.91	89.68	203.01	113.79	183.96	37.06	243.015	116.757	NP_001257742.1	cuticular protein 14 precursor [Apis mellifera]	GO:0042302	molecular_function	structural constituent of cuticle
gene-LOC133666059	LOC133666059	protein FAM151B, transcript variant X1	4629	1.74279	0.801397	0.000282637	0.0169923	yes	up	17810.2	22934.5	35847.8	29427.2	36683.8	31398	27297.6	53107.1	20677.1	21564.2	23975.9	18329	13903.1	16419	21276.9	6810.02	284.59	345.7	444.3	352.4	414	412.09	332.21	627.19	300.01	286.31	300.99	268.94	263.24	248.23	272.9	79.17	401.56	252.474	PBC31202.1	hypothetical protein APICC_08250 [Apis cerana cerana]
gene-LOC108002045	LOC108002045	glutamate receptor ionotropic, kainate 2-like, transcript variant X1	4072	1.78046	0.832252	0.000294257	0.0174078	yes	up	227	320	318	322	386	374	430	565	280	188	188	237	312	137	147	102	3.87	5.08	4.09	4.05	4.54	5.15	5.47	7.04	4.22	2.64	2.46	3.66	6.11	2.17	1.99	1.23	4.91125	3.06	XP_016918903.1	glutamate receptor ionotropic, kainate 2-like isoform X1 [Apis cerana]	GO:0045211;;GO:0004970	cellular_component;;molecular_function	postsynaptic membrane;;ionotropic glutamate receptor activity	K05313;K05199
gene-LOC107998421	LOC107998421	microtubule-associated protein futsch, transcript variant X2	24641	0.282412	-1.82413	0.000295056	0.0174078	yes	down	18.05	49.13	30.01	19.01	24.07	3	16.02	16.03	11.02	36.01	27.08	31.03	102.37	128.04	90.29	104.57	0.05	0.12	0.06	0.04	0.04	0.01	0.03	0.03	0.03	0.08	0.05	0.07	0.3	0.31	0.19	0.19	0.0475	0.1525	XP_028522840.1	microtubule-associated protein futsch isoform X1 [Apis cerana]
gene-LOC107996681	LOC107996681	high affinity cAMP-specific and IBMX-insensitive 3',5'-cyclic phosphodiesterase 8, transcript variant X1	2668	0.640337	-0.643096	0.000296385	0.0174078	yes	down	3432.05	3668.88	2533.97	2818.8	2476.68	2143.69	1865.41	1802.06	3577.37	7611.18	4667.14	3899.62	4086.14	2344.89	3382.68	2182.06	63.21	63.07	36.31	35.49	35.22	32.81	24.36	26.99	48.39	115.71	60.66	59.2	89.22	39.15	39.39	23.99	39.6825	59.4637	XP_043803290.1	high affinity cAMP-specific and IBMX-insensitive 3',5'-cyclic phosphodiesterase 8-like isoform X2 [Apis laboriosa]	GO:0004115;;GO:0046872;;GO:0007165;;GO:0006198;;GO:0048856	molecular_function;;molecular_function;;biological_process;;biological_process;;biological_process	3',5'-cyclic-AMP phosphodiesterase activity;;metal ion binding;;signal transduction;;cAMP catabolic process;;anatomical structure development	K18437;K13293;K13755;K18283
gene-LOC107993910	LOC107993910	hemicentin-1, transcript variant X1	9879	2.03219	1.02303	0.000296525	0.0174078	yes	up	508	846	1028	1083	1274	1177	1097	1685	768	522	755	569	594	267	695	100	4.41	6.88	6.96	7.1	7.71	8.38	7.06	10.7	5.99	3.78	5.06	4.53	6.08	2.21	4.93	0.68	7.4	4.1575	XP_016906073.1	hemicentin-1 [Apis cerana]	GO:0030154;;GO:0016020;;GO:0009653	biological_process;;cellular_component;;biological_process	cell differentiation;;membrane;;anatomical structure morphogenesis	K24496;K16680;K06767;K06768
gene-LOC108002665	LOC108002665	armadillo segment polarity protein, transcript variant X1	3396	1.87592	0.907599	0.00030213	0.0176331	yes	up	9756	13090	18552	15671	22628	16736	19446	27965	12881	9683	13637	11222	6978	7132	11686	2649	177.51	224.99	260.92	213.64	290.68	249.47	267	378.01	210.47	147.42	194.7	185.99	150.41	121.08	170.15	35.78	257.777	152	XP_012248635.1	armadillo segment polarity protein isoform X1 [Bombus impatiens]	GO:0007155;;GO:0016055;;GO:0045296;;GO:0005886	biological_process;;biological_process;;molecular_function;;cellular_component	cell adhesion;;Wnt signaling pathway;;cadherin binding;;plasma membrane	K02105
gene-LOC107999404	LOC107999404	uncharacterized LOC107999404	1198	2.06827	1.04842	0.000314886	0.018191	yes	up	790	459	1752	900	2330	1092	1631	1674	514	694	544	607	561	417	1141	517	28.01	19.05	43.51	24.43	49.69	36.21	38.26	43.54	18.86	22.33	15.85	21.23	26.03	18.58	31.42	17.44	35.3375	21.4675	XP_016914701.1	uncharacterized protein LOC107999404 [Apis cerana]
gene-LOC107996735	LOC107996735	uncharacterized LOC107996735, transcript variant X2	2721	5.02861	2.33016	0.000315335	0.018191	yes	up	7	8	19	71	3	13	5	16	8	4	1	5	2	1	4	0	0.2	0.21	0.39	1.45	0.05	0.3	0.11	0.32	0.2	0.09	0.02	0.13	0.07	0.03	0.09	0	0.37875	0.07875
gene-LOC107998306	LOC107998306	uncharacterized LOC107998306, transcript variant X2	4898	1.58798	0.667192	0.000318695	0.0182792	yes	up	193.88	239.7	332.01	354.76	380.32	272.36	339.66	456.65	220.09	200.29	184.83	231.11	166.96	149.07	250.62	135.8	1.97	2.69	2.74	2.86	2.81	2.48	2.92	4.18	2.05	1.74	1.64	2.19	2.12	1.54	2.11	0.96	2.83125	1.79375	XP_043792589.1	uncharacterized protein LOC122714895 isoform X1 [Apis laboriosa]
gene-LOC107997701	LOC107997701	cytochrome P450 6k1	2937	0.6356	-0.653808	0.000327108	0.0186022	yes	down	3893	4234	3472	4069	3038	1982	2046	1672	3425	5010	6622	5158	3951	3834	4507	3602	92.7	95.45	63.37	72.68	50.9	38.63	36.82	29.69	73.08	99.58	123.32	112.03	110.58	85.54	85.91	61.76	60.03	93.975	XP_016911957.1	cytochrome P450 6k1 [Apis cerana]	GO:0004497;;GO:0016705;;GO:0020037;;GO:0016020;;GO:0005506;;GO:0055085	molecular_function;;molecular_function;;molecular_function;;cellular_component;;molecular_function;;biological_process	monooxygenase activity;;oxidoreductase activity, acting on paired donors, with incorporation or reduction of molecular oxygen;;heme binding;;membrane;;iron ion binding;;transmembrane transport	K14999
gene-LOC108003353	LOC108003353	venom acid phosphatase Acph-1	2194	0.562709	-0.829539	0.000329934	0.0186022	yes	down	32	84	61	100	32	32	50	39	90	103	92	114	97	65	65	76	0.86	2.39	1.34	2.39	0.66	0.7	1.01	0.81	2.49	2.46	2.05	3.07	3.52	1.62	1.56	1.82	1.27	2.32375	XP_016921039.1	venom acid phosphatase Acph-1 [Apis cerana]				K19283;K14410
gene-LOC108001967	LOC108001967	UDP-glycosyltransferase UGT5	5515	1.86615	0.900063	0.000331419	0.0186022	yes	up	5776	6523	7425	6129	7785	7157	9475	13027	6311	5392	6702	4949	3455	2103	3689	1367	58.71	63.02	57.26	47.02	54.15	58.75	71.37	100.27	57.28	45.41	54.05	47.21	40.53	21.13	31.27	10.39	63.8188	38.4087	XP_016918802.1	UDP-glucuronosyltransferase 1-3 [Apis cerana]	GO:0016020;;GO:0008194	cellular_component;;molecular_function	membrane;;UDP-glycosyltransferase activity	K00699
gene-LOC107993926	LOC107993926	tubulin beta chain	1647	1.85251	0.88948	0.000332379	0.0186022	yes	up	765.08	1540.9	1550.58	813.64	2458.54	1159.33	1493.53	1545.74	1005.68	735.96	1007.11	768.37	773.71	558.69	890.32	281.92	35.67	67.96	55	28.38	80.37	44.23	52.65	53.78	42.16	28.66	36.67	32.63	42.6	24.3	33.09	9.59	52.255	31.2125	XP_003689987.1	tubulin beta chain [Apis florea]	GO:0005874;;GO:0007017;;GO:0005200;;GO:0003924;;GO:0005525	cellular_component;;biological_process;;molecular_function;;molecular_function;;molecular_function	microtubule;;microtubule-based process;;structural constituent of cytoskeleton;;GTPase activity;;GTP binding	K07375
gene-LOC108002998	LOC108002998	AF4/FMR2 family member lilli, transcript variant X1	2140	0.561307	-0.833138	0.000335335	0.0186022	yes	down	129.93	145.09	119.16	115.85	91.79	48.33	50.69	67.12	99.09	180.55	166.58	170.82	208.94	187	197.09	86	3.6	3.45	2.13	2.06	1.64	0.95	1.2	1.4	2.12	3.43	3.28	4.13	6.49	4.56	3.66	1.52	2.05375	3.64875	PBC28646.1	hypothetical protein APICC_03663 [Apis cerana cerana]
gene-LOC108002047	LOC108002047	glutamate receptor ionotropic, kainate 2-like, transcript variant X1	2929	2.02279	1.01635	0.00033551	0.0186022	yes	up	142	258	282	237	455	285	284	487	220	92	124	142	245	112	147	67	3.34	5.68	5.1	4.25	7.62	5.5	5.03	8.54	4.87	1.76	2.41	2.98	6.81	2.53	2.9	1.19	5.6325	3.18125	XP_016918913.1	glutamate receptor ionotropic, kainate 2-like isoform X2 [Apis cerana]	GO:0045211;;GO:0004970	cellular_component;;molecular_function	postsynaptic membrane;;ionotropic glutamate receptor activity	K05313;K05199
gene-LOC108000800	LOC108000800	uncharacterized protein DDB_G0283697	5378	1.98869	0.99182	0.000338413	0.0186595	yes	up	914.77	1207.53	1423.2	1735.76	1556.25	1905.98	1866.42	3022.95	815.94	989.83	1033.06	1164.95	1068.93	517.82	1182.09	147.98	10.14	13.38	12.54	14.68	12.64	17.57	15.6	25.37	8.51	9	9.04	11.21	14.29	5.79	11.04	1.26	15.24	8.7675	XP_043802167.1	uncharacterized protein DDB_G0283697-like [Apis laboriosa]	GO:0016020;;GO:0008083	cellular_component;;molecular_function	membrane;;growth factor activity
gene-LOC107995819	LOC107995819	uncharacterized LOC107995819, transcript variant X1	3560	1.9656	0.974969	0.000342925	0.0188044	yes	up	197	481	225	283	394	317	271	681	213	108	281	163	206	86	203	131	3.84	8.83	3.34	4.1	5.37	5.01	3.96	9.82	3.73	1.74	4.24	2.89	4.66	23.4	12.31	1.86	5.53375	6.85375	PBC32483.1	hypothetical protein APICC_07418 [Apis cerana cerana]
gene-LOC108001038	LOC108001038	uncharacterized LOC108001038, transcript variant X1	6889	2.25786	1.17495	0.000355096	0.0193654	yes	up	1060	1295	1353	2049	1793	2396	1724	3931	992	1581	1270	1161	754	359	880	115	9.85	11.28	9.77	14.45	12.28	17.98	12.09	27.19	8.57	12.41	9.49	10.44	8.36	3.06	6.73	0.83	14.3613	7.48625	XP_016917334.1	uncharacterized protein LOC108001038 [Apis cerana]
gene-LOC108003617	LOC108003617	shootin-1, transcript variant X1	2154	1.64839	0.72106	0.000358614	0.0194509	yes	up	346	471	546	920	375	578	366	844	261	319	477	382	376	281	360	133	10.51	13.29	12.74	21.57	8.05	15.09	8.95	18.8	7.19	8.09	11.5	10.48	13.57	8.17	8.8	2.61	13.625	8.80125	XP_028525364.1	shootin-1 isoform X1 [Apis cerana]	GO:0005737;;GO:0005856;;GO:0030027;;GO:0043204;;GO:0030424	cellular_component;;cellular_component;;cellular_component;;cellular_component;;cellular_component	cytoplasm;;cytoskeleton;;lamellipodium;;perikaryon;;axon
gene-LOC107996091	LOC107996091	long-chain fatty acid transport protein 4	2961	1.48145	0.567006	0.000366458	0.0197689	yes	up	1338.27	1912.59	1369.12	1672.64	1882.91	1639.85	1420.69	2315.85	788.48	1067.44	1730.67	1181.03	945.74	968.58	1119.4	907.59	31.58	42.73	24.76	29.61	31.27	31.67	25.34	40.76	16.67	21.03	31.94	25.42	26.23	21.42	21.15	15.42	32.215	22.41	XP_016909465.1	long-chain fatty acid transport protein 4 [Apis cerana]	GO:0016020	cellular_component	membrane	K08745
gene-LOC107999757	LOC107999757	aromatic-L-amino-acid decarboxylase, transcript variant X2	3967	1.82543	0.868237	0.000374187	0.0198493	yes	up	1061.94	1731.85	1302	4033	1116.96	2691	1581.98	2725.9	1018.94	1322	1398.95	1466.94	1341	562	1085.96	394	18.53	28.62	17.45	52.82	13.71	38.45	20.87	35.48	15.93	19.25	19.11	23.35	27.43	9.2	15.2	4.94	28.2413	16.8012	XP_016915260.1	aromatic-L-amino-acid decarboxylase [Apis cerana]	GO:0006520;;GO:0016831;;GO:0030170	biological_process;;molecular_function;;molecular_function	cellular amino acid metabolic process;;carboxy-lyase activity;;pyridoxal phosphate binding	K22329;K01593;K01590
gene-LOC108001614	LOC108001614	uncharacterized LOC108001614	2356	1.7238	0.78559	0.000375	0.0198493	yes	up	85.25	59.86	54.24	109.16	67.76	102.12	87.65	70.46	30.75	53.58	50.22	30.36	39	56	69	22	2.61	1.86	1.64	2.8	2.14	2.5	1.91	1.81	0.84	1.8	1.09	1.15	2.33	2.44	2.4	0.31	2.15875	1.545	PBC26881.1	General receptor for phosphoinositides [Apis cerana cerana]
gene-LOC107993951	LOC107993951	ionotropic receptor 75a-like, transcript variant X1	1726	4.08914	2.0318	0.000375522	0.0198493	yes	up	41.12	64.79	94.69	82.97	107.91	126.47	95.84	99.81	7.67	34.62	77.73	5.34	10.57	0	2.3	32.86	0.95	1.38	1.58	1.37	1.67	2.32	1.63	1.63	0.17	0.67	1.37	0.21	0.43	0	0.08	0.78	1.56625	0.46375	XP_043793608.1	ionotropic receptor 75a-like [Apis laboriosa]	GO:0006629;;GO:0052740;;GO:0016020;;GO:0005576;;GO:0052739;;GO:0008970	biological_process;;molecular_function;;cellular_component;;cellular_component;;molecular_function;;molecular_function	lipid metabolic process;;1-acyl-2-lysophosphatidylserine acylhydrolase activity;;membrane;;extracellular region;;phosphatidylserine 1-acylhydrolase activity;;phosphatidylcholine 1-acylhydrolase activity	K05313
gene-LOC107998799	LOC107998799	disks large-associated protein 4, transcript variant X3	6640	1.41133	0.497058	0.000377649	0.0198493	yes	up	1508.06	1937.48	2016.03	2175.12	2198.53	1828.67	2056.03	2838.2	1430.67	1977.37	1634.14	1687.8	1422	882.38	1655.36	779.74	14.36	17.06	15.79	16.83	16.37	15.1	15.96	21.28	12.59	16.42	13.22	15.63	16.33	8.01	13.39	5.47	16.5938	12.6325	PBC29509.1	Disks large-associated protein [Apis cerana cerana]	GO:0023052	biological_process	signaling	K16804
gene-LOC107995539	LOC107995539	storkhead-box protein 2, transcript variant X1	6055	1.59197	0.670813	0.000377892	0.0198493	yes	up	345	512	583	464	644	725	595	773	387	371	494	366	391	216	461	181	3.78	5.31	4.92	3.82	4.97	6.49	4.95	6.31	3.82	3.43	4.28	3.7	5.01	2.25	4.08	1.48	5.06875	3.50625	XP_016908609.1	storkhead-box protein 2 isoform X1 [Apis cerana]	GO:0006357	biological_process	regulation of transcription from RNA polymerase II promoter
gene-LOC107996464	LOC107996464	protein transport protein Sec61 subunit alpha	2761	1.38438	0.469236	0.000396197	0.0206488	yes	up	5107.27	4784.71	4387.79	6113.72	5664.81	5794.39	5813.43	6091.83	2899.4	3734.7	5168.31	4115.21	3559.99	4125	4500.06	2166.85	155.67	139.64	101.92	147.05	125.54	148.59	134.92	137.86	83.74	99.27	127.88	120.17	129.8	118.78	109.21	53.3	136.399	105.269	XP_006564672.2	protein transport protein Sec61 subunit alpha [Apis mellifera]	GO:0015031;;GO:0016020	biological_process;;cellular_component	protein transport;;membrane	K10956
gene-LOC108000414	LOC108000414	uncharacterized LOC108000414, transcript variant X2	5742	1.61603	0.692453	0.000397252	0.0206488	yes	up	350.91	233.13	424.19	717.93	398.4	470.78	401.22	637.06	266.68	307.9	321.77	293.32	400.23	182.91	265.99	126.82	4.43	3.01	4.32	8.19	3.47	4.77	3.74	6.61	3.14	3.17	3.35	3.87	5.79	2.74	2.94	1.05	4.8175	3.25625	XP_016916210.1	uncharacterized protein LOC108000414 [Apis cerana]
gene-LOC108002635	LOC108002635	acetyl-coenzyme A transporter 1	3034	1.27988	0.356005	0.000400527	0.0207112	yes	up	3095.52	2791.8	2861.14	3518	3322.38	3095.72	2607.92	3500.49	2115.32	2567.93	2876.42	2823.81	2489.31	2023.95	2577.4	1217.26	65.56	55.31	46.13	59.01	50.59	55.23	43.87	57.15	38.97	46.34	47.99	53.05	62.53	41	43.37	15.69	54.1063	43.6175	XP_016919906.1	acetyl-coenzyme A transporter 1 isoform X1 [Apis cerana]	GO:0008521;;GO:0016020	molecular_function;;cellular_component	acetyl-CoA transporter activity;;membrane	K03372
gene-LOC108001538	LOC108001538	uncharacterized LOC108001538, transcript variant X2	6265	1.69069	0.757609	0.000407529	0.0209646	yes	up	451	654	798	846	986	937	1132	1384	605	498	685	630	499	332	649	261	5.38	7.4	7.42	7.59	8.31	9.09	9.99	12.43	6.46	5.03	6.59	7.03	7.16	3.84	6.27	2.05	8.45125	5.55375	XP_016918064.1	uncharacterized protein LOC108001538 isoform X1 [Apis cerana]	GO:0016020;;GO:0005254	cellular_component;;molecular_function	membrane;;chloride channel activity	K22204
gene-LOC107994794	LOC107994794	uncharacterized LOC107994794, transcript variant X2	24929	1.48869	0.574043	0.000411745	0.0210729	yes	up	1168	851	1185	1088	1179	759	1116	1169	588	1117	1020	613	588	668	608	381	6.91	5.25	5.44	6.01	5.01	4.97	4.62	5.74	4.09	6.98	5.88	3.32	5.4	5.76	3.65	1.29	5.49375	4.54625	PBC32794.1	hypothetical protein APICC_05225 [Apis cerana cerana]	GO:0016020	cellular_component	membrane
gene-LOC107995805	LOC107995805	uncharacterized LOC107995805, transcript variant X1	3364	0.742886	-0.428787	0.000423706	0.0214686	yes	down	703.35	901	609.24	868.32	646	475.57	496.74	527	687	1001.93	949.75	814.84	1052.73	684	935.91	544	33	30.51	26.8	37.21	27.65	25.18	34.21	22.91	46.38	33.2	34.42	29.46	37.47	28.77	40.03	35.07	29.6837	35.6	XP_016908970.1	uncharacterized protein LOC107995805 isoform X1 [Apis cerana]	GO:0016020	cellular_component	membrane
gene-LOC107994567	LOC107994567	uncharacterized LOC107994567	8613	1.98907	0.992094	0.00042593	0.0214686	yes	up	1017	1423	1977	2523	1166	2451	1867	2777	941	1168	1503	1346	1225	403	958	171	7.32	9.78	11.04	13.82	6.05	14.82	10.11	14.93	6.26	7.22	8.7	9.12	10.52	2.8	5.73	0.87	10.9838	6.4025	XP_016907036.1	uncharacterized protein LOC107994567 [Apis cerana]	GO:0051179	biological_process	localization
gene-LOC133666155	LOC133666155	uncharacterized LOC133666155	516	2.51116	1.32835	0.000430333	0.0214686	yes	up	214	241	62	68	211	247	437	177	115	55	69	62	164	38	106	40	38.24	41.92	10.79	10.85	29.09	42.46	63.55	26.16	21.95	6.21	10.9	10.18	36.23	6.6	14.98	7.43	32.8825	14.31	XP_017765862.1	PREDICTED: uncharacterized protein LOC108554948 [Eufriesea mexicana]
gene-LOC133667340	LOC133667340	uncharacterized LOC133667340, transcript variant X1	10105	3.55606	1.83028	0.000431522	0.0214686	yes	up	42.27	30.75	32.13	25.82	26.84	22.03	21.97	35.18	0	19.39	1.66	7.64	26.48	0	8.95	3.53	0.44	0.31	0.26	0.2	0.2	0.18	0.17	0.26	0	0.17	0.01	0.07	0.33	0	0.08	0.03	0.2525	0.08625	XP_033176841.1	uncharacterized protein LOC112212915 [Bombus impatiens]
gene-LOC107994530	LOC107994530	BMP-binding endothelial regulator protein, transcript variant X2	3053	1.56402	0.645263	0.00043236	0.0214686	yes	up	1575	1959	2141	2000	2661	1891	2187	3036	1766	1356	1697	1425	1467	1077	1507	552	33.28	38.74	34.72	32.08	39.32	32.59	34.46	47.73	33.77	23.97	28.1	27	36.34	21.15	25.47	6.97	36.615	25.3463	XP_006570497.1	BMP-binding endothelial regulator protein [Apis mellifera]				K24342;K24517;K04657
gene-LOC133667155	LOC133667155	uncharacterized LOC133667155	3458	1.59724	0.675581	0.000432384	0.0214686	yes	up	566	846	846	584	745	528	725	744	420	635	507	503	566	278	456	128	7.77	10.8	9.1	5.96	7.26	6	7.56	7.54	5.05	7.29	5.54	6.34	9.12	3.77	5.11	1.16	7.74875	5.4225	XP_016913809.1	uncharacterized protein LOC107998829 isoform X1 [Apis cerana]
gene-LOC133667704	LOC133667704		8784	2.37811	1.24982	0.0004385	0.0216517	yes	up	38.2	28.91	73.9	107.46	181.04	91.11	74.26	143.5	36.38	30.33	53.15	48.51	16	25.98	70.99	21.03	0.28	0.2	0.42	0.6	0.95	0.55	0.42	0.79	0.24	0.19	0.31	0.33	0.14	0.18	0.42	0.11	0.52625	0.24	KAG6797494.1	hypothetical protein HZU73_07180 [Apis mellifera caucasica]	GO:0003964;;GO:0071897	molecular_function;;biological_process	RNA-directed DNA polymerase activity;;DNA biosynthetic process
gene-LOC107996692	LOC107996692	putative leucine-rich repeat-containing protein DDB_G0290503	2753	0.565063	-0.823516	0.00044041	0.0216517	yes	down	241	304	219	274	144	134	111	96	177	367	352	295	366	422	321	200	6.17	7.37	4.29	5.26	2.59	2.81	2.15	1.83	4.06	7.84	7.05	6.89	11.02	10.12	6.58	3.69	4.05875	7.15625	XP_016910350.1	putative leucine-rich repeat-containing protein DDB_G0290503 [Apis cerana]	GO:0042981	biological_process	regulation of apoptotic process
gene-LOC108001569	LOC108001569	trichohyalin, transcript variant X1	6883	1.64982	0.722306	0.000458466	0.0224289	yes	up	7346	10847	9642	8212	9434	9959	10492	15270	5671	7249	8819	7953	7037	4582	6298	1683	87.48	120.29	87.64	72.22	79.52	94.67	93.1	132.55	59.35	70.79	82.04	85.92	97.79	52.34	60.51	15.5	95.9338	65.53	XP_016918102.1	proteoglycan 4 isoform X1 [Apis cerana]	GO:0046872	molecular_function	metal ion binding	K06084
gene-LOC107993786	LOC107993786	protein groucho-like, transcript variant X1	3935	1.6929	0.759493	0.000465636	0.0226685	yes	up	1493	1851	2576	2604	2501	3014	2570	4118	2055	1544	1957	1916	1194	1098	1520	626	24.39	28.95	33.19	31.71	29.33	41.18	32.52	51.24	30.61	20.67	25.56	29.1	23.12	17.58	20.6	6.95	34.0637	21.7737	XP_043801041.1	protein groucho-like isoform X1 [Apis laboriosa]	GO:0006355;;GO:0005634	biological_process;;cellular_component	regulation of transcription, DNA-templated;;nucleus	K08266;K04497
gene-LOC108000491	LOC108000491	synaptotagmin-2, transcript variant X5	3459	0.655763	-0.608754	0.000478791	0.0231958	yes	down	1147	1127	871	874	853	564	549	620	1081	1622	1719	1292	1264	772	936	953	24.21	22.79	14.3	14.14	12.82	9.99	9.06	9.98	21.15	28.66	29.04	24.98	31.45	15.63	15.83	14.73	14.6613	22.6837	XP_016916345.1	synaptotagmin-2 isoform X1 [Apis cerana]	GO:0016020	cellular_component	membrane	K19904;K19906;K19910;K15290
gene-LOC108004221	LOC108004221	LHFPL tetraspan subfamily member 6 protein, transcript variant X2	4348	1.67104	0.74075	0.000482088	0.0232427	yes	up	357	511	659	536	704	628	775	917	431	388	455	430	490	227	443	146	5.77	7.96	8.32	6.5	8.1	8.6	9.46	11.37	6.35	5.33	5.74	6.39	9.52	3.54	5.79	30.19	8.26	9.10625	XP_006620666.1	LHFPL tetraspan subfamily member 6 protein-like isoform X1 [Apis dorsata]	GO:0016020	cellular_component	membrane	K23893
gene-LOC108003563	LOC108003563	proteoglycan Cow	4430	1.53676	0.619895	0.000488513	0.0234392	yes	up	1778	2411	1792	1706	1827	1870	1786	2873	1584	1375	1656	1248	1645	923	1227	526	27.22	35.34	22.53	22.7	21.15	24.44	24.98	33.75	22.05	18.23	20.48	19.34	32.92	14.38	15.04	5.67	26.5138	18.5138	XP_043785009.1	proteoglycan Cow [Apis laboriosa]	GO:0005576;;GO:0005509	cellular_component;;molecular_function	extracellular region;;calcium ion binding	K08136
gene-LOC108001611	LOC108001611	uncharacterized LOC108001611	2298	3.02325	1.5961	0.000496873	0.0237263	yes	up	28.75	44.14	153.3	113.27	149.24	131.49	177.35	219.36	65.86	47.94	54.78	53.91	29	29	58	0	0.9	1.31	3.68	2.67	3.3	3.38	4.21	5.14	1.86	1.26	1.35	1.54	1.07	0.85	1.46	0	3.07375	1.17375	XP_016918175.1	uncharacterized protein LOC108001611 [Apis cerana]
gene-LOC107999213	LOC107999213	forkhead box protein E1-like, transcript variant X2	3579	1.59913	0.677286	0.000502764	0.0238933	yes	up	308	377	487	501	501	442	496	725	369	274	373	352	263	208	365	127	5.05	5.7	5.96	5.86	5.52	5.91	5.7	8.41	5.28	3.68	4.56	5.36	4.96	3.47	4.81	1.38	6.01375	4.1875	XP_016914397.1	forkhead box protein E1-like [Apis cerana]	GO:0003700;;GO:0043565;;GO:0005634	molecular_function;;molecular_function;;cellular_component	transcription factor activity, sequence-specific DNA binding;;sequence-specific DNA binding;;nucleus	K09396;K09397;K09411;K09399
gene-LOC133667285	LOC133667285	IQ domain-containing protein K-like, transcript variant X1	4518	1.95696	0.968614	0.000511498	0.0241442	yes	up	77.29	62.86	44.62	31.24	51.11	50.11	49.57	22.54	18.44	24.72	24.69	40.05	16.65	20.54	35.29	13.06	1.15	0.89	0.51	0.35	0.54	0.61	0.56	0.25	0.25	0.31	0.28	0.53	0.29	0.28	0.42	0.14	0.6075	0.3125	PBC33164.1	IQ domain-containing protein K [Apis cerana cerana]	GO:0003735;;GO:0005739	molecular_function;;cellular_component	structural constituent of ribosome;;mitochondrion	K17412
gene-LOC108000561	LOC108000561	PI-PLC X domain-containing protein 1-like	2171	0.433446	-1.20608	0.00051756	0.0241442	yes	down	1115.25	3287.12	2923.67	5416.24	1199.34	2246.93	1759.32	4013.67	12463.4	6350.16	9088.76	7421.96	3544.56	2266.29	2488.5	3250.75	37.43	104.41	74.97	136.21	28.28	61.72	44.64	100.49	375.36	177.94	238.42	227.08	140.12	71.13	66.74	79.02	73.5187	171.976	XP_016916449.1	PI-PLC X domain-containing protein 1-like [Apis cerana]	GO:0006629;;GO:0008081	biological_process;;molecular_function	lipid metabolic process;;phosphoric diester hydrolase activity
gene-LOC107999439	LOC107999439	flotillin-1	2458	0.754021	-0.407324	0.000517712	0.0241442	yes	down	786.65	618.4	568.65	997.31	535.15	652.79	584.76	515	590.84	1001.09	894.73	904	908	785.58	907.35	575	22.55	17.01	12.61	21.12	10.76	15.34	12.72	11.19	15.3	24.23	20.09	24	31.12	21.12	20.84	12.09	15.4125	21.0987	XP_012340986.1	flotillin-1 isoform X2 [Apis florea]	GO:0016020	cellular_component	membrane	K07192
gene-LOC114577572	LOC114577572	uncharacterized LOC114577572, transcript variant X3	9606	1.95766	0.96913	0.000517722	0.0241442	yes	up	20	32	37	49	37	40	26	45	28	17	18	14	26	15	17	4	0.14	0.24	0.22	0.43	0.19	0.24	0.17	0.28	0.22	0.12	0.12	0.12	0.22	0.14	0.09	0.02	0.23875	0.13125	XP_028522631.1	uncharacterized protein LOC114577572 isoform X1 [Apis cerana]
gene-LOC133667702	LOC133667702		8394	2.30032	1.20184	0.000522276	0.0241924	yes	up	373.75	564.22	829.88	1950.76	798	958.54	727	2279.02	497.1	328.07	507	483.33	144.14	242.42	788.87	406.77	5.13	7.74	9.11	21.88	7.78	10.73	7.21	24.98	5.82	4.18	5.38	5.97	2.44	2.42	9.14	4.38	11.82	4.96625	KAG9427834.1	hypothetical protein HZU67_10494 [Apis mellifera carnica]	GO:0003964;;GO:0071897	molecular_function;;biological_process	RNA-directed DNA polymerase activity;;DNA biosynthetic process
gene-LOC107997622	LOC107997622	transcription factor kayak, transcript variant X1	2658	1.69332	0.759857	0.000523603	0.0241924	yes	up	5637.79	7125.05	8735.81	11942.1	8217.17	11409.4	9277.69	15871.2	6281.02	7921.69	7305.48	6373.07	5772.52	4011.5	6378.96	1636.66	159.73	189.11	191.31	251.6	163.76	266.77	202.18	339.18	160.95	185.45	160.42	160.47	190.03	107.23	143.94	33.47	220.455	142.745	XP_006611404.1	transcription factor kayak isoform X1 [Apis dorsata]				K04502
gene-LOC107998016	LOC107998016	rho-related BTB domain-containing protein 1, transcript variant X4	9033	1.46957	0.555397	0.000538033	0.0247445	yes	up	179.81	336.56	389.49	356.75	386.68	321.24	306	355.54	193.69	271.45	265.27	261.28	251.18	138.35	170.8	166	1.94	3.38	3.18	2.9	2.93	2.82	2.56	2.86	1.91	2.41	2.23	2.6	3.16	1.39	1.48	1.3	2.82125	2.06	XP_006609349.1	rho-related BTB domain-containing protein 1 isoform X1 [Apis dorsata]	GO:0007264;;GO:0003924;;GO:0005525	biological_process;;molecular_function;;molecular_function	small GTPase mediated signal transduction;;GTPase activity;;GTP binding	K07868;K04393;K04392;K04513
gene-LOC107994127	LOC107994127	set1/Ash2 histone methyltransferase complex subunit ASH2, transcript variant X1	2018	0.737447	-0.439388	0.000541948	0.0248103	yes	down	709	644	610	850.96	620.02	552	561	533	557.01	1070.96	918.99	850	742	835	759	704	35.47	30.25	23.73	31.71	22.48	24.51	22.54	20.91	25.55	47.85	37.48	39.81	42.5	38.17	29.89	25.05	26.45	35.7875	XP_016906388.1	set1/Ash2 histone methyltransferase complex subunit ASH2 isoform X1 [Apis cerana]	GO:0008168;;GO:0048188;;GO:0032259;;GO:0046872	molecular_function;;cellular_component;;biological_process;;molecular_function	methyltransferase activity;;Set1C/COMPASS complex;;methylation;;metal ion binding	K14964
gene-LOC108003475	LOC108003475	muscle segmentation homeobox, transcript variant X1	3296	2.43847	1.28598	0.000553153	0.0251511	yes	up	16	33	45	22	48	44	43	63	27	18	18	13	10	5	32	5	0.34	0.7	0.76	0.35	0.73	0.81	0.68	1	0.51	0.31	0.3	0.25	0.25	0.11	0.55	0.08	0.67125	0.295	XP_043803527.1	uncharacterized protein LOC122720709 [Apis laboriosa]	GO:0005634;;GO:0000981;;GO:0003677	cellular_component;;molecular_function;;molecular_function	nucleus;;RNA polymerase II transcription factor activity, sequence-specific DNA binding;;DNA binding	K24874;K09341;K09362
gene-LOC133667327	LOC133667327	uncharacterized LOC133667327	1168	29.6792	4.89138	0.00055375	1	no	up	0	0	0	15.2	4.43	12.83	2.87	12.84	0	0	0	0	0	0	0	0	0	0	0	0.82	0.22	0.76	0.16	0.69	0	0	0	0	0	0	0	0	0.33125	0
gene-LOC108004306	LOC108004306	RNA/RNP complex-1-interacting phosphatase, transcript variant X1	5335	1.58789	0.667109	0.000554434	0.0251511	yes	up	633	1027	995	1139	1080	845	889	1474	678	784	850	720	615	346	831	215	7.9	12.13	9.55	10.67	9.49	8.63	8.38	13.71	7.58	8.16	8.3	8.2	9.01	4.05	8.31	1.92	10.0575	6.94125	XP_016922591.1	RNA/RNP complex-1-interacting phosphatase isoform X1 [Apis cerana]	GO:0016311;;GO:0008138	biological_process;;molecular_function	dephosphorylation;;protein tyrosine/serine/threonine phosphatase activity	K14165;K13917
gene-LOC108002674	LOC108002674	uncharacterized LOC108002674, transcript variant X2	27617	1.52503	0.608834	0.000564762	0.0254641	yes	up	63.05	113	108	128.05	130	98	108	117	70	82	90	70	81	58	76	23	0.16	0.26	0.2	0.24	0.22	0.2	0.2	0.22	0.15	0.16	0.17	0.16	0.23	0.14	0.15	0.04	0.2125	0.15	KAF7439104.1	hypothetical protein [Vespula pensylvanica]
gene-LOC108003309	LOC108003309	uncharacterized LOC108003309, transcript variant X1	9817	0.532345	-0.909567	0.000566435	0.0254641	yes	down	723.87	915.71	398.67	493.43	340.66	348.07	353.85	385.16	444.99	1805.22	886.97	708.77	1384.23	923.26	672.96	425.28	3.5	4.24	1.47	1.97	1.1	1.32	1.23	1.41	1.88	7.62	3.34	3.32	8.07	4.3	2.61	1.56	2.03	4.0875	XP_016920959.1	uncharacterized protein LOC108003309 isoform X1 [Apis cerana]
gene-LOC107992521	LOC107992521	low density lipoprotein receptor adapter protein 1, transcript variant X1	3381	3.1633	1.66143	0.000592476	0.0265153	yes	up	32	48	5	34	103	75	6	42	14	9	23	10	16	13	8	10	0.83	1.4	0.1	1.02	1.76	1.54	0.12	0.69	0.32	0.23	0.53	0.2	0.84	0.4	0.16	0.17	0.9325	0.35625	XP_016903944.1	low density lipoprotein receptor adapter protein 1 isoform X1 [Apis cerana]	GO:0051179	biological_process	localization	K12474;K21413;K16513;K23285
gene-LOC133666188	LOC133666188	uncharacterized LOC133666188	1318	0.518633	-0.947214	0.000596875	0.0265929	yes	down	88	131.93	137.11	92.29	162.49	75.83	55.56	52.17	145.86	134.53	194.59	250.48	158.7	177.15	115.99	214.52	5.43	7.7	6.4	4.25	7.01	3.83	2.59	2.4	8.11	6.93	9.37	14.06	11.6	10.16	5.69	9.75	4.95125	9.45875
gene-LOC107994682	LOC107994682	WASH complex subunit 1	1843	1.43397	0.520017	0.000605407	0.0268047	yes	up	452.5	573.64	672.21	594.61	639.36	569.25	586.56	806.07	450.13	430.48	542.1	479.18	353.4	323.66	526.19	207.91	18.42	22.09	20.86	18.12	18.26	18.96	18.05	24.48	16.46	14.63	17.24	17.77	16.97	12.3	17.09	6.15	19.905	14.8262	PBC30808.1	WAS protein family [Apis cerana cerana]	GO:0003779;;GO:0043014;;GO:0071203;;GO:0034314;;GO:0005769	molecular_function;;molecular_function;;cellular_component;;biological_process;;cellular_component	actin binding;;alpha-tubulin binding;;WASH complex;;Arp2/3 complex-mediated actin nucleation;;early endosome	K18461
gene-LOC107997155	LOC107997155	homeobox protein caupolican, transcript variant X1	5373	2.03263	1.02335	0.000611922	0.0268047	yes	up	16	55	75	64	52	70	59	66	30	31	52	19	31	8	32	17	0.33	1.11	1.19	0.97	0.78	1.23	0.79	1.24	0.52	0.53	0.98	0.4	0.73	0.17	0.54	0.3	0.955	0.52125	XP_043784700.1	iroquois-class homeodomain protein IRX-6 [Apis laboriosa]	GO:0005634;;GO:0000981;;GO:0003677	cellular_component;;molecular_function;;molecular_function	nucleus;;RNA polymerase II transcription factor activity, sequence-specific DNA binding;;DNA binding	K24889;K24891
gene-LOC107996006	LOC107996006	dolichyl-diphosphooligosaccharide--protein glycosyltransferase subunit STT3A, transcript variant X4	2867	1.31282	0.392666	0.000612028	0.0268047	yes	up	2203	2329	2109	3024	2090	2660	2280	2962	1274	2184	2335.98	2206	1900	1425	2306	940	57.62	57.68	42.23	59.25	38.48	56.83	45.08	57.71	29.78	47.53	47.77	52.64	58.21	34.98	48.22	17.4	51.86	42.0662	XP_006570342.1	dolichyl-diphosphooligosaccharide--protein glycosyltransferase subunit STT3A [Apis mellifera]	GO:0016020;;GO:0046872;;GO:0004576;;GO:0004579	cellular_component;;molecular_function;;molecular_function;;molecular_function	membrane;;metal ion binding;;oligosaccharyl transferase activity;;dolichyl-diphosphooligosaccharide-protein glycotransferase activity	K07151
gene-LOC107995120	LOC107995120	zinc finger protein 341	2378	0.748588	-0.417757	0.000612372	0.0268047	yes	down	674	684	543	796	495	524	482	392	516	946	855	765	702	702	789	513	20.37	19.56	12.55	18.03	10.52	12.96	11.01	8.84	13.99	23.87	20.2	21.08	24.97	19.85	19.06	11.21	14.23	19.2787	XP_016907907.1	zinc finger protein 341 isoform X1 [Apis cerana]				K24852
gene-LOC114577610	LOC114577610	uncharacterized LOC114577610, transcript variant X3	5895	2.00465	1.00335	0.000615564	0.0268268	yes	up	4367	5395	10294	17825	15264	17944	11623	21623	7708	6849	8631	5176	5311	2563	7900	5356	1466.79	1697.28	2416.03	4349.46	3455.38	4930.19	2968.18	5469.63	2432.77	1932.72	2229.19	1557.71	2239.33	760.27	2018.71	1587.01	3344.12	1844.71
gene-LOC107993729	LOC107993729	growth arrest-specific protein 2-like, transcript variant X2	4597	1.5337	0.617018	0.000642794	0.0278917	yes	up	742.41	1051.65	697.67	715.84	1006.75	842.7	1002.34	1267.83	523	662.4	733.08	770.62	592.79	506	704.5	221	11.52	15.56	8.31	8.31	11.04	10.69	11.8	14.47	7.24	8.54	8.88	10.89	10.78	7.33	8.7	2.39	11.4625	8.09375	XP_001121094.1	growth arrest-specific protein 2 [Apis mellifera]	GO:0005737;;GO:0005856;;GO:0008017	cellular_component;;cellular_component;;molecular_function	cytoplasm;;cytoskeleton;;microtubule binding	K20526;K24627
gene-LOC107996268	LOC107996268	nuclear receptor-binding factor 2	1549	0.661833	-0.59546	0.000654803	0.0282897	yes	down	216.17	230.27	165.14	255.39	192.67	177.56	134.8	108.01	161.92	283.47	325.73	255.21	257.42	317.56	292.32	191.67	10.87	10.95	6.31	9.6	6.79	7.31	5.12	4.05	7.32	11.9	12.79	11.69	15.3	14.88	11.71	7.05	7.625	11.58	XP_016909721.1	nuclear receptor-binding factor 2 [Apis cerana]	GO:0006914	biological_process	autophagy	K21246
gene-LOC108004171	LOC108004171	neuroligin-1, transcript variant X1	5873	1.73768	0.797164	0.000658985	0.0283477	yes	up	240	312	278	327	246	344	364.99	531	170	312	284	272	160	79	203	63	2.72	3.33	2.43	2.77	1.95	3.19	3.11	4.5	1.71	2.95	2.52	2.8	2.11	0.86	1.86	0.53	3	1.9175	NP_001139208.1	neuroligin 3 precursor [Apis mellifera]	GO:0042043;;GO:0045202;;GO:0005886;;GO:0007155;;GO:0007416;;GO:0008355	molecular_function;;cellular_component;;cellular_component;;biological_process;;biological_process;;biological_process	neurexin family protein binding;;synapse;;plasma membrane;;cell adhesion;;synapse assembly;;olfactory learning	K07378
gene-LOC107994508	LOC107994508	glutamate receptor 1-like	3477	1.63021	0.705061	0.000665959	0.028502	yes	up	277.39	254.26	384.77	398.72	392	333.85	401.91	554.25	282.64	214.56	330.55	245.08	217.67	159.34	273.84	77.83	8.44	5.74	6.66	6.56	6.32	5.74	7.29	10.24	5.77	4.59	6.62	5.32	6.06	4.78	6.24	1.64	7.12375	5.1275	XP_016906959.1	glutamate receptor 1-like isoform X1 [Apis cerana]	GO:0016020;;GO:0015276	cellular_component;;molecular_function	membrane;;ligand-gated ion channel activity	K10427
gene-LOC107996159	LOC107996159	medium-chain acyl-CoA ligase ACSF2, mitochondrial, transcript variant X2	2212	3.93795	1.97744	0.000668294	0.028502	yes	up	17	30.88	13.43	8.38	43	18	7	75.75	14.2	7	1	7	12	5	7.25	0	0.56	0.96	0.34	0.21	0.99	0.47	0.17	1.75	0.42	0.18	0.03	0.21	0.46	0.15	0.18	0	0.68125	0.20375	NP_001193902.2	acyl-CoA synthetase family member 2, mitochondrial precursor [Apis mellifera]				K23617;K01904
gene-LOC108004021	LOC108004021	kinesin-like protein KIF3B	2999	0.600948	-0.734687	0.000671451	0.028502	yes	down	204.96	297.98	175.33	195.33	139.8	125.25	86.75	168.23	137.84	408.18	341.38	356.02	356.4	252.18	230.67	157	2.6	3.87	1.71	1.86	1.25	1.42	0.83	2.02	1.57	4.51	4.08	4.49	5.77	3.01	2.35	1.43	1.945	3.40125	XP_016922133.1	kinesin-like protein KIF3B [Apis cerana]	GO:0005874;;GO:0008017;;GO:0007018;;GO:0003777;;GO:0005524	cellular_component;;molecular_function;;biological_process;;molecular_function;;molecular_function	microtubule;;microtubule binding;;microtubule-based movement;;microtubule motor activity;;ATP binding	K10396;K10394;K20198;K20196;K10398
gene-LOC107995447	LOC107995447	uncharacterized LOC107995447	761	2.05167	1.0368	0.000675831	0.028502	yes	up	71	103	265	316	185	280	280	306	142	70	182	125	78	48	106	84	9.68	13.24	26.71	31.9	17.44	31.2	28.88	31.19	17.64	7.98	19.27	15.43	12.8	6	11.33	8.83	23.78	12.41	XP_003488869.2	uncharacterized protein LOC100744729 [Bombus impatiens]
gene-LOC107996327	LOC107996327	dendritic arbor reduction protein 1, transcript variant X1	7007	2.16336	1.11327	0.000676851	0.028502	yes	up	83	126	170	220	155	200	210	326	124	74	142	98	130	20	77	22	0.78	1.12	1.23	1.55	1.03	1.53	1.49	2.28	1.04	0.58	1.05	0.84	1.43	0.18	0.58	0.15	1.37625	0.73125	KAG9428285.1	alpha-protein kinase 1 isoform X1 [Apis mellifera carnica]
gene-LOC108000579	LOC108000579	upstream stimulatory factor 1, transcript variant X1	1880	0.772893	-0.371659	0.000690833	0.0289685	yes	down	1306	1296	1022	1478	1054	1010	816	950	1087	1928	1721	1548	1519	1048	1174	989	49.91	46.58	29.5	42.2	28.22	31.48	23.66	27.21	36.94	61.07	51.09	53.86	67.71	37	35.41	27.12	34.845	46.275	XP_003690217.1	upstream stimulatory factor 1 isoform X1 [Apis florea]	GO:0046983	molecular_function	protein dimerization activity	K09106
gene-LOC108001912	LOC108001912	uncharacterized LOC108001912, transcript variant X1	2186	1.5826	0.662297	0.000727271	0.0303689	yes	up	476.73	438.74	631.13	844.18	755.29	496.63	745.7	552.55	337.8	311.21	360.91	319.31	299.1	306.12	572.19	373.35	24.56	20.38	25.21	27.49	27.8	21.38	28.16	21.44	15.57	12.18	14.39	14.77	18.43	14.52	23.82	14.82	24.5525	16.0625	XP_016918719.1	laccase-5 [Apis cerana]	GO:0005507;;GO:0016491	molecular_function;;molecular_function	copper ion binding;;oxidoreductase activity
gene-LOC108001718	LOC108001718	alpha-mannosidase 2, transcript variant X5	6743	1.46702	0.552889	0.000730669	0.0303837	yes	up	313.57	347	346	406.83	256.63	345.88	427	508.67	257.05	283.5	278.53	353	222.96	198.77	235.82	117	3.27	3.56	2.95	3.23	2	2.95	4.39	4.09	2.51	2.48	2.26	3.68	2.84	2.14	2.66	0.99	3.305	2.445	XP_006563834.1	alpha-mannosidase 2 isoform X1 [Apis mellifera]	GO:0006013;;GO:0046872;;GO:0004559;;GO:0030246	biological_process;;molecular_function;;molecular_function;;molecular_function	mannose metabolic process;;metal ion binding;;alpha-mannosidase activity;;carbohydrate binding	K01231;K01191;K12311
gene-LOC107992710	LOC107992710	myb-like protein X	6316	0.241303	-2.05108	0.00073513	0.0304423	yes	down	239.19	431.51	361.6	215.43	146.39	104.26	144.53	95.18	116.74	531.61	323.68	266.13	431.09	1185.9	405.98	2297.04	2.5	4.31	2.91	1.69	1.12	0.92	1.14	0.75	1.09	4.82	2.7	2.54	5.36	11.69	3.43	17.13	1.9175	6.095	XP_043795551.1	dentin sialophosphoprotein-like [Apis laboriosa]
gene-LOC108004061	LOC108004061	protein odd-skipped	2458	1.72653	0.787871	0.000739554	0.030499	yes	up	567	517	905	1187	853	897	800	1298	595	772	810	515	387	241	566	167	16.5	14.24	20.15	25.89	17.45	21.36	17.6	28.17	15.53	18.75	18.43	13.66	13.25	6.56	13.17	5.31	20.17	13.0825	PBC31616.1	Protein bowel [Apis cerana cerana]				K09215;K22535
gene-LOC107999863	LOC107999863	85/88 kDa calcium-independent phospholipase A2, transcript variant X1	3139	1.57783	0.657943	0.000745967	0.0306369	yes	up	1029	1531	1533	1666	2065	1689	1708	2557	1107	1196	1576	1330	933	746	1349	405	22.92	32.74	26.1	27.96	32.32	31.36	28.66	42.49	21.91	22.72	27.58	26.81	24.11	15.49	23.81	6.39	30.5688	21.1025	XP_006624173.1	85/88 kDa calcium-independent phospholipase A2 [Apis dorsata]	GO:0047499;;GO:0016042	molecular_function;;biological_process	calcium-independent phospholipase A2 activity;;lipid catabolic process	K16343;K16815
gene-LOC107995288	LOC107995288	cuticle protein 19-like, transcript variant X2	2217	1.66816	0.738255	0.000751316	0.0306963	yes	up	63	83	57	136	105	104	146	91	55	94	69	61	66	44	37	29	1.8	2.55	1.47	3.16	2.68	3.1	3.14	2.32	1.52	2.21	1.98	1.44	2.44	1.43	0.92	0.95	2.5275	1.61125	XP_016908177.1	cuticle protein 19-like [Apis cerana]	GO:0016020;;GO:0042302	cellular_component;;molecular_function	membrane;;structural constituent of cuticle
gene-LOC107996048	LOC107996048	uncharacterized LOC107996048	2626	1.70036	0.765836	0.000753566	0.0306963	yes	up	9101.44	11922.6	14583.2	10032	17164.4	14624.3	15202.4	19687.9	12791.8	8311.32	10976.5	7930.04	5327.69	5504	9176.71	4119	199.21	241.5	255.38	169.29	276.31	275.28	263.49	337.45	257.28	161.83	197.44	164.55	142.72	111.46	170.15	67.29	252.239	159.09	XP_016909397.1	uncharacterized protein LOC107996048 [Apis cerana]
gene-LOC107998689	LOC107998689	polyamine-transporting ATPase 13A3, transcript variant X1	5865	1.59285	0.671606	0.000769304	0.03121	yes	up	8334.39	13249	8719.73	6462.29	9291.51	8243.05	8932.08	9667.74	6670.49	7316.56	8540.52	6896.79	4905.73	3755.78	5685.92	1804.35	84.85	132.28	68.46	47.63	67.8	68.32	69.19	71.64	61.59	63.2	68.38	63.75	57.81	36.12	46.25	13.52	76.2712	51.3275	XP_016913582.1	probable cation-transporting ATPase 13A3 isoform X1 [Apis cerana]	GO:0016020;;GO:0140358;;GO:0019829;;GO:0016887;;GO:0046872;;GO:0005524	cellular_component;;molecular_function;;molecular_function;;molecular_function;;molecular_function;;molecular_function	membrane;;P-type transmembrane transporter activity;;cation-transporting ATPase activity;;ATPase activity;;metal ion binding;;ATP binding	K14950;K14951;K13526;K05853;K01539
gene-LOC108000113	LOC108000113	inhibitor of growth protein 1	2677	0.725355	-0.463241	0.000778916	0.0313879	yes	down	202	271	197	341	182	212	216	158	214	302	337	307	289	245	306	271	5.34	6.78	3.99	6.76	3.38	4.58	4.31	3.11	5.07	6.66	6.96	7.4	8.98	6.06	6.47	5.16	4.78125	6.595	XP_016915784.1	inhibitor of growth protein 1 [Apis cerana]	GO:0006325;;GO:0005634;;GO:0046872	biological_process;;cellular_component;;molecular_function	chromatin organization;;nucleus;;metal ion binding	K11319;K19197;K11345
gene-LOC108001232	LOC108001232	alpha-1,3-mannosyl-glycoprotein 4-beta-N-acetylglucosaminyltransferase B, transcript variant X3	2456	0.759968	-0.39599	0.000782785	0.0313879	yes	down	350	474	345	483	366	377	322	274	367	515	626	469	440	384	484	407	10.18	13.05	7.68	10.53	7.48	8.97	7.08	5.94	9.57	12.51	14.24	12.44	15.06	10.46	11.26	8.55	8.86375	11.7613	PBC25342.1	Alpha-1,3-mannosyl-glycoprotein 4-beta-N-acetylglucosaminyltransferase B [Apis cerana cerana]	GO:0016757	molecular_function	transferase activity, transferring glycosyl groups	K00738
gene-LOC133665801	LOC133665801	uncharacterized LOC133665801, transcript variant X1	2826	2.81379	1.49251	0.000784691	0.0313879	yes	up	12	36	77.05	37.34	75	38	29	57.24	26	20.51	30.43	12	9	7	25	0	0.54	1.54	2.48	1.23	2.37	1.4	0.99	1.89	1.05	0.73	1	0.49	0.48	0.29	0.9	0	1.555	0.6175	XP_016912610.1	uncharacterized protein LOC107998096 isoform X2 [Apis cerana]	GO:0005085;;GO:0007165;;GO:0071840	molecular_function;;biological_process;;biological_process	guanyl-nucleotide exchange factor activity;;signal transduction;;cellular component organization or biogenesis	K20641
gene-LOC108000675	LOC108000675	atrophin-1, transcript variant X1	3350	0.720279	-0.473372	0.000786269	0.0313879	yes	down	964.73	1130	681.73	840.81	693.12	546.93	669.33	662.06	796.06	1357.1	1118.27	1112.98	1300	712.19	1066.97	757.38	12.98	13.94	8.08	8.77	6.77	6.53	7.16	7.46	10.74	15.16	11.56	14.55	19.64	9.67	11.39	9.16	8.96125	12.7338	XP_006616720.1	atrophin-1-like isoform X1 [Apis dorsata]	GO:0046983;;GO:0003723	molecular_function;;molecular_function	protein dimerization activity;;RNA binding	K24979;K22611;K13126
gene-LOC107998779	LOC107998779	transmembrane protein 132E, transcript variant X1	12482	1.46606	0.551944	0.00079564	0.0316354	yes	up	1689.64	2319.63	1995.58	2254.11	2621.79	2119.79	2725.57	3446.98	1576.47	2186.99	2013.22	2039.91	1643.51	986.87	1694.57	778.2	8.37	11.24	8.06	8.54	9.37	9.25	11.11	13.74	7.33	9.1	7.99	9.41	9.55	4.24	6.62	2.58	9.96	7.1025	XP_043791531.1	transmembrane protein 132E isoform X1 [Apis laboriosa]	GO:0016020	cellular_component	membrane	K17599
gene-LOC107996055	LOC107996055	protein 4.1 homolog, transcript variant X3	6525	0.272864	-1.87375	0.000798957	0.0316412	yes	down	1570.9	2057	1660	1577	1228	447.9	447.96	570.15	634	2166	2185.96	2225.94	2065.64	3852.97	3589.99	10908	16.25	20.14	13.17	12.24	8.99	3.81	3.5	4.35	5.89	18.72	17.75	21.04	25.16	37.43	29.84	80.54	10.3063	29.5463	PBC29894.1	hypothetical protein APICC_01799 [Apis cerana cerana]	GO:0005856;;GO:0009887;;GO:0030182;;GO:0005198;;GO:0003779;;GO:0071944;;GO:0005912	cellular_component;;biological_process;;biological_process;;molecular_function;;molecular_function;;cellular_component;;cellular_component	cytoskeleton;;animal organ morphogenesis;;neuron differentiation;;structural molecule activity;;actin binding;;cell periphery;;adherens junction	K18037;K23963;K23962;K23961
gene-LOC108002851	LOC108002851	T-box transcription factor TBX10, transcript variant X1	3821	1.90924	0.932998	0.000825013	0.0325338	yes	up	36	32	36	69	21	40	42	60	37	26	24	14	20	13	18	13	0.64	0.54	0.49	0.92	0.26	0.58	0.57	0.8	0.59	0.39	0.33	0.23	0.42	0.22	0.26	0.17	0.6	0.32625	PBC34217.1	T-box transcription factor TBX1 [Apis cerana cerana]	GO:0003700;;GO:0005634;;GO:0000978;;GO:0006357;;GO:0045893	molecular_function;;cellular_component;;molecular_function;;biological_process;;biological_process	transcription factor activity, sequence-specific DNA binding;;nucleus;;RNA polymerase II core promoter proximal region sequence-specific DNA binding;;regulation of transcription from RNA polymerase II promoter;;positive regulation of transcription, DNA-templated	K10172;K10185;K10180;K10176;K10175
gene-LOC107998659	LOC107998659	28 kDa heat- and acid-stable phosphoprotein	1286	0.743606	-0.42739	0.000832708	0.0325338	yes	down	1217.76	1147.3	1315.06	1470.83	1105.29	1134.08	1017.82	1102.19	1305.24	1641.29	1574.94	1304.31	1443.76	1498.39	1626.7	1422.11	77.56	69.05	63.34	69.92	49.22	59.08	49.01	52.41	74.88	87.31	78.25	75.59	108.97	88.7	82.32	66.78	61.1987	82.85	XP_001119883.1	28 kDa heat- and acid-stable phosphoprotein [Apis mellifera]
gene-LOC107997012	LOC107997012	tyrosine-protein kinase Drl-like, transcript variant X1	6080	1.48586	0.571297	0.000834379	0.0325338	yes	up	455.96	620.96	589.97	416.98	697.97	386.98	594.97	597.86	402.97	370.97	411.98	383.95	362.99	211	394.98	278	4.77	6.21	4.79	3.26	5.2	3.34	4.71	4.63	3.84	3.26	3.44	3.66	4.5	2.08	3.38	2.03	4.61375	3.27375	XP_006569250.2	tyrosine-protein kinase Drl isoform X1 [Apis mellifera]				K06619;K05128
gene-LOC108002859	LOC108002859	insulin-like peptide receptor, transcript variant X2	13838	1.71205	0.775728	0.000840015	0.0325338	yes	up	512.57	636.7	459.07	484.08	710.28	460.24	606.35	925.23	371.73	440.91	403.1	439.41	421.77	281.18	354.93	76.4	1.68	2	1.21	1.24	1.66	1.25	1.6	2.28	1.09	1.23	1.06	1.33	1.64	0.87	0.95	0.18	1.615	1.04375	XP_006568757.1	insulin-like receptor-like isoform X1 [Apis mellifera]	GO:0000003;;GO:0016310;;GO:0016020;;GO:0043229;;GO:0004674;;GO:0004714;;GO:0071944;;GO:0007169;;GO:0022008;;GO:0046872;;GO:0005524;;GO:0106310	biological_process;;biological_process;;cellular_component;;cellular_component;;molecular_function;;molecular_function;;cellular_component;;biological_process;;biological_process;;molecular_function;;molecular_function;;deleted	reproduction;;phosphorylation;;membrane;;intracellular organelle;;protein serine/threonine kinase activity;;transmembrane receptor protein tyrosine kinase activity;;cell periphery;;transmembrane receptor protein tyrosine kinase signaling pathway;;neurogenesis;;metal ion binding;;ATP binding;;old GO	K05088;K04527
gene-LOC108000526	LOC108000526	chymotrypsin-like protease CTRL-1	1215	0.456768	-1.13047	0.00084369	0.0325338	yes	down	86.75	281.88	218.33	462.76	107.66	142.07	137.68	170.33	567.57	610.85	525.24	490.04	393.44	104.71	131.5	382.25	1.57	5.11	3.33	6.68	1.51	2.15	1.96	2.32	9.44	9.96	7.62	8.25	8.5	1.77	1.97	4.95	3.07875	6.5575	XP_016916394.1	chymotrypsin-like protease CTRL-1 [Apis cerana]				K09640;K20675
gene-LOC107994519	LOC107994519	protein Smaug homolog 1	8168	0.600758	-0.735143	0.00084584	0.0325338	yes	down	649	690	453	525	424	220	275	303	368	946	694	767	900	675	843	433	5.18	5.6	2.79	3.15	2.39	1.44	1.66	1.8	2.63	6.54	4.34	5.59	8.41	5.06	5.4	3.85	3.00125	5.2275	XP_006562949.1	protein Smaug homolog 1 [Apis mellifera]	GO:0005737;;GO:0006355;;GO:0030371;;GO:0003723;;GO:0043488	cellular_component;;biological_process;;molecular_function;;molecular_function;;biological_process	cytoplasm;;regulation of transcription, DNA-templated;;translation repressor activity;;RNA binding;;regulation of mRNA stability
gene-LOC107993220	LOC107993220	vanin-like protein 1, transcript variant X2	1731	1.66078	0.731863	0.000846383	0.0325338	yes	up	1081.69	1340.76	1332.73	2838.7	1859.6	2333.51	975.04	1690.6	964.01	1056.18	770.34	1321.64	881.06	1107.51	1125.03	368.88	47.51	55.72	44.59	93.33	57.3	83.88	32.38	55.41	38.05	38.74	26.43	52.89	45.68	45.4	39.41	11.81	58.765	37.3013	XP_016905025.1	vanin-like protein 1 [Apis cerana]	GO:0016811;;GO:0006807;;GO:0110165	molecular_function;;biological_process;;cellular_component	hydrolase activity, acting on carbon-nitrogen (but not peptide) bonds, in linear amides;;nitrogen compound metabolic process;;cellular anatomical entity	K13566
gene-LOC107999736	LOC107999736	protein tumorous imaginal discs, mitochondrial, transcript variant X2	1962	0.731644	-0.450786	0.000847574	0.0325338	yes	down	2624	2968	2715	4255	2415	2491	1748	2076	2130	4428	3689	3497	3547	3327	4153	2480	101.44	107.34	78.1	121.07	64.36	76.53	50.26	59.54	72.1	142.66	113.02	121.42	160.76	120.03	125.81	65.58	82.33	115.172	XP_016915240.1	protein tumorous imaginal discs, mitochondrial isoform X1 [Apis cerana]	GO:0006457;;GO:0031072;;GO:0051082;;GO:0009408;;GO:0046872;;GO:0005524	biological_process;;molecular_function;;molecular_function;;biological_process;;molecular_function;;molecular_function	protein folding;;heat shock protein binding;;unfolded protein binding;;response to heat;;metal ion binding;;ATP binding	K09504;K09502;K09511;K09518;K09517
gene-LOC107993767	LOC107993767	uncharacterized LOC107993767	4616	1.91141	0.934635	0.000859342	0.0328591	yes	up	382	542	502	1071	707	804	619	1259	645	240	540	397	370	237	398	116	5.36	7.23	5.5	11.31	7.06	9.3	6.57	13.15	8.17	2.87	5.96	5.15	6.1	3.13	4.53	1.21	8.185	4.64	XP_016905862.1	LOW QUALITY PROTEIN: uncharacterized protein LOC107993767 [Apis cerana]
gene-LOC107999835	LOC107999835	uncharacterized LOC107999835, transcript variant X2	4153	1.9639	0.973725	0.000870942	0.0331756	yes	up	387	550	561	509	667	618	699	762	415	374	466	348	261	197	348	31	5.93	8.33	6.56	5.8	7.22	7.88	8.2	8.98	5.71	4.86	5.61	4.98	4.8	2.87	4.27	0.36	7.3625	4.1825	PBC33149.1	hypothetical protein APICC_08637 [Apis cerana cerana]	GO:0005576;;GO:0008061	cellular_component;;molecular_function	extracellular region;;chitin binding
gene-LOC108004017	LOC108004017	protein hairy, transcript variant X1	4542	1.68163	0.749861	0.000875565	0.0332249	yes	up	2632.41	4373.56	5848.78	7304.24	5721.52	7383	6382.15	11534.1	3237.7	4695.23	4882.01	4453.54	3216.37	2325.68	4979.53	2074	60.76	95.23	103.44	126.68	92.49	140.17	111.49	199.25	66.9	90.05	87.65	93.23	86.75	49.78	91.73	34.46	116.189	75.0687	XP_016922126.1	protein hairy isoform X1 [Apis cerana]	GO:0006355;;GO:0046983;;GO:0003677	biological_process;;molecular_function;;molecular_function	regulation of transcription, DNA-templated;;protein dimerization activity;;DNA binding	K09090
gene-LOC107993093	LOC107993093	uncharacterized LOC107993093, transcript variant X1	2573	0.74338	-0.427828	0.00088344	0.0333967	yes	down	240.97	244.95	209.18	271.99	200.11	162.19	192	158.47	209.42	289.84	350.8	260.46	288.6	228.78	258.78	233.25	7.5	7.21	5.07	6.19	4.4	4.06	4.39	3.59	5.78	7.42	8.68	7.36	10.33	6.58	6.49	5.44	5.30125	7.26	XP_016904788.1	pseudouridine-metabolizing bifunctional protein C1861.05 isoform X1 [Apis cerana]				K16330
gene-LOC107999753	LOC107999753	chymotrypsin inhibitor-like	475	3.03718	1.60273	0.000898906	0.0338531	yes	up	21	14	81	272	38	150	70	271	33	17	61	48	48	35	23	16	7.44	4.64	19.98	69.89	9.06	43.45	18.87	72.33	11.02	5.06	16.61	15.22	21.4	10.94	6.19	5.06	30.7075	11.4375	XP_016915256.1	chymotrypsin inhibitor-like [Apis cerana]
gene-LOC108003018	LOC108003018	box A-binding factor, transcript variant X1	6764	1.61483	0.691383	0.000904185	0.0339239	yes	up	375.74	667.64	665.14	729.55	778.74	615.78	571.98	1025.45	509.36	559.25	554.1	448.58	441.64	212.75	447.79	149.78	2.52	4.22	2.98	3.22	3.46	2.67	2.72	5.02	2.51	3.11	2.72	2.28	3.36	1.2	2.22	0.72	3.35125	2.265	XP_016920553.1	box A-binding factor [Apis cerana]				K09183
gene-LOC108003966	LOC108003966	uncharacterized LOC108003966	3567	0.724443	-0.465056	0.000922342	0.0344373	yes	down	2825	3527	2687	4781	2620	3672	2390	3100	3357	5056	7051	4781	3609	2540	3986	3287	92.87	113.57	68.44	120.77	60.97	101.24	60.23	78.32	100.87	140.84	185.57	147.17	141.54	77.91	107	82.48	87.0512	122.922	XP_016922052.1	uncharacterized protein LOC108003966 [Apis cerana]				K14999
gene-LOC108003595	LOC108003595	Golgi pH regulator, transcript variant X1	1538	1.35736	0.440803	0.000924769	0.0344373	yes	up	1036.01	1086	1304.06	1780	1392	1592	1561	1749.01	946	1151	1252	1124	1012	773	1360.05	568	48.34	47.72	47.11	63.17	46.61	61.32	56.89	61.75	39.95	44.05	45.28	47.23	55.89	34.95	51.39	18.92	54.1138	42.2075	XP_623554.3	Golgi pH regulator isoform X1 [Apis mellifera]	GO:0016020	cellular_component	membrane	K22193
gene-LOC107999900	LOC107999900	zinc finger protein 346-like	1605	1.78838	0.838652	0.000936204	0.0345971	yes	up	93.8	135.23	170.39	196.57	219.95	168.37	213.62	308.72	121.25	119.53	122.3	114.68	94.23	68.49	165.12	29	4.1	5.66	5.75	6.42	6.8	6.2	7.28	10.07	4.83	4.3	4.24	4.54	4.91	2.85	5.83	1	6.535	4.0625	XP_016915448.1	zinc finger protein 346-like [Apis cerana]	GO:0005634;;GO:0008270;;GO:0003676	cellular_component;;molecular_function;;molecular_function	nucleus;;zinc ion binding;;nucleic acid binding
gene-LOC107994792	LOC107994792	mucin-2, transcript variant X1	7662	1.61646	0.69284	0.000938936	0.0345971	yes	up	253	215	198	263	328	263	245	388	141	166	191	183	290	100	185	61	2.16	1.97	1.31	1.74	1.98	2.09	1.56	2.74	1.08	1.27	1.21	1.51	2.92	0.9	1.35	0.43	1.94375	1.33375	XP_016907334.1	mucin-5AC isoform X1 [Apis cerana]	GO:0004568;;GO:0006032;;GO:0005975;;GO:0008061;;GO:0005576	molecular_function;;biological_process;;biological_process;;molecular_function;;cellular_component	chitinase activity;;chitin catabolic process;;carbohydrate metabolic process;;chitin binding;;extracellular region	K01183
gene-LOC107994875	LOC107994875	uncharacterized LOC107994875, transcript variant X1	1666	1.59797	0.676239	0.000940885	0.0345971	yes	up	846.21	1056.34	1584	1406.98	1801.54	1495.33	1567.96	2406.93	964.69	1023.37	920.88	949.32	772.3	823.49	1351.09	533.89	29.16	33.61	44.92	36.58	47.24	43.07	43	67.03	31.83	30.11	24.01	30.95	28.8	27.3	38.23	16.98	43.0763	28.5263	PBC31781.1	hypothetical protein APICC_06313 [Apis cerana cerana]	GO:0016020	cellular_component	membrane
gene-LOC114577052	LOC114577052	uncharacterized LOC114577052, transcript variant X1	12035	2.6958	1.43072	0.000943686	0.0345971	yes	up	13	25	9	21	31	34	29	21	11	19	18	8	5	4	4	0	0.07	0.13	0.04	0.09	0.12	0.15	0.12	0.08	0.05	0.09	0.08	0.04	0.03	0.02	0.02	0	0.1	0.04125
gene-LOC107993075	LOC107993075	protein Wnt-6-like	7835	1.76641	0.820816	0.000946412	0.0345971	yes	up	118	212	238	221	280	267	312	402	201	163	166	167	148	115	132	44	2.17	3.68	3.37	3.11	3.68	4.11	4.3	5.71	3.29	2.38	2.39	2.72	3.13	2.09	2	0.61	3.76625	2.32625	XP_033178486.1	protein Wnt-6 isoform X2 [Bombus impatiens]	GO:0005102;;GO:0016055;;GO:0048699;;GO:0005576	molecular_function;;biological_process;;biological_process;;cellular_component	receptor binding;;Wnt signaling pathway;;generation of neurons;;extracellular region	K00408;K00445;K00444;K03209;K00572
gene-LOC108001487	LOC108001487	uncharacterized LOC108001487, transcript variant X1	2417	1.88745	0.916442	0.000954683	0.0345971	yes	up	128.28	91.04	171.15	394.26	174.25	257	158.62	142.07	77.08	147.09	116.16	82	71.16	34.41	193.15	55	6.29	4.88	7.06	16.22	7.14	12.22	6.04	5.69	3.52	6.58	4.04	4.23	4.37	1.89	8.36	1.34	8.1925	4.29125	XP_026299175.1	probable hydroxyacid-oxoacid transhydrogenase, mitochondrial [Apis mellifera]	GO:0005739;;GO:0046872;;GO:0047988;;GO:0004022	cellular_component;;molecular_function;;molecular_function;;molecular_function	mitochondrion;;metal ion binding;;hydroxyacid-oxoacid transhydrogenase activity;;alcohol dehydrogenase (NAD) activity
gene-LOC133666837	LOC133666837	uncharacterized LOC133666837	6496	1.91072	0.934118	0.000955153	0.0345971	yes	up	146.78	175.16	634.58	661.21	232.7	299.92	303.25	362.12	111.03	190.51	183.66	201.68	194.88	117.6	336.28	82.29	1.13	1.22	3.66	3.98	1.21	1.76	1.73	1.99	0.73	1.36	1.24	1.36	1.69	0.79	2.01	0.42	2.085	1.2	KOX71164.1	hypothetical protein WN51_04187 [Melipona quadrifasciata]
gene-LOC107993400	LOC107993400	RING finger protein nhl-1, transcript variant X1	4385	1.73643	0.796121	0.000960421	0.0345971	yes	up	1304	2070	2164	2150.89	2576	2556.29	2891	3714.76	1972	1481	1787	1527.12	1783	712	1376	443	16.2	24.85	21.04	20.07	23.21	26.82	27.87	35.08	22.21	15.4	17.77	17.65	25.87	8.38	13.69	3.75	24.3925	15.59	PBC29708.1	RING finger protein nhl-1 [Apis cerana cerana]	GO:0046872	molecular_function	metal ion binding	K11997
gene-LOC107997168	LOC107997168	major royal jelly protein 1	1590	3.35151	1.74481	0.000966118	0.0345971	yes	up	106	43	55	32	48	17	37	197	36	11	28	15	15	0	35	16	5.16	1.98	2.04	1.17	1.64	0.68	1.36	7.16	1.58	0.45	1.06	0.67	0.86	0	1.36	0.57	2.64875	0.81875	XP_016911086.1	major royal jelly protein 1-like [Apis cerana]
gene-LOC107999640	LOC107999640	trichohyalin-like	3517	0.31068	-1.6865	0.000971598	0.0345971	yes	down	5	15	9	5	4	1	0	7	4	15	17	23	18	15	16	26	0.1	0.28	0.13	0.07	0.05	0.02	0	0.1	0.07	0.24	0.26	0.41	0.41	0.27	0.25	0.36	0.09375	0.28375	XP_016915087.1	calponin homology domain-containing protein DDB_G0272472-like [Apis cerana]
gene-LOC107992534	LOC107992534	uncharacterized LOC107992534	1885	0.401864	-1.31522	0.000973477	0.0345971	yes	down	31	35	44	29	34	20	19	13	44	48	28	47	38	31	128	126	1.23	1.31	1.33	0.86	0.95	0.65	0.57	0.38	1.57	1.59	0.87	1.7	1.78	1.15	4.05	3.63	0.91	2.0425	XP_016903957.1	uncharacterized protein LOC107992534 isoform X1 [Apis cerana]
gene-LOC108002217	LOC108002217	zinc finger protein Noc	3375	1.66554	0.735986	0.000976354	0.0345971	yes	up	1236.98	1827	2107	2064	2004	2388.99	1945	3319.98	1595	1512	1883.98	1557	1101.97	630.98	1386.95	427	25.26	35.32	33.01	31.63	28.81	39.93	30.02	50.56	29.17	25.77	30.09	29.01	26.43	12.08	22.69	6.27	34.3175	22.6887	XP_016919242.1	zinc finger protein Noc [Apis cerana]
gene-LOC108003640	LOC108003640	uncharacterized LOC108003640, transcript variant X3	1900	0.482248	-1.05215	0.00097713	0.0345971	yes	down	92	54	92	170	45	52	29	58	130	275	184	210	204	78	62	46	4.1	7.8	3.19	5.74	1.39	3.14	3.18	1.94	10.19	10.3	12.27	15.66	29.16	3.23	2.24	1.61	3.81	10.5825
gene-LOC107994615	LOC107994615	testis-expressed protein 2	3990	0.499297	-1.00203	0.000977593	0.0345971	yes	down	651	888	483	591	386	194	183	206	310	1257	858	892	980	959	795	645	11.08	14.31	6.31	7.55	4.63	2.7	2.35	2.61	4.72	17.85	11.42	13.85	19.57	15.31	10.84	7.87	6.4425	12.6788	PBC25234.1	Testis-expressed sequence [Apis cerana cerana]	GO:0016020;;GO:0005783;;GO:0008289;;GO:0006869	cellular_component;;cellular_component;;molecular_function;;biological_process	membrane;;endoplasmic reticulum;;lipid binding;;lipid transport
gene-LOC107993980	LOC107993980	cytochrome b5-related protein-like, transcript variant X1	1690	1.97096	0.978902	0.000997664	0.0350627	yes	up	82.62	222.9	129.27	105.07	95.95	222.22	119.23	186.19	99.79	52.88	87.51	75.31	54.1	31.87	50.57	89.45	2.45	6.7	2.51	2.28	1.86	5.81	2.67	5.02	2.49	1.25	1.87	1.65	1.49	0.73	0.95	1.48	3.6625	1.48875	XP_016906169.1	cytochrome b5-related protein-like [Apis cerana]	GO:0016020;;GO:0006629	cellular_component;;biological_process	membrane;;lipid metabolic process
gene-LOC107992445	LOC107992445	drebrin-like protein	2173	0.606339	-0.721804	0.00100237	0.0350627	yes	down	887.99	837	641.99	873.98	472.97	400	341	421	463	1289.98	992.96	991	1148	1142.99	896.98	617	28.2	25.47	15.83	20.91	10.57	10.47	8.52	9.95	13.07	34.29	24.43	28.83	42.54	34.07	22.57	14.39	16.24	26.7737	XP_016903798.1	drebrin-like protein [Apis cerana]	GO:0003779;;GO:0044087;;GO:0043226;;GO:0051128	molecular_function;;biological_process;;cellular_component;;biological_process	actin binding;;regulation of cellular component biogenesis;;organelle;;regulation of cellular component organization	K04705;K20123;K05751;K20520;K24420
gene-LOC107996139	LOC107996139	uncharacterized LOC107996139, transcript variant X1	2128	1.79587	0.844686	0.00100558	0.0350627	yes	up	56	69	91	142	79	145	84	155	43	67	39	82	70	32	88	24	1.77	2.17	2.5	5.64	1.87	6.08	8.08	6.61	1.12	1.73	1.23	2.65	3.84	1.6	2.36	0.49	4.34	1.8775	XP_006564156.1	uncharacterized protein LOC100577936 [Apis mellifera]
gene-LOC108004189	LOC108004189	E3 ubiquitin-protein ligase Rnf220-like, transcript variant X1	5345	1.60946	0.68658	0.00100712	0.0350627	yes	up	180	250	214	349	292	301	292	433	211	243	205	232	143	111	206	59	2.54	3.37	2.35	3.74	2.88	3.53	3.16	4.58	2.69	2.86	2.29	2.92	2.38	1.45	2.35	0.6	3.26875	2.1925	XP_043801703.1	E3 ubiquitin-protein ligase Rnf220-like isoform X2 [Apis laboriosa]	GO:0046872;;GO:0004842	molecular_function;;molecular_function	metal ion binding;;ubiquitin-protein transferase activity	K25174
gene-LOC107993204	LOC107993204	ubiquitin carboxyl-terminal hydrolase 1	2487	0.677611	-0.561472	0.001009	0.0350627	yes	down	1253	1476	966	1462	1098	969	775	1026	998	1588	1826	1702	1512	1509	1345	1703	35.98	40.12	21.23	31.47	22.17	22.78	16.82	21.98	25.7	38.07	41	44.57	51.08	40.58	30.89	35.32	26.5688	38.4012	PBC27274.1	Ubiquitin carboxyl-terminal hydrolase [Apis cerana cerana]	GO:0006508;;GO:0016020;;GO:0004843	biological_process;;cellular_component;;molecular_function	proteolysis;;membrane;;thiol-dependent ubiquitin-specific protease activity	K11848;K11832;K11842;K11833;K11854
gene-LOC108001012	LOC108001012	cuticlin-4	4947	1.7629	0.817951	0.0010121	0.0350627	yes	up	882	1268	1181	1279	1083	1771	999	1680	882	920	949	941	972	354	585	151	12.04	16.4	12.4	13.1	10.42	19.78	10.3	17.09	10.74	10.47	10.13	11.72	15.57	4.53	6.41	1.48	13.9413	8.88125	XP_016917284.1	uncharacterized protein LOC108001012 [Apis cerana]
gene-LOC107994100	LOC107994100	uncharacterized LOC107994100, transcript variant X1	9628	1.64144	0.714962	0.00101534	0.0350627	yes	up	328	493.61	454.26	507.15	577.47	549	590	734.64	366.82	448.85	425	397.72	397.13	134.99	303.26	109	2.99	4.25	3.33	3.68	3.86	4.19	4.06	5.11	3.1	3.54	3.06	3.54	4.47	1.25	2.39	0.76	3.93375	2.76375	XP_043800235.1	uncharacterized protein LOC122718901 isoform X1 [Apis laboriosa]
gene-LOC107992857	LOC107992857	divergent protein kinase domain 1C, transcript variant X1	1881	1.49309	0.578298	0.00106253	0.0364585	yes	up	99	153	158	137	174	158	124	199	95	142	118	114	104	78	101	38	3.16	4.11	3.7	3.19	3.88	4.35	3.08	4.48	2.51	3.38	2.92	3.48	3.73	2.31	2.66	0.63	3.74375	2.7025	XP_028520124.1	divergent protein kinase domain 1C isoform X1 [Apis cerana]	GO:0016310;;GO:0016020;;GO:0016301	biological_process;;cellular_component;;molecular_function	phosphorylation;;membrane;;kinase activity
gene-LOC107996621	LOC107996621	uncharacterized LOC107996621, transcript variant X1	7902	1.65701	0.728581	0.00106387	0.0364585	yes	up	2626.34	4328	3948	4449	4487	4791	4694	6333.12	2568	3338.97	4129	3676	2658	1942	2631	622	35.65	57.98	53.91	53.76	47.09	55.07	50.74	77.87	37.35	41.78	48.87	53.19	56.03	30	41.2	11.6	54.0087	40.0025	XP_003251195.1	uncharacterized protein LOC410867 [Apis mellifera]	GO:0006400;;GO:0000049	biological_process;;molecular_function	tRNA modification;;tRNA binding
gene-LOC107997670	LOC107997670	protein jagged-1, transcript variant X1	10687	2.02864	1.02052	0.00106672	0.0364585	yes	up	28	57	36	33	63	67	31	48	22	10	41	15	31	19	28	8	0.17	0.33	0.17	0.15	0.27	0.33	0.14	0.22	0.12	0.05	0.19	0.08	0.22	0.11	0.14	0.03	0.2225	0.1175	XP_006564792.1	protein jagged-1 isoform X1 [Apis mellifera]	GO:0032502;;GO:0007219;;GO:0016020;;GO:0005509;;GO:0005112	biological_process;;biological_process;;cellular_component;;molecular_function;;molecular_function	developmental process;;Notch signaling pathway;;membrane;;calcium ion binding;;Notch binding	K06052;K06051
gene-LOC108001476	LOC108001476	uncharacterized LOC108001476	4671	2.58742	1.37151	0.00110275	0.0374288	yes	up	16.29	88.67	43.95	67.28	64.74	110.68	19.6	135.72	35.28	36.28	52.37	10.15	18.43	27.24	21.28	7.05	0.23	1.21	0.49	0.73	0.66	1.3	0.21	1.45	0.45	0.43	0.59	0.13	0.31	0.37	0.25	0.07	0.785	0.325	XP_016914446.1	probable H/ACA ribonucleoprotein complex subunit 1, partial [Apis cerana]	GO:1990904	cellular_component	ribonucleoprotein complex
gene-LOC107995371	LOC107995371	uncharacterized LOC107995371	903	2.13272	1.09269	0.00110584	0.0374288	yes	up	17	22	39	23	26	27	24	25	15	10	16	20	16	7	10	0	1.77	2.24	3.72	2.54	2.55	2.8	2.43	2.32	1.98	0.97	1.46	2.52	3	0.98	1.11	0	2.54625	1.5025	PBC34731.1	hypothetical protein APICC_04536 [Apis cerana cerana]
gene-LOC133666045	LOC133666045	uncharacterized LOC133666045	8637	1.97198	0.979645	0.00110636	0.0374288	yes	up	42	61	133	376	114	144	123	174	40	81	98	72	67	55	93	45	0.32	0.44	0.77	2.13	0.61	0.89	0.7	0.98	0.27	0.51	0.58	0.5	0.59	0.39	0.56	0.24	0.855	0.455	KOX75354.1	hypothetical protein WN51_13224 [Melipona quadrifasciata]
gene-LOC107997549	LOC107997549	uncharacterized LOC107997549, transcript variant X1	3239	1.83161	0.873111	0.00113375	0.0382259	yes	up	233	292	597	714	431	749	408	916	254	245	404	470	268	179	394	114	4.82	5.84	9.85	11.31	6.48	13.06	6.37	14.46	4.73	4.37	6.87	8.98	6.81	3.72	6.8	1.65	9.02375	5.49125	XP_016911722.1	uncharacterized protein LOC107997549 isoform X1 [Apis cerana]
gene-LOC107999688	LOC107999688	peroxisomal targeting signal 1 receptor	2262	0.634275	-0.656821	0.00115036	0.0386552	yes	down	1242	1279	831	1155	687	674	560	632	721	1486	1676	1351	1426	1340	1041	1250	39.75	38.74	20.33	27.7	15.45	17.66	13.55	15.09	20.7	39.71	41.93	39.42	53.74	40.12	26.63	28.95	23.5338	36.4	XP_016915167.1	peroxisomal targeting signal 1 receptor [Apis cerana]				K13342
gene-LOC114578070	LOC114578070	uncharacterized LOC114578070, transcript variant X1	874	1.93127	0.949546	0.00116397	0.0389813	yes	up	203.61	206.26	564.2	712.41	445.13	438.62	365.66	866.74	358.05	191.42	351.39	194.54	144.17	159.57	272.66	169.51	9.4	9.21	18.88	26.52	14.3	16.55	12.7	30.06	14.71	7.59	12.53	8.32	7.84	6.08	9.46	6.91	17.2025	9.18
gene-LOC108000131	LOC108000131	zinc finger homeobox protein 4, transcript variant X10	18115	1.72144	0.783619	0.00118187	0.0394251	yes	up	578	659	495	585	725.79	616	776	1236	416	589	473	566	529	229	421	105	15.56	19.52	14.33	11.95	13.8	13.84	13.2	23.54	10.91	15.41	9.85	15.89	20.22	7.82	8.77	76.26	15.7175	20.6412	XP_016915808.1	zinc finger homeobox protein 4 isoform X1 [Apis cerana]				K09372;K09378
gene-LOC107999936	LOC107999936	venom acid phosphatase Acph-1-like	1790	0.622715	-0.683355	0.00118512	0.0394251	yes	down	19733	15589	12133	14273	10868	8289	14092	9546	19533	33912	26919	23522	20286	14478	9481	13946	848.04	629.83	399.26	456.3	329.78	291.63	458.06	303.21	758.14	1204.87	896.85	916.84	1017.85	581.74	327.41	435.08	464.514	767.347	PBC27424.1	Lysosomal acid phosphatase [Apis cerana cerana]				K19283;K14410
gene-LOC107994307	LOC107994307	homeobox protein homothorax, transcript variant X2	11587	1.56099	0.642459	0.00122306	0.0405521	yes	up	1603	2793	2016	2086	2279	2140	2472	3348	1864	2069	1598	1679	1777	759	1558	564	9.78	15.99	9.67	9.5	9.92	10.6	11.27	14.95	10.33	10.62	7.71	9.3	13	4.49	7.81	51.7	11.46	14.37	XP_006564797.1	homeobox protein homothorax isoform X1 [Apis mellifera]	GO:0006355;;GO:0005634;;GO:0003677	biological_process;;cellular_component;;molecular_function	regulation of transcription, DNA-templated;;nucleus;;DNA binding	K24891;K19383;K09355
gene-LOC107997572	LOC107997572	myoneurin	3391	0.646236	-0.629868	0.00123355	0.0407642	yes	down	759.57	740.86	482.06	717.15	477.35	390.96	359.48	332.93	463.09	913.92	893.4	761.94	810.73	801.82	706.4	732.43	15.43	14.25	7.51	10.93	6.83	6.5	5.52	5.04	8.42	15.5	14.2	14.12	19.34	15.27	11.49	10.69	9.00125	13.6288	XP_016911754.1	myoneurin [Apis cerana]	GO:0005634;;GO:0008270;;GO:0003677	cellular_component;;molecular_function;;molecular_function	nucleus;;zinc ion binding;;DNA binding	K08810
gene-LOC107998276	LOC107998276	putative uncharacterized protein DDB_G0271606	5470	0.569385	-0.812524	0.00124529	0.0408899	yes	down	287	285	203.18	373.58	170.51	153.19	133.53	147.51	145.1	684.69	389.69	431.85	527	362.86	310.25	136	3.71	3.29	1.94	3.59	1.49	1.36	1.13	1.24	1.58	7.5	3.85	4.86	7.54	4.45	3.22	1.17	2.21875	4.27125	XP_016912957.1	putative uncharacterized protein DDB_G0271606 [Apis cerana]
gene-LOC107993484	LOC107993484	zinc finger MYND domain-containing protein 10, transcript variant X5	2681	0.740259	-0.433898	0.00124777	0.0408899	yes	down	670.99	758.64	639.79	882.14	703.05	625.23	662.28	404.95	560.05	876.1	991.69	974.86	1039.84	774.27	1116.06	541.65	25.79	27.46	18.51	23.85	17.4	18.95	16.84	12.43	19.53	26.38	29.48	36.3	47.94	25.32	32.54	15.12	20.1537	29.0763	XP_050576654.1	uncharacterized protein LOC126915738 [Bombus affinis]	GO:0008270	molecular_function	zinc ion binding	K11985;K24030;K13346;K15691
gene-LOC108002288	LOC108002288	uncharacterized LOC108002288	2450	0.664698	-0.589228	0.00125036	0.0408899	yes	down	195.32	178.26	145.34	242.08	97.31	138.31	108.19	126.71	109.98	264.04	269.67	231.01	236.81	195	218.27	200	5.7	4.93	3.25	5.3	2	3.31	2.39	2.76	2.88	6.44	6.16	6.15	8.14	5.33	5.1	4.22	3.705	5.5525	PBC34912.1	repressor of protein kinase inhibitor [Apis cerana cerana]	GO:0016310;;GO:0005634;;GO:0016301;;GO:0043565;;GO:0003677	biological_process;;cellular_component;;molecular_function;;molecular_function;;molecular_function	phosphorylation;;nucleus;;kinase activity;;sequence-specific DNA binding;;DNA binding
gene-LOC107996095	LOC107996095	CCAAT/enhancer-binding protein-like	3966	1.96482	0.974401	0.00126534	0.0408899	yes	up	2859	5264	8910	15235	8436	10771	10376	19589	4457	6815.93	8138	6707	3790	3154	6814	1488	37.14	66.9	89.58	156.67	76.02	115.48	106.92	193.39	52.02	76.96	88.23	80.99	59.4	37.97	72.53	12.15	105.263	60.0312	PBC31565.1	CCAAT/enhancer-binding protein [Apis cerana cerana]	GO:0003700;;GO:0005634;;GO:0006351	molecular_function;;cellular_component;;biological_process	transcription factor activity, sequence-specific DNA binding;;nucleus;;transcription, DNA-templated	K10052
gene-LOC107993663	LOC107993663	carbonic anhydrase-related protein 10, transcript variant X6	16406	2.04495	1.03207	0.00126538	0.0408899	yes	up	153	191	89	118	372	138	107	183	35	138	120	46	151	42	78	52	0.57	0.69	0.26	0.34	1	0.43	0.31	0.52	0.12	0.44	0.35	0.16	0.65	0.15	0.24	0.14	0.515	0.28125	KAG6798413.1	carbonic anhydrase-related protein 10 [Apis mellifera caucasica]	GO:0004089;;GO:0008270	molecular_function;;molecular_function	carbonate dehydratase activity;;zinc ion binding	K01672
gene-LOC107994464	LOC107994464	tyrosine-protein phosphatase non-receptor type 14, transcript variant X4	2285	0.679524	-0.557405	0.00126555	0.0408899	yes	down	480.61	487.3	306.23	640	362.44	344.62	257.73	284.34	316.37	702.61	635.08	616.49	551.22	555.2	477.88	461.35	14.62	14.03	7.09	14.55	7.71	8.52	5.97	6.35	8.69	17.88	15.03	17.01	19.6	15.85	11.64	10.05	9.855	14.4688	XP_016906833.1	tyrosine-protein phosphatase non-receptor type 14-like [Apis cerana]	GO:0005856;;GO:0009887;;GO:0030182;;GO:0008092;;GO:0071944;;GO:0005912	cellular_component;;biological_process;;biological_process;;molecular_function;;cellular_component;;cellular_component	cytoskeleton;;animal organ morphogenesis;;neuron differentiation;;cytoskeletal protein binding;;cell periphery;;adherens junction	K18037;K23963;K18025;K23961
gene-LOC108001172	LOC108001172	toll-like receptor Tollo	7736	2.47435	1.30705	0.00126603	0.0408899	yes	up	217	268	382	327	379	635	321	1043	196	268	265	183	168	112	293	7	1.83	2.14	2.48	2.07	2.26	4.39	2.05	6.57	1.48	1.89	1.75	1.41	1.66	0.89	1.99	0.04	2.97375	1.38875	XP_016917551.1	toll-like receptor Tollo [Apis cerana]	GO:0016020;;GO:0007165	cellular_component;;biological_process	membrane;;signal transduction	K18809
gene-LOC108002955	LOC108002955	NF-kappa-B inhibitor cactus, transcript variant X2	3586	1.47109	0.556883	0.00127317	0.0409501	yes	up	1435.31	2340.03	2706.84	2920.82	3244.84	3060.24	2695.01	3464.99	1709.7	1540.42	2303.09	2112.87	1810.82	1167.16	2349.57	1267.63	30.61	45.56	43.52	45.46	47.6	52.15	42.88	53.8	31.92	26.85	37.2	40.18	44.18	22.92	39.28	19.39	45.1975	32.74	XP_016920447.1	uncharacterized protein LOC108002955 [Apis cerana]
gene-LOC107997896	LOC107997896	NPC intracellular cholesterol transporter 2 homolog a	3037	1.64892	0.721523	0.0012761	0.0409501	yes	up	5704	8433	8462	4859	12220	8700	7752	11205	6001	4127	5689	5419	4002	5510	5764	2602	130.73	183.01	148.64	83.55	197.09	163.12	134.32	191.52	123.25	78.99	102.02	113.18	107.83	118.28	105.72	42.96	153.998	99.0288	XP_043792399.1	LOW QUALITY PROTEIN: NPC intracellular cholesterol transporter 2 homolog a [Apis laboriosa]	GO:0032367;;GO:0032934;;GO:0005576	biological_process;;molecular_function;;cellular_component	intracellular cholesterol transport;;sterol binding;;extracellular region	K13443
gene-LOC108002378	LOC108002378	voltage-dependent T-type calcium channel subunit alpha-1G, transcript variant X1	13055	0.605549	-0.723685	0.00130954	0.0417913	yes	down	1057	1183	1280	1208	1150	826	743	1056	706	1599	1378	1619	1361	1743	2884	1696	5.26	5.56	4.91	4.51	4.05	3.36	2.82	3.91	3.13	6.63	5.36	7.36	7.92	8.15	11.52	5.99	4.2975	7.0075	XP_026299330.1	voltage-dependent T-type calcium channel subunit alpha-1G isoform X1 [Apis mellifera]	GO:0005245;;GO:0005891	molecular_function;;cellular_component	voltage-gated calcium channel activity;;voltage-gated calcium channel complex	K04851;K04834
gene-LOC107998530	LOC107998530	uncharacterized LOC107998530, transcript variant X1	6930	2.32805	1.21913	0.00131069	0.0417913	yes	up	84	37	15.79	19.07	61.92	26.14	27	34.79	15	17.29	16.85	21.21	23.88	4	24.11	9	1.42	0.57	0.2	0.22	0.72	0.35	0.34	0.43	0.23	0.21	0.21	0.31	0.46	0.06	0.31	0.11	0.53125	0.2375	PBC26276.1	La-related protein [Apis cerana cerana]	GO:0005634;;GO:1990904;;GO:0003723;;GO:0006396	cellular_component;;cellular_component;;molecular_function;;biological_process	nucleus;;ribonucleoprotein complex;;RNA binding;;RNA processing	K18757;K18763;K11090;K15191;K18733
gene-LOC108004272	LOC108004272	disheveled-associated activator of morphogenesis 1, transcript variant X1	5039	1.61729	0.693574	0.00131655	0.0418444	yes	up	458	643	309	364	406	391	461	402	276	264.09	423	356	325	154	241	74	6.18	8.18	3.22	3.65	3.88	4.32	4.71	4.01	3.36	2.97	4.46	4.35	5.16	1.96	2.62	0.73	4.76875	3.20125	XP_016922535.1	disheveled-associated activator of morphogenesis 1 isoform X1 [Apis cerana]	GO:0003779;;GO:0031267;;GO:0030036	molecular_function;;molecular_function;;biological_process	actin binding;;small GTPase binding;;actin cytoskeleton organization	K23957;K05745;K23958;K05741;K04512
gene-LOC108001495	LOC108001495	translation initiation factor IF-2, transcript variant X1	2511	1.76158	0.81687	0.00132509	0.0418571	yes	up	3130	5775	7086	5173.98	8187	7946	7500	12875	5275	2975	6370	4001	3496.89	2648	4062	2747	75.07	139.07	131.72	96.22	143.02	160.97	140.71	241.22	113.34	61	118.51	88.66	103.87	58.63	79.2	45.14	141	83.5438	XP_016918000.1	uncharacterized protein LOC108001495 [Apis cerana]
gene-LOC108004050	LOC108004050	MD-2-related lipid-recognition protein	985	4.07699	2.0275	0.00132534	0.0418571	yes	up	97	375	72	67	350	204	49	226	33	20	45	2	35	50	16	92	8.89	32.48	4.95	4.57	22.35	15.3	3.4	15.48	2.74	1.53	3.21	0.17	3.83	4.24	1.16	6.33	13.4275	2.90125	XP_016922192.1	MD-2-related lipid-recognition protein [Apis cerana]	GO:0032367;;GO:0016020;;GO:0032934;;GO:0005576	biological_process;;cellular_component;;molecular_function;;cellular_component	intracellular cholesterol transport;;membrane;;sterol binding;;extracellular region	K13443
gene-LOC108004131	LOC108004131	myosin-IIIb, transcript variant X1	6218	1.61304	0.689786	0.00133182	0.0419293	yes	up	389	377	321	301	442	407	400	437	332	254	363	284	213	119	254	76	4.11	3.79	2.65	2.39	3.3	3.52	3.2	3.45	3.15	2.24	3	2.74	2.64	1.18	2.16	0.57	3.30125	2.21	XP_028525690.1	myosin-IIIb [Apis cerana]	GO:0005737;;GO:0050896;;GO:0007601;;GO:0003779;;GO:0016459;;GO:0004672;;GO:0003774;;GO:0005524	cellular_component;;biological_process;;biological_process;;molecular_function;;cellular_component;;molecular_function;;molecular_function;;molecular_function	cytoplasm;;response to stimulus;;visual perception;;actin binding;;myosin complex;;protein kinase activity;;motor activity;;ATP binding	K08834;K10359;K10361;K10357
gene-LOC107999737	LOC107999737	uncharacterized LOC107999737, transcript variant X1	2447	7.2475	2.85748	0.00133889	0.0419308	yes	up	19	55	97	28	66	31	205	1	12	5	2	0	15	22	8	0	19.98	55.94	68.13	22.23	47.63	28.13	179.9	0.03	12.61	3.8	1.7	0	18.33	20.44	6.68	0	52.7463	7.945	KOX69929.1	hypothetical protein WN51_04443 [Melipona quadrifasciata]
gene-LOC107993530	LOC107993530	uncharacterized LOC107993530	2982	1.77055	0.824199	0.00134632	0.0419308	yes	up	2944	3835	4905	4237	8730	4449	6828	6403	3420	3232	4512	2951	1793	2690	4097	965	67.1	82.51	85.3	72.18	139.81	83.03	117.08	109.36	69.85	61.04	80.26	61.19	48.16	57.31	74.47	15.81	94.5463	58.5112	XP_016905478.1	uncharacterized protein LOC107993530 [Apis cerana]
gene-LOC107992473	LOC107992473	inositol oxygenase, transcript variant X1	1140	2.65632	1.40943	0.00134698	0.0419308	yes	up	125.03	568.98	441.76	571.2	1005.77	732.78	224.92	1300.64	504.94	174.8	231.43	51.94	374.94	176.08	179.77	71	7.05	29.85	19.48	25.22	37.66	32.88	9.77	56.36	27.25	6.72	10.89	2.86	24.22	9.56	7.7	3.39	27.2838	11.5738	XP_016903844.1	inositol oxygenase isoform X1 [Apis cerana]	GO:0005737;;GO:0019310;;GO:0003723;;GO:0050113;;GO:0005506;;GO:0006396	cellular_component;;biological_process;;molecular_function;;molecular_function;;molecular_function;;biological_process	cytoplasm;;inositol catabolic process;;RNA binding;;inositol oxygenase activity;;iron ion binding;;RNA processing	K00469
gene-LOC108002907	LOC108002907	uncharacterized LOC108002907, transcript variant X1	3620	1.96482	0.9744	0.00134868	0.0419308	yes	up	5635.69	6697.31	18272	18682.5	15786.9	16893.1	14335.8	27827.5	4966.74	8353.69	8867.15	8550.4	5125.27	5416.85	17873.2	3423.33	151.54	176.44	379.18	404.15	314.1	393.25	311	542.78	117.45	202.19	189.01	199.68	144.4	124.02	401.03	56.74	334.055	179.315	XP_006622380.1	flocculation protein FLO11-like isoform X2 [Apis dorsata]				K19931;K16175;K21879;K21877;K05631
gene-LOC107996136	LOC107996136	uncharacterized LOC107996136, transcript variant X7	4575	0.723797	-0.466343	0.00135655	0.0420446	yes	down	1437	1419	1047	1423	1114	1010	993	844	1006	1774	2078	1518	1580	1290	1344	1435	20.43	18.79	11.12	15.07	10.97	11.46	10.43	8.85	12.53	19.6	22.61	19.14	24.87	17.64	14.77	14.13	13.39	18.1612	XP_016909539.1	uncharacterized protein LOC107996136 isoform X2 [Apis cerana]
gene-LOC107999261	LOC107999261	uncharacterized LOC107999261	3155	1.52995	0.613488	0.00137108	0.0422978	yes	up	190	172	197	304	241	228	315	336	195	126	187	140	143	146	168	110	3.93	3.47	3.15	4.77	3.54	3.98	5.01	5.31	3.71	2.22	3.06	2.72	3.47	2.92	2.83	1.74	4.145	2.83375	XP_003692945.1	uncharacterized protein LOC100868451 [Apis florea]	GO:0016020	cellular_component	membrane
gene-LOC108000710	LOC108000710	collagen alpha-3(IX) chain-like, transcript variant X2	3357	1.84699	0.885175	0.0013732	0.0422978	yes	up	631.14	689.35	1296.88	462.91	1046.74	753.1	1028.57	894.41	542.87	529.83	807.34	359.65	314.56	478.49	526.79	114.47	13.48	13.92	21.81	7.88	16.13	13.47	17.05	14.8	11.6	9.8	14.14	7.56	7.83	10.83	10.89	1.74	14.8175	9.29875	PBC33789.1	Collagen alpha-1(XIX) chain [Apis cerana cerana]	GO:0048856;;GO:0005581	biological_process;;cellular_component	anatomical structure development;;collagen trimer
gene-LOC108002628	LOC108002628	uncharacterized LOC108002628	1566	2.01202	1.00864	0.00138799	0.0426	yes	up	77	47	64	82	65	44	34	75	24	32	41	51	40	6	45	5	3.82	2.21	2.41	3.04	2.26	1.79	1.28	2.78	1.07	1.33	1.59	2.3	2.35	0.28	1.78	0.18	2.44875	1.36	XP_016919897.1	uncharacterized protein LOC108002628 isoform X2 [Apis cerana]	GO:0016020	cellular_component	membrane
gene-LOC108000324	LOC108000324	scavenger receptor class B member 1, transcript variant X1	3227	1.63132	0.706043	0.00139154	0.0426	yes	up	74	141	101	82	101	160	97	166	64	104	70	88	90	46	52	39	1.74	2.99	1.78	1.37	1.61	3.04	1.67	2.78	1.29	2.02	1.27	1.91	2.44	0.99	0.95	0.63	2.1225	1.4375	XP_016916054.1	scavenger receptor class B member 1 [Apis cerana]	GO:0005886	cellular_component	plasma membrane	K13885
gene-LOC108001928	LOC108001928	actin-related protein 5	8279	0.732382	-0.449331	0.00139878	0.0426906	yes	down	688.94	686.26	537.96	682.65	487.77	377.62	412.54	430.76	487.51	988.29	769.29	826.22	899.26	553.63	693.86	431.49	5.42	5.12	3.26	4.04	2.71	2.43	2.45	2.53	3.43	6.49	4.74	5.94	8.29	4.1	4.38	2.42	3.495	4.97375	XP_016918746.1	actin-related protein 5 [Apis cerana]				K05692;K11672;K16575
gene-LOC107998691	LOC107998691	cyclin-dependent kinase 8, transcript variant X1	10006	1.85271	0.889636	0.00142548	0.0433729	yes	up	285.6	521.71	216.01	256	502.23	273.65	440.24	440.21	315.01	249.28	267.9	185.04	267.69	91.89	120.54	67.19	1.81	3.12	1.05	1.21	2.24	1.42	2.1	2.07	1.78	1.31	1.33	1.07	1.98	0.56	0.62	0.3	1.8775	1.11875	XP_016913587.1	cyclin-dependent kinase 8 [Apis cerana]	GO:0005576	cellular_component	extracellular region	K19558
gene-LOC107997064	LOC107997064	uncharacterized LOC107997064, transcript variant X6	8877	0.706497	-0.501245	0.00146884	0.0445563	yes	down	1061	1526	878	1062	741	1009	810	963	1250	2259	1606	1549	1652	921	992	817	13.68	19.26	9.22	10.47	7.11	11.27	8.35	9.55	15.1	24.87	16.97	18.69	25.11	11.52	10.41	8.56	11.1137	16.4037	XP_006611615.1	uncharacterized protein LOC102676218 isoform X1 [Apis dorsata]
gene-LOC108001698	LOC108001698	2-phosphoxylose phosphatase 1, transcript variant X2	2607	0.752831	-0.409602	0.00148219	0.044825	yes	down	440	547	415	575	379	387	381	363	383	591	635	660	634	413	501	514	11.24	13.21	8.05	10.54	6.56	7.81	6.96	6.53	8.67	12.13	12.45	15.03	18.38	9.69	9.7	10.18	8.8625	12.0288	PBC30173.1	Acid phosphatase protein [Apis cerana cerana]	GO:0016020	cellular_component	membrane	K21403
gene-LOC107992716	LOC107992716	WD repeat-containing protein 47, transcript variant X1	6872	1.58962	0.66868	0.00150409	0.04535	yes	up	2719.98	4034.04	3804.92	4000.26	3605.43	3482.44	4480.63	5164.8	2831.93	3906.46	3607.06	2800.35	2049.78	1366.88	2522.87	680.6	33.32	43.19	34.56	29.92	27.74	31.63	36.64	42.67	29.48	38.19	31.71	30.05	29.51	15.33	21.36	6.18	34.9588	25.2263	XP_016904239.1	WD repeat-containing protein 47 isoform X1 [Apis cerana]				K15542;K24746;K11807;K13175
gene-LOC107999084	LOC107999084	biorientation of chromosomes in cell division protein 1-like 1, transcript variant X1	5758	0.460217	-1.11961	0.00151939	0.0455182	yes	down	228	369	118	231	72	64	74	87	97	572	387	239	376	414	258	190	2.62	4.08	1.07	2.01	0.58	0.61	0.64	0.75	1	5.9	3.53	2.53	5.07	4.67	2.38	1.56	1.545	3.33	XP_016914240.1	biorientation of chromosomes in cell division protein 1-like 1 [Apis cerana]	GO:0005737;;GO:0005694;;GO:0007049;;GO:0051301;;GO:0005815	cellular_component;;cellular_component;;biological_process;;biological_process;;cellular_component	cytoplasm;;chromosome;;cell cycle;;cell division;;microtubule organizing center
gene-LOC108003847	LOC108003847	metalloproteinase inhibitor 2, transcript variant X1	2797	1.43272	0.518754	0.00152176	0.0455182	yes	up	2170	3428	4215	4309	3116	3692	3020	4862	2198	3422	3327	2879	2724	1421	2760.67	1101	51.48	76.41	78.05	76.7	52.48	72.22	54.21	87.38	47.36	67.86	62.34	63.44	74.83	31.8	52.8	18.86	68.6162	52.4113	XP_016921870.1	metalloproteinase inhibitor 2 [Apis cerana]	GO:0008191;;GO:0046872	molecular_function;;molecular_function	metalloendopeptidase inhibitor activity;;metal ion binding	K16866
gene-LOC107995162	LOC107995162	RNA-binding protein cabeza, transcript variant X1	1728	1.52409	0.607949	0.00152335	0.0455182	yes	up	5811	7290	10447	8326	11498	7783	9307	12813	6562	6338	7334	6110	4494	5916	6900	2782	275.98	328.1	378.1	297.2	383.85	303.57	334.8	456.61	280.54	252.05	272.74	265.54	252.68	263.72	262.02	96.39	344.776	243.21	XP_016907994.1	RNA-binding protein cabeza isoform X1 [Apis cerana]	GO:0006355;;GO:0005634;;GO:0046872;;GO:0003723	biological_process;;cellular_component;;molecular_function;;molecular_function	regulation of transcription, DNA-templated;;nucleus;;metal ion binding;;RNA binding	K13098
gene-LOC107997302	LOC107997302	uncharacterized LOC107997302, transcript variant X1	2932	1.63545	0.709688	0.00153155	0.0455477	yes	up	49.48	75.49	92.67	81.81	87.32	76.57	41.56	106.59	34.91	59.7	29.62	51.73	40.69	42.49	58.36	35.93	1.28	1.86	1.85	1.58	1.6	1.63	0.81	2.04	0.8	1.29	0.6	1.21	1.23	1.03	1.21	0.68	1.58125	1.00625	XP_016911277.1	uncharacterized protein LOC107997302 isoform X1 [Apis cerana]
gene-LOC107994109	LOC107994109	uncharacterized LOC107994109, transcript variant X1	2044	1.93507	0.952388	0.00153347	0.0455477	yes	up	5874	5334	11590	9116	10251	10290	11700	21391	6552	6453	11243	6689	3767	1670	5340	2895	237.1	206.57	353.82	275.95	289.81	344.05	354.17	644.19	237.55	220.07	354.7	247.95	181.06	62.78	173.56	83.03	338.207	195.088	XP_028521211.1	glycine-rich protein DOT1 [Apis cerana]
gene-LOC107999547	LOC107999547	structural maintenance of chromosomes protein 3, transcript variant X1	4020	0.481391	-1.05472	0.00154033	0.0456158	yes	down	403	484	235	345	128	105	125	118	166	642	446	401	624	662	357	386	6.92	7.87	3.09	4.45	1.55	1.47	1.62	1.51	2.55	9.2	6	6.29	12.58	10.72	4.91	4.76	3.56	7.12625	XP_016914959.1	structural maintenance of chromosomes protein 3 [Apis cerana]	GO:0051276;;GO:0005634;;GO:0051301;;GO:0016887;;GO:0005694;;GO:0005524	biological_process;;cellular_component;;biological_process;;molecular_function;;cellular_component;;molecular_function	chromosome organization;;nucleus;;cell division;;ATPase activity;;chromosome;;ATP binding	K06669;K06636;K06674;K06675
gene-LOC107996846	LOC107996846	RNA-binding protein 25, transcript variant X1	3143	0.618506	-0.693141	0.0015502	0.0457722	yes	down	907	980	857	1065	610	475	348	458	540	1470	1194	1142	1549	990	1400	551	19.35	19.69	14.09	17.25	9.14	8.54	5.78	7.41	10.22	25.78	19.86	22.02	37.52	19.93	23.61	8.7	12.6562	20.955	XP_016910619.1	RNA-binding protein 25 isoform X1 [Apis cerana]	GO:0005634;;GO:0003723;;GO:0006397	cellular_component;;molecular_function;;biological_process	nucleus;;RNA binding;;mRNA processing	K12822
gene-LOC133666160	LOC133666160	kynurenine/alpha-aminoadipate aminotransferase, mitochondrial-like, transcript variant X1	2850	4.4417	2.15111	0.00155219	1	no	up	6	18	3	9	2	6	6	19	4	4	1	0	1	1	4	0	0.15	0.42	0.06	0.17	0.03	0.12	0.11	0.35	0.09	0.08	0.02	0	0.03	0.02	0.08	0	0.17625	0.04	XP_043802796.1	kynurenine/alpha-aminoadipate aminotransferase, mitochondrial-like [Apis laboriosa]	GO:0008483;;GO:0009058;;GO:0030170	molecular_function;;biological_process;;molecular_function	transaminase activity;;biosynthetic process;;pyridoxal phosphate binding	K00825
gene-LOC133666585	LOC133666585	uncharacterized LOC133666585	2088	2.95134	1.56137	0.00156002	0.0457947	yes	up	10.56	4	14.99	30.31	16.76	8.5	10.54	17.63	3	9.61	7.68	3.88	5.48	0	9.26	0	0.37	0.13	0.4	0.8	0.41	0.24	0.28	0.46	0.09	0.28	0.21	0.12	0.23	0	0.26	0	0.38625	0.14875	XP_028525560.1	uncharacterized protein LOC114578262 [Apis cerana]
gene-LOC107998355	LOC107998355	fatty acyl-CoA reductase wat-like	1996	5.33724	2.41609	0.00156399	0.0457947	yes	up	147	33	61	23	281	999	32	221	49	22	31	11	56	20	13	89	5.73	1.5	1.72	0.7	7.56	31.15	1.26	6.87	1.71	0.86	1.04	0.51	2.95	0.84	0.58	2.39	7.06125	1.36	XP_026300187.1	fatty acyl-CoA reductase wat [Apis mellifera]	GO:1901568;;GO:0102965;;GO:0016020;;GO:0080019	biological_process;;molecular_function;;cellular_component;;molecular_function	fatty acid derivative metabolic process;;alcohol-forming fatty acyl-CoA reductase activity;;membrane;;fatty-acyl-CoA reductase (alcohol-forming) activity	K13356
gene-LOC108002821	LOC108002821	uncharacterized protein KIAA0930 homolog, transcript variant X1	3582	1.64501	0.718099	0.00156473	0.0457947	yes	up	214.25	375.39	430.18	277.32	517.5	375.13	382.83	609.73	324.78	220.86	310.59	233.67	208.32	164.28	291.36	124.58	5.85	9.68	8.82	5.25	9.88	8.3	7.49	12.09	7.36	4.52	6.01	5.35	6.42	4.56	6.06	2.46	8.42	5.3425	XP_016920202.1	uncharacterized protein LOC108002821 isoform X1 [Apis cerana]
gene-LOC107996570	LOC107996570	radial spoke head protein 6 homolog A, transcript variant X1	2022	0.542583	-0.882083	0.00157916	0.0460819	yes	down	17	17	12	20	14	6	10	15	22	29	32	17	19	27	21	23	0.58	0.55	0.32	0.52	0.36	0.16	0.29	0.38	0.69	0.84	0.95	0.56	0.76	0.88	0.63	0.61	0.395	0.74	XP_006562250.1	radial spoke head protein 6 homolog A isoform X1 [Apis mellifera]	GO:0001534;;GO:0060294;;GO:0060271	cellular_component;;biological_process;;biological_process	radial spoke;;cilium movement involved in cell motility;;cilium assembly	K19756
gene-LOC107997506	LOC107997506	discoidin domain-containing receptor 2, transcript variant X2	5600	0.685972	-0.543779	0.00159295	0.0463487	yes	down	571.97	542.93	394.04	657.77	388.99	413.11	317.05	400.71	377.07	945.68	693.71	759.09	615.61	418.29	569.68	654.69	5.59	4.93	2.84	4.44	2.58	3.05	2.23	2.65	3.38	8.67	5.55	6.89	7.37	3.75	4.21	4.3	3.53875	5.515	XP_016911630.1	discoidin domain-containing receptor 2 [Apis cerana]	GO:0005737;;GO:0016462;;GO:0016020;;GO:0005524;;GO:0004672	cellular_component;;molecular_function;;cellular_component;;molecular_function;;molecular_function	cytoplasm;;pyrophosphatase activity;;membrane;;ATP binding;;protein kinase activity	K05125
gene-LOC108003708	LOC108003708	uncharacterized LOC108003708	11455	5.42879	2.44063	0.00159551	1	no	up	2	7	10	1	2	7	8	7	1	0	2	2	1	1	1	0	0.01	0.04	0.04	0	0.01	0.03	0.03	0.03	0.01	0	0.01	0.01	0.01	0.01	0	0	0.02375	0.00625	XP_028525459.1	uncharacterized protein LOC108003708 [Apis cerana]
gene-LOC107997407	LOC107997407	uncharacterized LOC107997407	4112	2.55712	1.35452	0.00160512	0.0465207	yes	up	241	88	191	93	295	228	271	469	139	153	95	51	23	33	232.63	27	7.68	2.51	4.62	2.22	6.64	5.96	6.6	11.16	3.94	4	2.33	1.45	0.77	0.99	5.94	0.63	5.92375	2.50625	PBC26493.1	Putative RNA-binding protein [Apis cerana cerana]	GO:0003723	molecular_function	RNA binding
gene-LOC107992465	LOC107992465	lysine-specific demethylase PHF2-like, transcript variant X1	4957	1.44221	0.528286	0.00160818	0.0465207	yes	up	2158.51	3059.54	2575.08	2946.49	2734.14	2686.54	2970.37	3779.16	2411.07	2599.02	2612.55	2145.68	1968	1292.57	1830.53	738.91	34.17	46.7	31.66	35.88	31.18	35.59	37.81	46.31	34.99	33.89	32	31.04	36.54	18.54	22.98	7.78	37.4125	27.22	XP_028519938.1	histone lysine demethylase PHF8-like isoform X1 [Apis cerana]	GO:0006325;;GO:0005634;;GO:0046872;;GO:0051213	biological_process;;cellular_component;;molecular_function;;molecular_function	chromatin organization;;nucleus;;metal ion binding;;dioxygenase activity	K10276;K11728;K14960;K19415
gene-LOC107995298	LOC107995298	apolipophorins	10911	2.31424	1.21054	0.00161601	0.046612	yes	up	195	769	171	223	487	408	238	608	375	181	270.98	110	133	50	135	52	1.15	4.31	0.78	0.99	2.03	1.98	1.06	2.68	1.98	0.89	1.26	0.59	0.92	0.28	0.64	0.22	1.8725	0.8475	XP_016908190.1	apolipophorins [Apis cerana]	GO:0005319	molecular_function	lipid transporter activity
gene-LOC107996014	LOC107996014	rab GTPase-binding effector protein 1	2219	0.60047	-0.735836	0.00162429	0.0467159	yes	down	476	520	438	628	292	305	205	194	264	871	658	622	771	679	650	308	13.27	13.59	9.15	13.07	5.53	6.89	4.35	3.9	6.8	20.44	14.14	16.08	25.24	17.78	14.23	5.9	8.71875	15.0762	XP_016909355.1	rab GTPase-binding effector protein 1 isoform X2 [Apis cerana]	GO:0006897;;GO:0008083;;GO:0060255;;GO:0005096;;GO:0015031;;GO:0046872;;GO:0005769	biological_process;;molecular_function;;biological_process;;molecular_function;;biological_process;;molecular_function;;cellular_component	endocytosis;;growth factor activity;;regulation of macromolecule metabolic process;;GTPase activator activity;;protein transport;;metal ion binding;;early endosome	K18082;K20129;K12480;K24780;K12482
gene-LOC107992976	LOC107992976	uncharacterized LOC107992976, transcript variant X2	5688	1.50402	0.588823	0.00165883	0.0475302	yes	up	217	318	245	362	289	336	251	363	245	246	267	212	229	115	174	61	3.26	3.46	2.16	4.23	2.34	3.26	2.57	3.41	2.54	2.35	2.62	2.57	3.12	1.48	1.92	1.21	3.08625	2.22625	XP_016904608.1	uncharacterized protein LOC107992976 [Apis cerana]
gene-LOC108003884	LOC108003884	keratin, type I cytoskeletal 10-like, transcript variant X1	4777	1.96649	0.975624	0.00166642	0.0475302	yes	up	24	26	28	29	20	18	22	30	15	17	15	14	12	5	21	0	0.35	0.36	0.32	0.32	0.21	0.22	0.25	0.32	0.19	0.21	0.17	0.18	0.21	0.07	0.25	0	0.29375	0.16	XP_012347704.1	keratin, type I cytoskeletal 10-like [Apis florea]
gene-LOC108002262	LOC108002262	disintegrin and metalloproteinase domain-containing protein 12, transcript variant X1	7092	2.00275	1.00198	0.00166689	0.0475302	yes	up	486	582	622	665	703	686	742	1016	267	393	447	441	421	340	435	20	4.48	5.08	4.39	4.62	4.54	5.17	5.14	7	2.2	3	3.21	3.69	4.48	2.95	3.22	0.12	5.0525	2.85875	XP_043789130.1	uncharacterized protein LOC122713060 [Apis laboriosa]	GO:0006508;;GO:0016020;;GO:0046872;;GO:0004222	biological_process;;cellular_component;;molecular_function;;molecular_function	proteolysis;;membrane;;metal ion binding;;metalloendopeptidase activity	K06704;K06059
gene-LOC108001277	LOC108001277	uncharacterized LOC108001277	1564	0.736728	-0.440797	0.00167417	0.0476019	yes	down	2149.69	2230.52	1917.3	2346.78	1853.83	1680.7	1378.34	1431.02	1748.17	2719.26	2461.87	2424.4	2577.65	2170.26	2359.41	2354.17	96.08	92.58	62.84	76.99	57.34	59.3	46.53	45.22	69.77	102.15	85.68	99.35	138.04	90.83	80.85	73.98	67.11	92.5812	XP_016917709.1	uncharacterized protein LOC108001277 [Apis cerana]
gene-LOC108002965	LOC108002965	nucleobindin-2, transcript variant X7	2086	0.632654	-0.660511	0.0017074	0.048098	yes	down	1442.96	1582.28	1094.69	1564.31	825.71	850.5	772.46	580.24	903.46	1616.47	1887.71	1371.31	2075	1959.74	1909.01	1081.22	54.49	56.2	31.4	44.27	21.85	26.23	21.94	16.34	30.56	50.94	55.37	47.22	92.17	69.26	57.54	29.75	34.09	54.1013	XP_016920463.1	nucleobindin-2 isoform X1 [Apis cerana]	GO:0005794;;GO:0016020;;GO:0005509	cellular_component;;cellular_component;;molecular_function	Golgi apparatus;;membrane;;calcium ion binding	K20371
gene-LOC107992653	LOC107992653	uncharacterized LOC107992653, transcript variant X1	3635	0.632618	-0.660594	0.0017092	0.048098	yes	down	226	149	162	247	119	114	104	140	100	257	316	295	230	203	229	230	5.13	3.16	2.75	4.13	1.86	2.32	1.78	2.36	2.29	4.77	5.77	6.21	6.4	4.31	4.31	7.47	2.93625	5.19125	XP_016904157.2	uncharacterized protein LOC107992653, partial [Apis cerana]	GO:0003677;;GO:0000428;;GO:0006801;;GO:0032549;;GO:0003899;;GO:0046872;;GO:0006351	molecular_function;;cellular_component;;biological_process;;molecular_function;;molecular_function;;molecular_function;;biological_process	DNA binding;;DNA-directed RNA polymerase complex;;superoxide metabolic process;;ribonucleoside binding;;DNA-directed RNA polymerase activity;;metal ion binding;;transcription, DNA-templated
gene-LOC107996870	LOC107996870	uncharacterized LOC107996870	9381	1.56433	0.645546	0.00171463	0.048098	yes	up	407.02	396.67	377.58	452.45	362.49	498.8	629.94	651.07	332.23	400.78	389.46	326.93	418.67	149.98	269.76	114.86	5.13	4.08	3.68	5.18	4.53	4.78	4.29	3.91	3.7	4.39	4.23	3.79	6.94	3.57	3.65	5.73	4.4475	4.5	XP_003691380.1	uncharacterized protein LOC100867393 [Apis florea]	GO:0016020	cellular_component	membrane
gene-LOC133667163	LOC133667163	uncharacterized LOC133667163	820	0.486729	-1.03881	0.0017163	0.048098	yes	down	81.19	51.17	34.94	64.08	48.9	14.69	39.45	72.81	90.72	187.32	221	83.12	93.68	42.79	40.53	68.43	3.61	1.33	0.78	1.25	1.23	0.56	0.9	1.65	3.2	4.99	5.46	3.08	3.6	1.04	2.08	6.17	1.41375	3.7025
gene-LOC108001343	LOC108001343	uncharacterized LOC108001343, transcript variant X13	3319	0.639068	-0.645958	0.00171924	0.048098	yes	down	80	86	63	60	68	56	42	49	62	89	74	126	137	76	100	80	1.67	1.7	1.03	0.96	0.99	0.97	0.67	0.76	1.18	1.53	1.19	2.42	3.37	1.48	1.69	1.18	1.09375	1.755	XP_016917779.1	uncharacterized protein LOC108001343 [Apis cerana]	GO:0016020	cellular_component	membrane
gene-LOC108003717	LOC108003717	amyloid beta A4 precursor protein-binding family B member 1-interacting protein, transcript variant X1	23766	1.69538	0.761612	0.00172204	0.048098	yes	up	2381	3484	2878	2637	3008	3287	3200	4774	2628.32	3400	2240	2129	1845	907	1543	519	15.62	21.87	14.75	13.16	14	17.9	16.01	23.61	15.65	18.69	11.54	12.73	14.32	5.56	8.19	2.53	17.115	11.1512	XP_016770996.2	ras-associated and pleckstrin homology domains-containing protein 1 isoform X1 [Apis mellifera]				K23696;K23488
gene-LOC107998723	LOC107998723	heterogeneous nuclear ribonucleoprotein K, transcript variant X3	5100	1.42505	0.511009	0.00172536	0.048098	yes	up	7249.2	10278.2	13543.5	12407.5	13937	11357.5	10424	14292	9166.64	9548.62	9695.3	8845.04	6602.61	5339.9	10556.7	4034	115.66	150.74	170.45	149.08	158.67	150.66	122.8	169.21	129.96	124.68	118.6	125.33	124.87	80.69	137.21	52.26	148.409	111.7	XP_006561887.2	heterogeneous nuclear ribonucleoprotein K isoform X1 [Apis mellifera]	GO:1990904;;GO:0003723;;GO:0010468	cellular_component;;molecular_function;;biological_process	ribonucleoprotein complex;;RNA binding;;regulation of gene expression	K17391;K21444;K14944;K13210;K12886
gene-LOC133666126	LOC133666126	uncharacterized LOC133666126	5557	0.53121	-0.912647	0.00174476	0.0484062	yes	down	25.7	30.65	39.23	53.72	24.35	21.63	29.24	11.66	35.56	79.26	47.57	59.52	113.21	23.78	39.64	29.14	0.31	0.35	0.36	0.48	0.21	0.21	0.26	0.1	0.38	0.79	0.44	0.65	1.59	0.27	0.38	0.25	0.285	0.59375
gene-LOC107995111	LOC107995111	serine-arginine protein 55, transcript variant X1	1832	1.24605	0.317363	0.00174611	0.0484062	yes	up	15626.4	14981.3	18077.6	21753.8	16899.2	18080.1	17489.9	20043.1	13445.3	16362.6	16409.6	15571.5	14675.8	9447.16	17680.3	7545.14	570.63	518.69	516.2	604.3	448.2	561.87	501.73	583.48	446.89	477.02	470.54	521.15	600.17	339.32	518.96	212.69	538.138	448.342	KAF3429123.1	hypothetical protein E2986_12852, partial [Frieseomelitta varia]	GO:0016020;;GO:0003723	cellular_component;;molecular_function	membrane;;RNA binding	K13195;K12896;K12893;K12890
gene-LOC108002777	LOC108002777	uncharacterized LOC108002777, transcript variant X1	1868	2.26023	1.17647	0.00175941	0.0485593	yes	up	172.5	352.55	277.1	211.46	1055.82	364.98	188.26	356.47	283.56	214	172.14	112.92	110.7	52.41	273.11	79	5.1	10.05	5.69	2.73	27.3	9.24	3.57	5.93	6.31	3.18	2.31	1.74	1.96	1.71	7.26	1	8.70125	3.18375	XP_016920123.1	uncharacterized protein LOC108002777 isoform X1 [Apis cerana]	GO:0016020	cellular_component	membrane
gene-LOC108004035	LOC108004035	inner centromere protein	3221	0.64248	-0.638276	0.00176137	0.0485593	yes	down	115.51	128.2	97.46	155.39	61.44	83.7	76.68	88.59	120.88	224.01	111.42	131.61	170.82	108.53	126.01	159.87	1.86	2.08	1.37	2.18	0.85	1.18	0.96	1.09	1.79	3.18	1.65	2.13	3.35	1.67	1.7	1.73	1.44625	2.15	XP_006614578.1	inner centromere protein [Apis dorsata]	GO:0042995	cellular_component	cell projection	K16753
gene-LOC107996910	LOC107996910	nuclear transcription factor Y subunit alpha, transcript variant X1	2545	0.678314	-0.559975	0.00177214	0.0487216	yes	down	151	157	145	212	161	103	116	91	105	221	200	260	288	185	210	121	3.82	3.69	2.85	4.13	2.99	2.09	2.29	1.75	2.37	4.78	3.93	6.23	8.69	4.58	4.41	2.05	2.95125	4.63	XP_001121566.1	nuclear transcription factor Y subunit alpha isoform X1 [Apis mellifera]	GO:0016197;;GO:0045121;;GO:0071230;;GO:0003700;;GO:0007040;;GO:0031902;;GO:0043410;;GO:0005765;;GO:0071986;;GO:0003677;;GO:0042632;;GO:0032008;;GO:0001919;;GO:0016602	biological_process;;cellular_component;;biological_process;;molecular_function;;biological_process;;cellular_component;;biological_process;;cellular_component;;cellular_component;;molecular_function;;biological_process;;biological_process;;biological_process;;cellular_component	endosomal transport;;membrane raft;;cellular response to amino acid stimulus;;transcription factor activity, sequence-specific DNA binding;;lysosome organization;;late endosome membrane;;positive regulation of MAPK cascade;;lysosomal membrane;;Ragulator complex;;DNA binding;;cholesterol homeostasis;;positive regulation of TOR signaling;;regulation of receptor recycling;;CCAAT-binding factor compl…	K08064
gene-LOC108003513	LOC108003513	histone H2A	3964	1.62836	0.703422	0.00179876	0.0492435	yes	up	38.16	33.5	67.31	65.78	61.93	47.47	26.58	45.91	23.76	32.09	34.52	37.81	24.19	27.98	23.78	20.35	0.65	0.54	0.89	0.85	0.75	0.67	0.34	0.59	0.36	0.46	0.46	0.59	0.49	0.45	0.33	0.25	0.66	0.42375	KYQ58796.1	Histone H2A, partial [Trachymyrmex zeteki]	GO:0030527;;GO:0005704;;GO:0006325;;GO:0005634;;GO:0003677;;GO:0005700;;GO:0000786;;GO:0046982;;GO:0005694;;GO:0006334;;GO:0007526	molecular_function;;cellular_component;;biological_process;;cellular_component;;molecular_function;;cellular_component;;cellular_component;;molecular_function;;cellular_component;;biological_process;;biological_process	structural constituent of chromatin;;polytene chromosome band;;chromatin organization;;nucleus;;DNA binding;;polytene chromosome;;nucleosome;;protein heterodimerization activity;;chromosome;;nucleosome assembly;;larval somatic muscle development	K11251
gene-LOC107994873	LOC107994873	serine protease gd-like, transcript variant X1	2013	2.4501	1.29284	0.00180099	0.0492435	yes	up	303	530.99	428	1437	222	1053.86	1390.93	1169	95	179.95	292	211	375.97	398	864	122	10.47	17.35	11.02	37.07	5.3	29.53	36.32	29.94	2.7	5.1	7.75	6.2	14.96	12.86	23.64	2.98	22.125	9.52375	XP_028521153.1	serine protease gd-like isoform X1 [Apis cerana]	GO:0004252;;GO:0006508	molecular_function;;biological_process	serine-type endopeptidase activity;;proteolysis	K09640
gene-LOC108000449	LOC108000449	growth factor receptor-bound protein 14, transcript variant X1	2945	1.61549	0.691969	0.0018137	0.049405	yes	up	1001.74	1406.15	2272.82	2412.44	1812.97	2088.39	1737.72	3148.76	1398.97	1285.37	1353.4	1445.45	1475.01	788.61	1475.81	400.14	12.51	19.02	30.18	29.31	18.95	27.79	20.5	37.73	15.69	14.42	14.64	18.6	25.83	11.67	16.96	4.06	24.4988	15.2338	XP_016916255.1	growth factor receptor-bound protein 14 isoform X1 [Apis cerana]	GO:0048699	biological_process	generation of neurons	K23696;K23488
gene-LOC107996093	LOC107996093	uncharacterized LOC107996093, transcript variant X3	9249	1.998	0.998556	0.0018168	0.049405	yes	up	1151	1956	2681.97	2311	3957.56	3235.04	3140	4927	3013	825	1782	1162	1526	907	1443	546	97.31	149.94	176.71	141.5	232.34	223.16	207.15	309.18	224.67	55.4	116.18	90.5	144.72	65.5	94.14	39.58	192.161	103.836	KAF7402362.1	hypothetical protein [Vespula vulgaris]	GO:0003924;;GO:0005525	molecular_function;;molecular_function	GTPase activity;;GTP binding	K07847
gene-LOC107993915	LOC107993915	formin-2	4175	1.44343	0.529501	0.00183607	0.0497934	yes	up	2370.9	2931.89	3646.87	3077.95	3340.89	3024.96	3306.92	4589.88	2614.97	2498.92	3175.95	2674.92	2000.95	1607.91	2315.92	968	50.81	60.56	60.72	50.1	51.43	53.69	52.53	72.22	50.46	45	52.51	52.44	50.36	32.33	39.81	15.45	56.5075	42.295	XP_043802344.1	formin-2-like isoform X1 [Apis laboriosa]				K23957;K23958;K04512
gene-LOC107999864	LOC107999864	transcription factor Sox-10-like, transcript variant X1	5752	1.74335	0.801859	0.00184588	0.0498187	yes	up	352	464	786	621	657	647	565	1149	561	429	551	371	342	207	395	117	4.05	5.06	6.98	5.38	5.33	6.1	4.92	9.88	5.79	4.13	4.97	3.9	4.62	2.24	3.65	0.97	5.9625	3.78375	XP_016915390.1	transcription factor Sox-10-like [Apis cerana]	GO:0005634;;GO:0003677	cellular_component;;molecular_function	nucleus;;DNA binding	K09267;K18435;K09270
gene-LOC108003711	LOC108003711	elongation factor 1-alpha, transcript variant X1	2819	1.64776	0.720505	0.00185063	0.0498187	yes	up	589	952	1093	900	1303	1146	1204	1732	919	432	893	658	564	512	668	478	14.56	22.19	20.63	16.66	22.68	23.11	22.5	31.85	20.3	8.91	17.25	14.76	16.29	11.83	13.18	8.41	21.7725	13.8663	NP_001011628.1	elongation factor 1-alpha [Apis mellifera]	GO:0005737;;GO:0003746;;GO:0003924;;GO:0005525	cellular_component;;molecular_function;;molecular_function;;molecular_function	cytoplasm;;translation elongation factor activity;;GTPase activity;;GTP binding	K03231;K03267;K14416;K02358
gene-LOC107996089	LOC107996089	5-oxoprolinase	4601	1.54714	0.629607	0.00185218	0.0498187	yes	up	6295.61	9359	10944.5	8524.76	12515.4	9065.83	9765.06	13077.1	7879.36	6101.84	10990.6	6874.14	4456.86	4671.91	6156.58	3085.4	87.84	124.21	116.57	88.31	121.92	103.2	103.33	135.52	98.58	68.42	119.92	86.58	71.61	60.38	67.09	28.09	110.112	75.0837	XP_016909462.1	5-oxoprolinase [Apis cerana]	GO:0016787;;GO:0006122;;GO:0005750	molecular_function;;biological_process;;cellular_component	hydrolase activity;;mitochondrial electron transport, ubiquinol to cytochrome c;;mitochondrial respiratory chain complex III	K01469
gene-LOC133666220	LOC133666220	uncharacterized LOC133666220	2954	0.508285	-0.976289	0.00185809	0.0498187	yes	down	16	17	15	19	19	28	20	15	21	48	44	56	18	16.02	25	48	0.38	0.38	0.27	0.34	0.32	0.54	0.36	0.26	0.45	0.95	0.81	1.21	0.5	0.36	0.47	0.82	0.35625	0.69625
gene-LOC107999312	LOC107999312	uncharacterized LOC107999312, transcript variant X5	3761	1.39944	0.484846	0.00186196	0.0498187	yes	up	134.94	226.25	215.21	234.25	198.36	214.95	201.2	292.26	165.6	172.96	155.76	166.79	175.28	107.73	161.05	75	4.75	7.36	6.34	6.33	4.64	6.06	5.13	7.83	5.26	5.43	4.74	5.91	7.69	3.75	5.02	2.47	6.055	5.03375	XP_016914520.1	uncharacterized protein LOC107999312 [Apis cerana]	GO:0016020	cellular_component	membrane
gene-LOC107992577	LOC107992577	probable serine/threonine-protein kinase dyrk2	6930	1.33086	0.412357	0.0018695	0.0498867	yes	up	1501	1828	1701	2201	1481	1817	1573	2375	1229	1857	1623	1590	1454	854	1470	585	23.43	27.99	24.97	32.91	19.71	30.43	28.05	29.58	25.51	26.83	21.71	30.77	31.47	17.02	23.36	13.13	27.1337	23.725	XP_043800749.1	probable serine/threonine-protein kinase dyrk2 isoform X1 [Apis laboriosa]				K18669;K08826
gene-LOC107995284	LOC107995284	sushi, von Willebrand factor type A, EGF and pentraxin domain-containing protein 1, transcript variant X1	12072	2.24868	1.16908	0.0018803	0.0500411	no	up	194	349	360	571	417	519	417	699	259	203	309	226	213	103	256	6	1.04	1.77	1.49	2.3	1.57	2.28	1.69	2.78	1.24	0.91	1.3	1.1	1.34	0.52	1.1	0.02	1.865	0.94125	KAG6803010.1	sushi, von Willebrand factor type A, EGF and pentraxin domain-containing protein 1 isoform X1 [Apis mellifera caucasica]	GO:0016020;;GO:0005509;;GO:0008236	cellular_component;;molecular_function;;molecular_function	membrane;;calcium ion binding;;serine-type peptidase activity	K24469;K14616;K13046
gene-LOC107992706	LOC107992706	D-galactonate transporter	2485	3.4747	1.79689	0.00189068	0.0501833	no	up	10	94	30	9	37	21	25	76	25	4	5	1	23	11	7	4	0.29	2.56	0.66	0.19	0.75	0.49	0.54	1.63	0.64	0.1	0.11	0.03	0.78	0.3	0.16	0.08	0.88875	0.275	PBC30883.1	Hexuronate transporter [Apis cerana cerana]	GO:0022857;;GO:0016020	molecular_function;;cellular_component	transmembrane transporter activity;;membrane
gene-LOC108002265	LOC108002265	uncharacterized LOC108002265	3102	0.244102	-2.03445	0.00189968	0.0502887	no	down	78.79	143.75	67.35	8	15.88	8	12	7	207	207.44	364.65	107.52	126	73	35.78	191	2.6	4.78	1.64	0.13	0.32	0.15	0.32	0.16	5.86	6.4	8.99	3.1	5.12	2.78	1.15	5.27	1.2625	4.83375	XP_026301413.1	uncharacterized protein LOC100578045 [Apis mellifera]				K22984
gene-LOC133667274	LOC133667274	uncharacterized LOC133667274	2382	0.35202	-1.50627	0.00192711	0.0508799	no	down	0	1.11	6.75	4.67	3.08	5.49	3.22	6.77	9.85	7.62	18.01	13.89	7.71	4.77	7.78	12	0	0.03	0.16	0.11	0.07	0.14	0.07	0.15	0.27	0.19	0.42	0.38	0.27	0.13	0.19	0.26	0.09125	0.26375	XP_016904529.1	synaptic vesicle glycoprotein 2B [Apis cerana]	GO:0022857;;GO:0016020	molecular_function;;cellular_component	transmembrane transporter activity;;membrane	K06258
gene-LOC107994062	LOC107994062	partitioning defective 3 homolog, transcript variant X2	2551	1.64763	0.720392	0.00193722	0.0510118	no	up	2142.02	2323.52	4212.73	4884.64	2974.07	4048.86	2998.07	7276.21	2673.42	2212.82	2989.78	2607.45	1972.01	1743.91	2905.97	1007.58	60.63	61.53	91.09	104.26	59.2	93.6	63.68	153.75	67.2	51.94	66.04	67.08	65.9	46.3	66.24	21.29	85.9675	56.4988	KAG9434960.1	hypothetical protein HZU67_02945 [Apis mellifera carnica]				K04237
gene-LOC108001634	LOC108001634	orexin/Hypocretin receptor type 1, transcript variant X3	3137	0.426055	-1.23089	0.00194858	0.0511759	no	down	8	17	11.08	29.65	19.31	7.1	7.3	11.01	21.23	37.11	33.04	24	28.24	9.4	17.72	56	0.18	0.41	0.21	0.5	0.31	0.14	0.14	0.2	0.45	0.76	0.58	0.56	0.72	0.22	0.35	0.89	0.26125	0.56625	XP_016918204.1	growth hormone secretagogue receptor type 1 isoform X1 [Apis cerana]	GO:0004930;;GO:0016020	molecular_function;;cellular_component	G-protein coupled receptor activity;;membrane	K22872;K04284;K05052;K04239
gene-LOC114577051	LOC114577051	protein HEXIM1-like	1971	0.728307	-0.457381	0.00196757	0.0514469	no	down	607.61	625.76	485.19	741.03	473.88	516.51	358.83	495.57	424.51	864.38	783.94	763.39	684.95	662.95	651.74	657.42	22.83	22.25	13.91	20.86	12.5	15.89	10.19	13.9	14.32	27.12	23.02	26.15	30.34	23.28	19.56	17.94	16.5413	22.7162	XP_006567926.1	protein HEXIM1 [Apis mellifera]	GO:0005737;;GO:0004861;;GO:0005634;;GO:0000122;;GO:0017069	cellular_component;;molecular_function;;cellular_component;;biological_process;;molecular_function	cytoplasm;;cyclin-dependent protein serine/threonine kinase inhibitor activity;;nucleus;;negative regulation of transcription from RNA polymerase II promoter;;snRNA binding	K15189
gene-LOC108000690	LOC108000690	uncharacterized LOC108000690, transcript variant X2	2537	0.630109	-0.666328	0.00197044	0.0514469	no	down	841	976	479	723	464	393	315	404	467	1239	1047	969	1086	811	757	568	19.67	21.85	8.07	11.73	7.6	7.18	4.81	6.42	9.32	23.91	18.87	19.98	30.15	16.91	13.59	9.86	10.9162	17.8238	XP_003250560.1	protein PELPK1 [Apis mellifera]	GO:0005634;;GO:0016020;;GO:0015293	cellular_component;;cellular_component;;molecular_function	nucleus;;membrane;;symporter activity
gene-LOC108001354	LOC108001354	C-1-tetrahydrofolate synthase, cytoplasmic, transcript variant X1	2934	0.683695	-0.548576	0.00197492	0.0514469	no	down	779	891	504.79	756	538	722	534	594	794.86	1194	1833	1010.74	684	608.83	735	667	17.2	18.71	8.78	12.61	8.34	13.1	9.04	10.04	15.79	22.03	31.73	20.44	17.39	12.48	13.1	10.82	12.2275	17.9725	XP_016917803.1	C-1-tetrahydrofolate synthase, cytoplasmic [Apis cerana]	GO:0004329;;GO:0004477;;GO:0004488;;GO:0005524;;GO:0035999	molecular_function;;molecular_function;;molecular_function;;molecular_function;;biological_process	formate-tetrahydrofolate ligase activity;;methenyltetrahydrofolate cyclohydrolase activity;;methylenetetrahydrofolate dehydrogenase (NADP+) activity;;ATP binding;;tetrahydrofolate interconversion	K13403;K00288
gene-LOC107993629	LOC107993629	serine/threonine-protein kinase Tao, transcript variant X4	4476	0.587863	-0.766448	0.00197952	0.0514469	no	down	308.46	362.38	200.26	269.86	162.07	137.79	112.19	158.2	192.42	639.29	446.68	357.86	469.12	321	292.87	130	6.1	6.61	2.93	3.75	2.25	2.25	1.71	2.54	3.05	9.96	6.44	6.25	10.1	5.98	4.75	2.19	3.5175	6.09	XP_003692280.1	serine/threonine-protein kinase Tao [Apis florea]	GO:0016310;;GO:0005524;;GO:0004672	biological_process;;molecular_function;;molecular_function	phosphorylation;;ATP binding;;protein kinase activity	K08836;K04412;K04429;K08833;K08838
gene-LOC107996815	LOC107996815	uncharacterized LOC107996815, transcript variant X2	7278	1.62859	0.703627	0.00200398	0.0519473	no	up	3891.98	5268.33	6631.42	5344.55	6461.51	6060.2	6539.06	7750.93	5191.77	5626.22	4502.54	4128.07	2936.33	2058.02	3912.24	1024.14	29.85	38.87	39.07	30.18	34.93	38.44	37.92	46.87	34.65	35.62	26.66	29.55	25.1	14.96	24.1	4.8	37.0162	24.43	XP_043802953.1	uncharacterized protein LOC122720365 [Apis laboriosa]	GO:0007165	biological_process	signal transduction	K20632;K10360;K20639;K20631;K20647
gene-LOC108001109	LOC108001109	tubulin alpha-1 chain-like	4937	0.660782	-0.597754	0.00202002	0.0522274	no	down	335.37	274.21	286.71	321.69	232.47	233.87	172.2	185.75	210.34	599.73	416.58	419.31	571.51	180.11	337.54	269.79	4.54	3.52	2.99	3.27	2.22	2.59	1.76	1.88	2.55	6.78	4.41	5.18	9.08	2.29	3.67	2.61	2.84625	4.57125	XP_016917461.1	tubulin alpha-1 chain-like [Apis cerana]	GO:0016787;;GO:0007017;;GO:0005200;;GO:0005874;;GO:0005525	molecular_function;;biological_process;;molecular_function;;cellular_component;;molecular_function	hydrolase activity;;microtubule-based process;;structural constituent of cytoskeleton;;microtubule;;GTP binding	K07374
gene-LOC107997092	LOC107997092	uncharacterized LOC107997092	8149	1.47975	0.565354	0.00203331	0.0524351	no	up	798	1098	1199	1568	1097	1292	1040.03	1848	839	1222	1318	930.34	685	472	782	374	6.37	8.32	7.38	9.43	6.19	8.46	6.28	11.02	6	8.16	8.24	6.8	6.42	3.54	5.02	2.14	7.93125	5.79	XP_016910981.1	uncharacterized protein LOC107997092 [Apis cerana]
gene-LOC108002501	LOC108002501	uncharacterized LOC108002501	2759	0.646677	-0.628883	0.00206782	0.0526995	no	down	274	329	242	410	222	183	167	162	147	432	407	361	462	402	393	262	6.71	7.58	4.49	7.5	3.89	3.71	3.15	2.94	3.25	8.93	7.93	8.11	13.34	9.04	7.53	4.82	4.99625	7.86875	PBC28321.1	Transcriptional regulator ATRX [Apis cerana cerana]	GO:0005634;;GO:0046872;;GO:0006281	cellular_component;;molecular_function;;biological_process	nucleus;;metal ion binding;;DNA repair
gene-LOC107995126	LOC107995126	arginyl-tRNA--protein transferase 1, transcript variant X1	2108	0.804903	-0.313113	0.00206959	0.0526995	no	down	657	612	580	805	576	506	529	420	517	838	761	752	751	617	780	490	23.44	20.9	16.32	22.07	14.71	15.31	14.76	11.33	17.07	25.53	21.84	24.93	32.41	21.2	22.82	12.87	17.355	22.3337	XP_016907925.1	arginyl-tRNA--protein transferase 1 isoform X1 [Apis cerana]	GO:0004057	molecular_function	arginyltransferase activity	K00685
gene-LOC107999053	LOC107999053	proton-coupled amino acid transporter-like protein pathetic, transcript variant X1	1789	1.55259	0.634674	0.00207014	0.0526995	no	up	1143.83	1337.21	1399.05	1855.88	1458.7	1677.53	1507.12	2024.99	1101	1362.29	1342	1185.65	1122.73	486	1128.78	256	8.1	9.25	8.07	10.08	7.33	9.6	8.46	10.58	7.06	8.05	7.51	8.21	9.47	3.47	6.77	1.87	8.93375	6.55125	XP_016914189.1	proton-coupled amino acid transporter-like protein pathetic isoform X1 [Apis cerana]	GO:0016020	cellular_component	membrane	K14209
gene-LOC108001871	LOC108001871	protein split ends, transcript variant X2	17460	1.49113	0.576402	0.00207024	0.0526995	no	up	4562	5936.56	4417.81	4751.74	5628.71	4578.84	6535.68	9618.75	4031	4677.08	4891	4495	4008	2806.78	3816	1687.46	15	18.47	11.19	11.73	13.04	12.33	16.21	23.52	11.83	12.81	12.6	13.46	15.41	8.67	10.08	3.93	15.1862	11.0988	XP_026295205.1	protein split ends isoform X1 [Apis mellifera]	GO:0003723	molecular_function	RNA binding	K13187;K25100;K13190;K13219
gene-LOC107996508	LOC107996508	uncharacterized LOC107996508, transcript variant X1	1621	5.20628	2.38025	0.00207138	0.0526995	no	up	3	1	35	29	31	3	3	4	2	4	9	3	1	1	1	0	0.14	0.05	1.27	1.03	1.03	0.12	0.11	0.14	0.09	0.16	0.33	0.13	0.06	0.04	0.04	0	0.48625	0.10625	XP_016910075.1	uncharacterized protein LOC107996508 isoform X1 [Apis cerana]
gene-LOC107999817	LOC107999817	uncharacterized LOC107999817, transcript variant X1	940	0.665533	-0.587417	0.0020898	0.0526995	no	down	23258.2	25258.3	19196.5	24863.7	23509.2	19704	21517.5	21866.4	44772.5	36261.9	37853	27983	24814.2	17022.9	25671	34263.5	2285.47	2343.71	1412.96	1818.13	1607.79	1585.44	1600.37	1607.55	3986.6	2983.27	2896.55	2498.9	2914.65	1545.56	1993.7	2538.72	1782.68	2669.74	XP_028523454.1	LOW QUALITY PROTEIN: uncharacterized protein LOC107999817 [Apis cerana]
gene-LOC108001454	LOC108001454	transcription factor Ken, transcript variant X1	5437	1.78054	0.832313	0.00209005	0.0526995	no	up	1917.67	2301.43	1733.43	1432.8	1838.94	1544.77	2366.61	2805.37	1467.59	1902.11	1442.78	1531.82	1257.45	383.92	866.33	277	19.02	21.55	13.64	10.7	13.04	13.26	17.87	20.94	13.51	15.87	11.39	13.64	15.58	3.5	6.95	2.14	16.2525	10.3225	XP_028524283.1	transcription factor Ken 2 isoform X3 [Apis cerana]				K10516
gene-LOC107998064	LOC107998064	uncharacterized protein PF3D7_1120600, transcript variant X1	6571	0.504237	-0.987825	0.0020902	0.0526995	no	down	472.16	656.2	261.06	294.08	189.02	207.03	179.04	145.02	164.04	951.32	691.17	502.18	671.13	692.25	358.08	459.24	7.52	9.6	3.56	3.32	2.37	2.83	2.22	1.9	2.7	11.36	8.22	6.8	11.77	10.52	4.72	4.39	4.165	7.56	XP_016912568.2	uncharacterized protein PF11_0213 isoform X1 [Apis cerana]				K20780
gene-LOC107999762	LOC107999762	transcription elongation factor B polypeptide 3, transcript variant X3	5262	0.536524	-0.898284	0.00209108	0.0526995	no	down	399	432	370	456	204	188	172	173	183	436	473	493	424	759	633	561	6.98	6.99	4.75	5.63	2.38	2.56	2.13	2.18	2.58	6.3	6.25	7.85	8.89	11.98	8.59	6.58	4.2	7.3775	XP_016915266.1	transcription elongation factor B polypeptide 3 [Apis cerana]	GO:0070449;;GO:0006368;;GO:0003746;;GO:0016020	cellular_component;;biological_process;;molecular_function;;cellular_component	elongin complex;;transcription elongation from RNA polymerase II promoter;;translation elongation factor activity;;membrane	K15076
gene-LOC107993511	LOC107993511	beta-1,4-glucuronyltransferase 1, transcript variant X2	5025	1.6536	0.725615	0.00209808	0.0527313	no	up	90.4	131.84	122.04	94.33	130.97	136.63	132.4	103.1	47.9	34	75.02	70.83	66	84.9	77.31	69	1.34	1.77	1.38	1.12	1.43	1.66	1.45	1.05	0.64	0.43	0.94	1.03	1.19	1.21	0.96	38.09	1.4	5.56125	XP_016905452.1	beta-1,4-glucuronyltransferase 1 [Apis cerana]	GO:0015020;;GO:0046872;;GO:0000139	molecular_function;;molecular_function;;cellular_component	glucuronosyltransferase activity;;metal ion binding;;Golgi membrane	K09668;K21032
gene-LOC108002839	LOC108002839	CREB-regulated transcription coactivator 1, transcript variant X1	6076	1.51622	0.60048	0.00210291	0.0527313	no	up	1029.62	1393.32	1382.46	1266.04	1507.9	1309.91	1522.09	1734.61	1271.88	1262.94	1233.04	1039.91	845.34	474.97	769.66	362.28	11.62	15.04	12.01	10.84	12.01	12.14	13.01	14.68	13.02	12.08	10.78	10.72	11.17	5.08	7.06	2.83	12.6687	9.0925	XP_006568922.1	CREB-regulated transcription coactivator 1 isoform X2 [Apis mellifera]	GO:0005737;;GO:0005634;;GO:0008140;;GO:0051289	cellular_component;;cellular_component;;molecular_function;;biological_process	cytoplasm;;nucleus;;cAMP response element binding protein binding;;protein homotetramerization	K15309
gene-LOC107997229	LOC107997229	protein C10	483	1.70301	0.768089	0.0021309	0.0531772	no	up	81	77	164	238	172	201	175	157	101	83	70	86	82	60	169	53	27.49	24.49	38.91	58.68	39.35	55.81	45.2	40.14	32.27	23.68	18.27	26.16	34.96	18.02	43.67	15.91	41.2587	26.6175	XP_001120666.1	protein C10 [Apis mellifera]	GO:0005737	cellular_component	cytoplasm
gene-LOC107998119	LOC107998119	ras GTPase-activating protein raskol, transcript variant X1	8942	1.45376	0.539788	0.00213135	0.0531772	no	up	869	1120	867	1302	927	1095	1020	1908	699	1094	1047	862	805	494	850	332	7.15	8.68	5.71	8.91	5.53	7.82	6.39	11.82	5.2	7.57	6.95	6.51	7.77	6.8	5.81	52.01	7.75125	12.3275	XP_016912663.1	LOW QUALITY PROTEIN: ras GTPase-activating protein nGAP [Apis cerana]	GO:0005096	molecular_function	GTPase activator activity	K04352;K17633;K08052;K12380
gene-LOC108000143	LOC108000143	uncharacterized protein CG5098, transcript variant X1	8175	0.594445	-0.750385	0.00216048	0.0537398	no	down	821	982	520	806	379	366	313	387	506	1591	1051	987	1344	762	892	362	9.66	10.83	4.61	7.01	3.03	3.34	2.65	3.2	5.19	15.54	9.7	10.59	18.45	8.46	8.29	3.04	5.54125	9.9075	XP_016915827.1	uncharacterized protein CG5098 isoform X1 [Apis cerana]	GO:0046872	molecular_function	metal ion binding
gene-LOC107999508	LOC107999508	differentially expressed in FDCP 8 homolog, transcript variant X1	1756	0.699868	-0.514846	0.00216998	0.0537398	no	down	1258.51	1545.51	1080.87	1580.64	969.04	988.99	781.56	704.16	886.79	1796.68	1732.81	1577.45	1560.6	1472.04	1384.99	1365.58	39	44.2	26.13	34.53	22.6	23.87	19.22	15.31	25.02	45.73	42.4	43.78	53.53	41.58	35.19	28.65	28.1075	39.485	XP_016914885.1	differentially expressed in FDCP 8 homolog isoform X1 [Apis cerana]	GO:0046872	molecular_function	metal ion binding	K23282;K19330
gene-LOC107997990	LOC107997990	TGF-beta-activated kinase 1 and MAP3K7-binding protein 1	2255	0.782046	-0.354674	0.00217661	0.0537398	no	down	1797.32	1727.9	1568.35	2519.94	1433.44	1743.58	1522.24	1189.34	1338.24	2694.43	2480.21	2280.74	2451.14	1765.61	2349.85	1177.46	40.98	38.56	26.65	42.22	23.1	31.71	25.77	20.14	27.76	50.34	42.8	45.46	60.47	38.15	39.4	19.68	31.1412	40.5075	XP_043790345.1	TGF-beta-activated kinase 1 and MAP3K7-binding protein 1-like isoform X1 [Apis laboriosa]	GO:0016310;;GO:0016301;;GO:0004722	biological_process;;molecular_function;;molecular_function	phosphorylation;;kinase activity;;protein serine/threonine phosphatase activity	K17506;K04403
gene-LOC107996196	LOC107996196	neprilysin-4, transcript variant X29	3499	0.669592	-0.578646	0.00218798	0.0537398	no	down	348.62	304.67	220.13	278.28	240.38	230.53	169.01	209.12	374.26	428.7	460.64	373.85	449.89	304.36	421.57	104	6.08	4.93	2.83	3.64	2.84	3.29	2.19	2.77	5.76	6.18	6.16	5.91	9.15	5.06	5.9	1.32	3.57125	5.68	XP_016909626.2	neprilysin-4 isoform X3 [Apis cerana]	GO:0006508;;GO:0046872;;GO:0004222;;GO:0005886	biological_process;;molecular_function;;molecular_function;;cellular_component	proteolysis;;metal ion binding;;metalloendopeptidase activity;;plasma membrane	K08635;K01415
gene-LOC108002492	LOC108002492	optomotor-blind protein, transcript variant X1	7723	2.85924	1.51563	0.00218933	0.0537398	no	up	5	59	55	59	51	49	26	75	29	15	22	8	37	9	9	0	0.04	0.47	0.36	0.38	0.3	0.34	0.17	0.47	0.22	0.11	0.15	0.06	0.37	0.07	0.06	0	0.31625	0.13	XP_043797627.1	optomotor-blind protein-like isoform X1 [Apis laboriosa]	GO:0003700;;GO:0005634;;GO:0000978;;GO:0006357;;GO:0045893	molecular_function;;cellular_component;;molecular_function;;biological_process;;biological_process	transcription factor activity, sequence-specific DNA binding;;nucleus;;RNA polymerase II core promoter proximal region sequence-specific DNA binding;;regulation of transcription from RNA polymerase II promoter;;positive regulation of transcription, DNA-templated	K10172;K10185;K10180;K10176;K10175
gene-LOC107998319	LOC107998319	semaphorin-2A, transcript variant X1	10245	1.67624	0.745227	0.00219098	0.0537398	no	up	325	440	518	641	382	671	613	1133	401	504	439	439	289	163	384	167	2.47	3.46	3.91	6.06	3.32	4.56	4.64	6.68	3.68	4.06	3.18	3.28	4.09	1.96	2.89	0.77	4.3875	2.98875	XP_003693969.1	semaphorin-2A isoform X1 [Apis florea]	GO:0030215	molecular_function	semaphorin receptor binding	K06841;K06842
gene-LOC133667203	LOC133667203	uncharacterized LOC133667203	21410	2.241	1.16414	0.00219545	0.0537398	no	up	56.31	65.21	166.63	636.92	215.46	166.71	215.14	191.19	60.26	80.76	77.3	108.31	57.16	35.1	205.79	74.26	0.7	1.6	2.42	10.44	3.93	3.04	2.2	4.27	0.62	1.19	1.24	2.35	0.73	1.03	4.19	0.16	3.575	1.43875	OAD60274.1	hypothetical protein WN48_06124 [Eufriesea mexicana]
gene-LOC107995149	LOC107995149	protein apterous-like, transcript variant X1	4692	2.96184	1.56649	0.00221603	0.0537398	no	up	7	8	15	12	21	10	10	24	7	3	6	6	11	0	3	0	0.1	0.11	0.17	0.13	0.21	0.12	0.11	0.26	0.09	0.04	0.07	0.08	0.23	0	0.03	0	0.15125	0.0675	XP_016907972.1	protein apterous-like isoform X1 [Apis cerana]				K24099;K09373
gene-LOC107996611	LOC107996611	serine-rich adhesin for platelets, transcript variant X1	12164	1.53008	0.613605	0.00222172	0.0537398	no	up	765.27	1076.32	733.05	699.16	1033.67	785.3	976.13	1299.24	670.18	713.51	662.38	753.48	758.35	363.19	658.77	202.18	4.27	5.59	3.12	2.91	4.05	3.55	4.08	5.35	3.32	3.32	2.9	3.87	4.91	1.9	2.94	0.76	4.115	2.99	KAG9431549.1	hypothetical protein HZU67_06194 [Apis mellifera carnica]				K18042;K05766
gene-LOC107994332	LOC107994332	voltage-dependent calcium channel subunit alpha-2/delta-3, transcript variant X1	4373	0.703901	-0.506555	0.00222187	0.0537398	no	down	214	366	308	252	243	191	184	278	343	417	464	332	358	369	310	173	3.4	5.47	3.76	3	2.68	2.47	2.21	3.28	4.83	5.52	5.74	4.8	6.63	5.47	3.93	1.97	3.28375	4.86125	XP_016906664.1	voltage-dependent calcium channel subunit alpha-2/delta-3 isoform X1 [Apis cerana]	GO:0034765;;GO:0016020;;GO:0005244;;GO:0005262	biological_process;;cellular_component;;molecular_function;;molecular_function	regulation of ion transmembrane transport;;membrane;;voltage-gated ion channel activity;;calcium channel activity	K04861;K04860
gene-LOC108001107	LOC108001107	protein obstructor-E	1201	1.84777	0.885786	0.00222728	0.0537398	no	up	125	202	271	105	341	173	183	234	154	71	111	71	108	137	127	55	8.71	13.31	14.27	5.46	16.61	9.87	9.65	12.18	9.69	4.14	6.03	4.5	8.94	8.87	7.03	2.84	11.2575	6.505	XP_016917457.1	protein obstructor-E [Apis cerana]	GO:0005576;;GO:0008061	cellular_component;;molecular_function	extracellular region;;chitin binding
gene-LOC107993943	LOC107993943	RNA polymerase II-associated factor 1 homolog, transcript variant X1	1883	0.69736	-0.520024	0.00223038	0.0537398	no	down	404.1	398.2	395.69	605.67	385.61	367.31	240.1	245.46	297.24	662.45	585.15	493.06	568.63	469.77	479.34	483.27	15.16	14.66	11.25	16.59	9.55	11.65	6.7	6.83	10.29	20.02	16.65	16.9	25.93	16.92	14.62	12.64	11.5488	16.7462	XP_016906120.1	RNA polymerase II-associated factor 1 homolog isoform X2 [Apis cerana]	GO:0016593;;GO:0006368	cellular_component;;biological_process	Cdc73/Paf1 complex;;transcription elongation from RNA polymerase II promoter	K15174
gene-LOC107992750	LOC107992750	craniofacial development protein 1, transcript variant X1	2632	0.728051	-0.457888	0.00224129	0.0537398	no	down	328.65	307.76	337.48	461.62	216.05	281.54	176.74	238.37	277.76	541.24	458.02	422.97	352.73	357.81	452.84	209.73	8.77	8.7	6.96	10.41	4.93	6.87	3.59	4.94	6.79	12.36	10.68	10.63	11.22	9.88	10.26	3.86	6.89625	9.46	XP_016904288.1	craniofacial development protein 1 [Apis cerana]
gene-LOC108002475	LOC108002475	arginine/serine-rich coiled-coil protein 2, transcript variant X1	1880	0.712091	-0.489866	0.00224339	0.0537398	no	down	1185	1287	1190	1320	907	721	621	655	842	1729	1597	1379	1629	1143	1351	872	43.67	45.05	33.25	36.67	23.56	22.23	17.43	18.44	28.37	53.29	45.39	45.97	69.88	40.88	39.78	24.1	30.0375	43.4575	XP_016919674.1	arginine/serine-rich coiled-coil protein 2 isoform X1 [Apis cerana]				K24595
gene-LOC107999135	LOC107999135	lissencephaly-1 homolog	3129	1.41403	0.49981	0.00224408	0.0537398	no	up	4527	6190	6801	7089	8048	7183	6559	10375	5169	5241	6084	5797	3695	3997	5128	3290	80.72	106.08	98.01	97.91	105.05	109.65	93.32	144.22	83.81	81	87.25	97.34	79.89	69.78	75.69	43.97	104.37	77.3413	XP_003692466.1	lissencephaly-1 homolog [Apis florea]	GO:0005737;;GO:0000132;;GO:0070840;;GO:0051012;;GO:0005815;;GO:0005874;;GO:0005875;;GO:0051301	cellular_component;;biological_process;;molecular_function;;biological_process;;cellular_component;;cellular_component;;cellular_component;;biological_process	cytoplasm;;establishment of mitotic spindle orientation;;dynein complex binding;;microtubule sliding;;microtubule organizing center;;microtubule;;microtubule associated complex;;cell division	K16794
gene-LOC107998877	LOC107998877	chromodomain-helicase-DNA-binding protein 7, transcript variant X3	16207	0.469113	-1.09199	0.0022462	0.0537398	no	down	1079.13	1099.31	438.11	621.86	281.63	260.7	285.52	324.95	344.7	2419.97	1141.35	958.5	1912.49	1107.74	581.45	624.54	9.28	8.83	3.06	3.98	1.62	1.85	1.79	2.01	2.51	15.02	7.42	7.67	18.35	9.2	3.98	3.8	4.0525	8.49375	PBC29461.1	Chromodomain-helicase-DNA-binding protein [Apis cerana cerana]	GO:0016787;;GO:0005694;;GO:0004386;;GO:0003677;;GO:0140658;;GO:0005524	molecular_function;;cellular_component;;molecular_function;;molecular_function;;deleted;;molecular_function	hydrolase activity;;chromosome;;helicase activity;;DNA binding;;old GO;;ATP binding	K14437;K11654;K11367;K11643;K11647
gene-LOC107994406	LOC107994406	splicing factor 3B subunit 2, transcript variant X1	2553	0.646654	-0.628934	0.00225508	0.0537398	no	down	860	910	738	1049	479	515	374	407	530	1385	1136	1063	1168	1070	892	547	23.88	23.36	15.22	21.73	9.13	11.55	7.94	8.35	12.96	31.89	24.31	27.28	37.92	27.33	19.64	10.73	15.145	24.0075	XP_016906796.1	splicing factor 3B subunit 2 [Apis cerana]	GO:0005634	cellular_component	nucleus	K12829
gene-LOC108000377	LOC108000377	methionine aminopeptidase 2	1835	0.635057	-0.655043	0.00225603	0.0537398	no	down	1941.68	2147.38	1813.29	2161.36	1711.73	1529.04	1255.92	1421.86	1578.43	2578.54	2598.87	2321.71	1937.41	2960.93	2269.52	3381.79	79.44	83.12	56.55	66.2	49.15	51.19	38.84	43.4	58.01	88.09	83.06	86.55	93.5	113.12	74.09	100.65	58.4862	87.1338	XP_006611319.1	methionine aminopeptidase 2 [Apis dorsata]	GO:0005737;;GO:0006508;;GO:0046872;;GO:0004239;;GO:0070006	cellular_component;;biological_process;;molecular_function;;molecular_function;;molecular_function	cytoplasm;;proteolysis;;metal ion binding;;obsolete methionyl aminopeptidase activity;;metalloaminopeptidase activity	K01265;K26736
gene-LOC107995923	LOC107995923	calcineurin subunit B type 2	2373	1.51975	0.603833	0.00225621	0.0537398	no	up	1505	1481	2219	2525	2373	2491	2877	2465	2020	1299	1645	1441	1066	1066	1958	780	49.94	46.72	58.14	67.52	56.93	67.22	71.83	59.39	60.7	37.12	41.73	44.18	39.58	33.57	54.67	18.63	59.7112	41.2725	XP_006619531.1	calcineurin subunit B type 2 [Apis dorsata]	GO:0008597;;GO:0005509	molecular_function;;molecular_function	calcium-dependent protein serine/threonine phosphatase regulator activity;;calcium ion binding	K02183;K23847;K06268;K17610;K17259
gene-LOC107997776	LOC107997776	probable beta-hexosaminidase fdl, transcript variant X1	4911	1.53135	0.614806	0.00227051	0.0539517	no	up	1161.35	1522	1524.88	1483.72	1984.87	1766.78	2000.98	2210.77	1511.96	1338.88	1766.53	1090.33	881.86	620.74	1040.12	524.89	14.33	18.17	14.38	13.08	16.95	17.86	18.31	19.94	16.48	13.82	17.26	12.21	13.05	7.06	10.24	4.24	16.6275	11.795	XP_006567489.1	probable beta-hexosaminidase fdl isoform X1 [Apis mellifera]	GO:0004563;;GO:0016020;;GO:0005975;;GO:0102148	molecular_function;;cellular_component;;biological_process;;molecular_function	beta-N-acetylhexosaminidase activity;;membrane;;carbohydrate metabolic process;;N-acetyl-beta-D-galactosaminidase activity	K20730;K12373
gene-LOC114578299	LOC114578299	uncharacterized LOC114578299	4084	4.79724	2.26221	0.00230955	1	no	up	16	2	19	1	9	3	11	8	0	5	3	2	3	2	0	0	0.27	0.03	0.24	0.01	0.11	0.04	0.14	0.1	0	0.07	0.04	0.03	0.06	0.03	0	0	0.1175	0.02875
gene-LOC107999364	LOC107999364	hydroxyacylglutathione hydrolase, mitochondrial, transcript variant X1	2389	1.58517	0.664634	0.00231518	0.0548825	no	up	33895.7	43231.9	58646.7	58101.5	94785.6	54315.5	59123.2	90111.4	30265	34979.8	40630.8	48421.8	31101.9	37257.2	56566.7	20781	408.26	472.24	507.86	511.3	720.6	516.55	522.13	722.95	343.63	365.28	383.75	506.19	446.7	416.38	528.19	205.51	547.736	399.454	XP_006611210.1	uncharacterized protein LOC102679687 isoform X1 [Apis dorsata]				K01069;K17725
gene-LOC108001650	LOC108001650	prestin, transcript variant X1	4567	1.57368	0.654142	0.00232926	0.0550853	no	up	5271	6496	3722	3099	4326	4515	4193	6303	4093	3075	4153	3786	2761	2245	2083	1284	123.74	146.19	68.9	54.49	72.19	87.4	74.48	110.97	86.78	60.37	76.73	81.86	77.88	49.62	39.74	22.5	92.295	61.935	XP_016918254.1	solute carrier family 26 member 10 isoform X1 [Apis cerana]	GO:0005787;;GO:0008509;;GO:0098661;;GO:0006465	cellular_component;;molecular_function;;biological_process;;biological_process	signal peptidase complex;;anion transmembrane transporter activity;;inorganic anion transmembrane transport;;signal peptide processing	K14453;K14708
gene-LOC108001512	LOC108001512	homeobox protein dve-1, transcript variant X1	3835	1.58515	0.664621	0.0024092	0.0567398	no	up	1554	2016	2646	2571	2623	3216	2929	4069	2138	1252	2386	1829	1609	1035	1294	1373	27.64	33.99	36.18	34.36	32.92	46.85	39.41	54	34.06	18.6	33.25	29.67	33.63	17.31	18.47	17.56	38.1688	25.3188	XP_016918030.1	uncharacterized protein LOC108001512 isoform X1 [Apis cerana]	GO:0005634;;GO:0006357;;GO:0006338;;GO:0003677	cellular_component;;biological_process;;biological_process;;molecular_function	nucleus;;regulation of transcription from RNA polymerase II promoter;;chromatin remodeling;;DNA binding	K19774
gene-LOC107995075	LOC107995075	uncharacterized LOC107995075, transcript variant X1	13867	1.42972	0.515736	0.00242224	0.0567398	no	up	2956	3668	4045	4620	3985	3992	4253	4852	3274	3186	3465	3728	2995	1815	2825	936	17.73	20.85	18.71	20.89	16.92	19.66	19.31	21.75	17.57	15.93	16.3	20.44	21.03	10.23	13.61	4.02	19.4775	14.8912	XP_016770356.2	whirlin isoform X2 [Apis mellifera]				K21879
gene-LOC107995306	LOC107995306	uncharacterized LOC107995306, transcript variant X3	4459	1.29987	0.378366	0.00242226	0.0567398	no	up	927.83	1163.2	972.59	1279.19	996.24	1020.87	847.21	1296.9	784.99	1064.03	1173.14	936.06	784.39	500.7	704.55	419.73	13.98	16.05	10.71	14	9.14	11.75	9.16	13.64	9.99	13.23	12.91	12.28	13.42	5.84	7.55	4.13	12.3038	9.91875	XP_016908204.1	uncharacterized protein LOC107995306 [Apis cerana]	GO:0031124;;GO:0005634;;GO:0016020	biological_process;;cellular_component;;cellular_component	mRNA 3'-end processing;;nucleus;;membrane	K10143;K24736;K15542;K03246;K04508
gene-LOC108001908	LOC108001908	actin-binding protein WASF3, transcript variant X3	3209	1.51427	0.598625	0.00242558	0.0567398	no	up	1862.96	2941.48	3860.5	3459.16	3658.77	3884.5	3586.91	4861.37	2827.59	2687.47	2748.28	2745.36	1951.16	1562.88	2770.19	905.14	31.58	47.37	52.91	45.43	46.34	57.36	48.86	66.14	45.44	37.79	36.33	42.75	38.3	25.1	39.04	10.26	49.4988	34.3762	XP_006568516.1	wiskott-Aldrich syndrome protein family member 3 isoform X1 [Apis mellifera]	GO:0003779;;GO:0005737;;GO:0005856;;GO:0030036	molecular_function;;cellular_component;;cellular_component;;biological_process	actin binding;;cytoplasm;;cytoskeleton;;actin cytoskeleton organization	K06083
gene-LOC107993554	LOC107993554	zinc finger and BTB domain-containing protein 20, transcript variant X5	8227	1.53058	0.614075	0.00242827	0.0567398	no	up	69.08	71.09	78.61	147.59	82.77	106.06	70.12	143.01	41.17	66.17	63.46	80.91	67.26	62.56	66.9	29.69	0.59	0.55	0.48	0.86	0.47	0.7	0.45	0.9	0.29	0.44	0.41	0.59	0.66	0.44	0.44	0.19	0.625	0.4325	XP_028520484.1	uncharacterized protein LOC107993554 isoform X1 [Apis cerana]				K09237
gene-LOC107998938	LOC107998938	calcium-transporting ATPase sarcoplasmic/endoplasmic reticulum type, transcript variant X1	9302	1.52859	0.612202	0.00243333	0.0567398	no	up	2622	3882	3150	3283	3486	3008	3077	4723	2588	2607	3054	2270	3233	1337	1856	681	17.88	25.58	17.3	18.16	17.46	16.93	16.46	24.7	16.47	14.09	16.57	13.72	26.38	8.41	9.83	2.87	19.3087	13.5425	XP_016913985.1	calcium-transporting ATPase sarcoplasmic/endoplasmic reticulum type isoform X1 [Apis cerana]	GO:0033017;;GO:0005388;;GO:0016887;;GO:0005524	cellular_component;;molecular_function;;molecular_function;;molecular_function	sarcoplasmic reticulum membrane;;calcium-transporting ATPase activity;;ATPase activity;;ATP binding	K01539;K05853;K01537
gene-LOC108000176	LOC108000176	basement membrane-specific heparan sulfate proteoglycan core protein, transcript variant X2	4579	2.0979	1.06895	0.00244968	0.0569878	no	up	2133	5659	5127	5228	11933	8014	5733	14979	2063	5365	2845	4317	2931	1832	8306	1081	29.82	73.65	54.41	54.39	114.94	89.66	59.32	152.5	25.65	61.9	31.08	54.4	47.85	24.29	91.56	11.25	78.5863	43.4975	XP_016915874.1	zwei Ig domain protein zig-8 isoform X1 [Apis cerana]
gene-LOC108003778	LOC108003778	retinoic acid receptor RXR, transcript variant X8	7060	1.6841	0.751975	0.00245763	0.0570399	no	up	2020.01	2032.01	3140.01	4130.01	2533.01	3766.01	2954.01	4445.01	2251	2550.01	2346.01	2231.01	1998.01	879	2180.01	395	18.39	18.22	23.31	30.35	16.94	30.55	21.35	32.64	19	19.46	17.44	19.74	22.16	7.41	16.76	2.75	23.9688	15.59	NP_001011634.1	ultraspiracle [Apis mellifera]	GO:0043565;;GO:0003700;;GO:0005634;;GO:0003707;;GO:0006351;;GO:0008270	molecular_function;;molecular_function;;cellular_component;;molecular_function;;biological_process;;molecular_function	sequence-specific DNA binding;;transcription factor activity, sequence-specific DNA binding;;nucleus;;steroid hormone receptor activity;;transcription, DNA-templated;;zinc ion binding	K08546;K14032;K14031;K08704
gene-LOC107999499	LOC107999499	four and a half LIM domains protein 2, transcript variant X1	5020	1.42639	0.512366	0.00251352	0.058118	no	up	10717.7	14008.5	14174.1	16311.6	13423.4	15414	14892.5	20076.5	11770.5	12145.5	12969.7	11892.6	11635.4	6150.02	11887.6	3713.12	221.59	272.85	230.87	265.95	198.47	269.11	241.1	323.45	224.59	198.22	213.1	226.04	282.68	123.77	205.02	55.37	252.924	191.099	XP_043787347.1	uncharacterized protein LOC122712078 [Apis laboriosa]	GO:0008270	molecular_function	zinc ion binding	K23354;K04511
gene-LOC107993659	LOC107993659	uncharacterized LOC107993659	1127	0.636269	-0.652291	0.00251573	0.058118	no	down	245.36	175.68	158.14	191.73	136.59	157	202.26	132.02	400.33	293.23	305.23	173.78	242.78	290.52	246.83	120	18.63	12.61	9.05	10.86	7.24	9.75	11.62	7.49	27.46	18.61	18.07	12	21.92	20.46	14.87	6.77	10.9062	17.52	XP_016905678.1	4-nitrophenylphosphatase [Apis cerana]	GO:0016787;;GO:0046872	molecular_function;;molecular_function	hydrolase activity;;metal ion binding	K19269;K21013
gene-LOC107997638	LOC107997638	arf-GAP with dual PH domain-containing protein 1	2176	0.717048	-0.479859	0.00252532	0.0582048	no	down	191	231	158	228	161	138	112	140	126	343	272	264	217	217	225	146	6.39	7.32	4.04	5.72	3.79	3.78	2.83	3.5	3.78	9.59	7.12	8.06	8.55	6.79	6.02	3.54	4.67125	6.68125	XP_043248564.1	arf-GAP with dual PH domain-containing protein 1-like isoform X1 [Colletes gigas]	GO:1902936;;GO:0005096	molecular_function;;molecular_function	phosphatidylinositol bisphosphate binding;;GTPase activator activity	K12492;K12486;K12489;K23781
gene-LOC133666657	LOC133666657	uncharacterized LOC133666657	10666	0.148552	-2.75096	0.00253322	1	no	down	1.38	3.47	1.78	0	0	0	0	3.15	4.97	1.44	6.22	3.9	15.3	0	8.42	14.9	0.01	0.02	0.01	0	0	0	0	0.01	0.02	0.01	0.03	0.02	0.11	0	0.04	0.06	0.00625	0.03625
gene-LOC107997106	LOC107997106	integrator complex subunit 4	3029	0.765902	-0.384769	0.002563	0.0589373	no	down	454	469	328	425	319	288	300	319	305	541	543	503	520	382	447	354	10.25	10.1	5.74	7.25	5.08	5.35	5.16	5.39	6.2	10.22	9.6	10.42	13.88	8.12	8.16	5.77	6.79	9.04625	XP_016911007.1	integrator complex subunit 4 [Apis cerana]				K13141
gene-LOC107999058	LOC107999058	drebrin-like protein	1794	1.91626	0.938296	0.00258599	0.0593292	no	up	58	98	121	67	201	81	90	102	78	38	59	42	81	37	70	13	2.44	3.9	3.88	2.11	5.93	2.79	2.86	3.2	2.95	1.33	1.94	1.61	4.02	1.45	2.35	0.4	3.38875	2.00625	NP_001257758.1	cuticular protein 27 precursor [Apis mellifera]	GO:0042302	molecular_function	structural constituent of cuticle
gene-LOC108004026	LOC108004026	rac GTPase-activating protein 1	3006	0.659799	-0.599901	0.00259767	0.0594604	no	down	145	188	166.63	197	153	119	122	91	97	236	238	260	282	249	168	151	3.36	4.13	2.96	3.43	2.5	2.26	2.14	1.57	2.02	4.57	4.32	5.5	7.69	5.41	3.12	2.52	2.79375	4.39375	PBC31632.1	Rac GTPase-activating protein [Apis cerana cerana]	GO:0046872;;GO:0007165	molecular_function;;biological_process	metal ion binding;;signal transduction	K20315;K16733;K10360;K20655;K20629
gene-LOC107994649	LOC107994649	uncharacterized LOC107994649, transcript variant X1	4137	1.94682	0.961119	0.00261451	0.059499	no	up	382	730	913	741	775	1268	1049	1652	679	414	760	630	492	235	598	82	4.99	10.72	9.64	7.79	7.76	15.05	11.81	18.59	8.51	5.16	8.93	8.36	7.83	2.8	6.88	0.86	10.7937	6.16625	XP_016907149.1	uncharacterized protein LOC107994649 isoform X1 [Apis cerana]	GO:0003700;;GO:0043565;;GO:0005634;;GO:0008270;;GO:0006351	molecular_function;;molecular_function;;cellular_component;;molecular_function;;biological_process	transcription factor activity, sequence-specific DNA binding;;sequence-specific DNA binding;;nucleus;;zinc ion binding;;transcription, DNA-templated	K08703;K08706
gene-LOC107999764	LOC107999764	scavenger receptor class B member 1	5580	3.18127	1.6696	0.00262067	0.059499	no	up	4.02	16.27	14.15	20.22	13.22	20.15	37.85	59.82	3.24	12.19	12.14	17.45	12.19	2.31	3.04	0	0.05	2.31	0.85	0.18	0.11	2.12	0.34	0.53	0.03	0.12	0.11	1.2	0.17	0.03	0.89	0	0.81125	0.31875	PBC26068.1	Scavenger receptor class B member [Apis cerana cerana]	GO:0005886	cellular_component	plasma membrane	K13885
gene-LOC108004465	LOC108004465	ELKS/Rab6-interacting/CAST family member 1, transcript variant X3	9589	1.61983	0.695841	0.0026305	0.059499	no	up	71	79	114	94	78	74	106	138	60	76	78	75	57	47	56	12	1.41	1.22	1.62	1.33	1.08	1.41	1.54	1.55	1	0.99	1.12	0.92	1.18	0.7	0.81	0.11	1.395	0.85375	XP_028519977.1	trichohyalin, partial [Apis cerana]
gene-LOC108001765	LOC108001765	CDK-activating kinase assembly factor MAT1	2679	0.71855	-0.47684	0.00263348	0.059499	no	down	516	446	431	599	390	390	328	250	372	635	589	530	526	553	609	499	13.62	11.14	8.71	11.86	7.24	8.43	6.54	4.92	8.8	13.99	12.16	12.76	16.33	13.67	12.86	9.5	9.0575	12.5087	XP_016918441.1	CDK-activating kinase assembly factor MAT1 [Apis cerana]	GO:0061575;;GO:0060255;;GO:0016310;;GO:0016301;;GO:0006289;;GO:0005675;;GO:0046872;;GO:0007049	molecular_function;;biological_process;;biological_process;;molecular_function;;biological_process;;cellular_component;;molecular_function;;biological_process	cyclin-dependent protein serine/threonine kinase activator activity;;regulation of macromolecule metabolic process;;phosphorylation;;kinase activity;;nucleotide-excision repair;;holo TFIIH complex;;metal ion binding;;cell cycle	K10842
gene-LOC107993582	LOC107993582	male-specific lethal 3 homolog, transcript variant X1	2111	0.667616	-0.582909	0.00263538	0.059499	no	down	253	243	199	298	172	178	131	118	137	317	308	305	283	299	309	249	8.54	7.61	5.13	7.49	4.05	4.87	3.41	3.01	4.08	8.81	7.99	9.1	11.12	9.41	8.34	5.8	5.51375	8.08125	XP_016905577.1	male-specific lethal 3 homolog isoform X1 [Apis cerana]	GO:0006325;;GO:0006355;;GO:0005634;;GO:0005694	biological_process;;biological_process;;cellular_component;;cellular_component	chromatin organization;;regulation of transcription, DNA-templated;;nucleus;;chromosome	K18403;K11339
gene-LOC108004037	LOC108004037	uncharacterized LOC108004037	2557	0.0448726	-4.47802	0.0026359	0.059499	no	down	6.31	0	0	0	0	0	3.04	0	6.56	11.51	21.85	0	0	75.11	33.93	26.14	0.18	0	0	0	0	0	0.06	0	0.16	0.27	0.48	0	0	1.96	0.76	0.53	0.03	0.52	XP_028525646.1	uncharacterized protein LOC108004037 [Apis cerana]	GO:0023052	biological_process	signaling	K16804
gene-LOC108004413	LOC108004413	B-cell receptor-associated protein 31-like	2570	1.46882	0.554656	0.00264598	0.059499	no	up	3110.65	3220.27	4155.74	5777.52	4207.67	5985.88	6685.19	5467.4	3504.98	3598.88	3641.21	3485.17	3076.19	1920.05	4596.85	1724	86.05	84.32	88	119.83	81.85	135.53	139.78	112.81	86.93	83.11	78.75	87.92	100.1	49.73	101.72	34.42	106.021	77.835	PBC32944.1	B-cell receptor-associated protein [Apis cerana cerana]	GO:0006886;;GO:0006888;;GO:0070973;;GO:0005789	biological_process;;biological_process;;biological_process;;cellular_component	intracellular protein transport;;ER to Golgi vesicle-mediated transport;;protein localization to endoplasmic reticulum exit site;;endoplasmic reticulum membrane	K14009
gene-LOC107997070	LOC107997070	voltage-dependent calcium channel type A subunit alpha-1, transcript variant X1	18765	0.497886	-1.00611	0.00264778	0.059499	no	down	38	48	22	15	13	15	13	22	32	68	29	27	77	32	48	41	0.13	0.16	0.06	0.05	0.03	0.04	0.03	0.06	0.1	0.2	0.08	0.08	0.31	0.12	0.13	0.12	0.07	0.1425	XP_016910924.1	voltage-dependent calcium channel type A subunit alpha-1 isoform X1 [Apis cerana]	GO:0034765;;GO:0005245;;GO:0005891;;GO:0005509	biological_process;;molecular_function;;cellular_component;;molecular_function	regulation of ion transmembrane transport;;voltage-gated calcium channel activity;;voltage-gated calcium channel complex;;calcium ion binding	K04851;K21862;K04834
gene-LOC107993842	LOC107993842	basic proline-rich protein	1986	1.4958	0.580916	0.00265301	0.059499	no	up	627	755.16	1000.12	979.06	947.08	872.15	1024.06	1399	804.07	742.36	685.05	711.15	602	392.16	796	246	19.01	21.69	22.75	22.46	20.38	21.56	23.21	32.02	21.77	17.64	16.64	19.63	21.4	10.76	18.96	5.21	22.885	16.5012	XP_006559757.1	basic proline-rich protein [Apis mellifera]
gene-LOC108003062	LOC108003062	POU domain protein CF1A, transcript variant X2	12311	1.84515	0.883737	0.0026649	0.0596316	no	up	613.04	1325	1070	980	1622	1474	1373	2026	1314	849	959	730	730	280	550	211	5.65	11.71	7.92	6.56	10.98	11.51	9.13	14.22	10.71	6.25	7.19	5.92	8.01	2.64	4.46	1.63	9.71	5.85125	XP_003692829.1	POU domain protein CF1A [Apis florea]	GO:0048699;;GO:0007420;;GO:0005634;;GO:0048468;;GO:0045944;;GO:0003677;;GO:0000981	biological_process;;biological_process;;cellular_component;;biological_process;;biological_process;;molecular_function;;molecular_function	generation of neurons;;brain development;;nucleus;;cell development;;positive regulation of transcription from RNA polymerase II promoter;;DNA binding;;RNA polymerase II transcription factor activity, sequence-specific DNA binding	K09365;K09364
gene-LOC107994326	LOC107994326	outer dynein arm-docking complex subunit 4-like	17307	2.09924	1.06987	0.00268298	0.0599018	no	up	27	28	28	25	44	33	20	48	9	15	25	15	16	11	31	0	0.1	0.1	0.08	0.07	0.11	0.1	0.06	0.13	0.03	0.05	0.07	0.05	0.07	0.04	0.09	0	0.09375	0.05	KAG9433952.1	tetratricopeptide repeat protein 25 [Apis mellifera carnica]	GO:0016020	cellular_component	membrane	K24254
gene-LOC108001042	LOC108001042	uncharacterized LOC108001042	7045	3.32438	1.73309	0.00268624	1	no	up	6	4	7	7	5	9	8	9	3	1	1	1	6	1	3	0	0.06	0.04	0.05	0.05	0.03	0.07	0.06	0.06	0.02	0.01	0.01	0.01	0.07	0.01	0.02	0	0.0525	0.01875	XP_016917347.1	uncharacterized protein LOC108001042 [Apis cerana]	GO:0003700;;GO:0005634;;GO:0006357;;GO:0005524;;GO:0003677	molecular_function;;cellular_component;;biological_process;;molecular_function;;molecular_function	transcription factor activity, sequence-specific DNA binding;;nucleus;;regulation of transcription from RNA polymerase II promoter;;ATP binding;;DNA binding	K09280;K20213;K20214
gene-LOC107996200	LOC107996200	uncharacterized LOC107996200	4847	1.76783	0.821982	0.00270882	0.0603439	no	up	139.14	235	168	191.19	187	214	236	338.92	165	124.09	170	152	186	41	90	35	1.92	3.07	1.78	1.98	1.82	2.42	2.46	3.49	2.04	1.43	1.84	1.92	3.01	0.53	1	0.35	2.3675	1.515	XP_016909640.1	uncharacterized protein LOC107996200 [Apis cerana]	GO:0060255;;GO:0016740;;GO:0046872;;GO:0008152	biological_process;;molecular_function;;molecular_function;;biological_process	regulation of macromolecule metabolic process;;transferase activity;;metal ion binding;;metabolic process	K10630
gene-LOC108003755	LOC108003755	protein odr-4 homolog, transcript variant X1	1961	0.774697	-0.368296	0.00272951	0.0606692	no	down	780	900	729.86	1305	738	751	729	511	700	1210.92	1261.9	1090	1258	737	1059	606	29.42	32.12	21	36.84	19.55	23.21	20.77	14.4	23.72	38.11	37.18	37.45	55.9	26.05	31.89	16.59	24.6638	33.3612	XP_016921724.1	protein odr-4 homolog [Apis cerana]	GO:0016020	cellular_component	membrane
gene-LOC107993895	LOC107993895	E3 ubiquitin-protein ligase Bre1, transcript variant X1	3421	0.594394	-0.750509	0.00273604	0.0606792	no	down	841	1067	612	922	404	379	302	359	443	1332	1057	1013	1235	1102	966	574	17	20.43	9.49	13.99	5.75	6.27	4.62	5.41	8.01	22.48	16.72	18.69	29.32	20.89	15.65	8.35	10.37	17.5138	XP_026295298.1	E3 ubiquitin-protein ligase Bre1 isoform X1 [Apis mellifera]	GO:0006325;;GO:0005634;;GO:0016567;;GO:0060255;;GO:0046872;;GO:0004842	biological_process;;cellular_component;;biological_process;;biological_process;;molecular_function;;molecular_function	chromatin organization;;nucleus;;protein ubiquitination;;regulation of macromolecule metabolic process;;metal ion binding;;ubiquitin-protein transferase activity	K10696;K10666
gene-LOC108003471	LOC108003471	stAR-related lipid transfer protein 13-like, transcript variant X1	10984	1.28811	0.365257	0.00274985	0.0608503	no	up	1939	2325	2073	2238	2319	2070.92	2176	2654	1865	2087	2390.97	1788	1610	1064.93	1635.95	982	12.68	14.43	10.52	12.01	10.4	11.46	10.59	12.79	10.97	11.47	11.9	10.53	12.3	6.72	8.6	4.31	11.86	9.6	XP_043803703.1	rho GTPase-activating protein 7 isoform X1 [Apis laboriosa]	GO:0005737;;GO:0008289;;GO:0007165	cellular_component;;molecular_function;;biological_process	cytoplasm;;lipid binding;;signal transduction	K20632;K20639;K20631;K20638
gene-LOC107995981	LOC107995981	heterogeneous nuclear ribonucleoprotein A1, A2/B1 homolog, transcript variant X1	2062	1.31841	0.3988	0.00277102	0.0610693	no	up	6386	8147	7217	8283	7787	6990	7214	10193	5225	6703	7060	6748	5710	5448	6414	2475	152.61	184.41	132.05	148.21	131.32	136.36	130.39	181.39	112.24	134.43	132.42	148.06	161.23	122.14	122.65	42.2	149.593	121.921	XP_006558422.1	heterogeneous nuclear ribonucleoprotein A1, A2/B1 homolog isoform X1 [Apis mellifera]	GO:1990904;;GO:0003723	cellular_component;;molecular_function	ribonucleoprotein complex;;RNA binding	K12741;K14411;K03102
gene-LOC107998067	LOC107998067	uncharacterized LOC107998067, transcript variant X1	2845	0.608733	-0.716118	0.00277198	0.0610693	no	down	1345.86	1234.59	536.72	836.78	625.12	477.58	560.53	422.75	691.68	1916.63	1638.12	1352.88	1352.68	1034.71	863.73	746.46	30.83	27.03	8.91	14.07	9.26	8.63	9.27	6.9	14.22	36.18	29.54	27.87	36.88	22.58	15.42	12.04	14.3625	24.3412	PBC33225.1	Hermansky-Pudlak syndrome 4 protein [Apis cerana cerana]	GO:0016020;;GO:0016192	cellular_component;;biological_process	membrane;;vesicle-mediated transport	K20194
gene-LOC108002694	LOC108002694	paired box protein Pax-6-like, transcript variant X1	4513	2.49476	1.3189	0.00279993	0.061549	no	up	24	19	68	72	32	175	69	178	21	28	38	73	35	18	36	9	0.36	0.27	0.78	0.81	0.34	2.18	0.79	2	0.28	0.35	0.45	1.01	0.61	0.26	0.44	0.1	0.94125	0.4375	XP_043797529.1	uncharacterized protein LOC122717483 isoform X1 [Apis laboriosa]	GO:0005634;;GO:0048856;;GO:0000981;;GO:0003677	cellular_component;;biological_process;;molecular_function;;molecular_function	nucleus;;anatomical structure development;;RNA polymerase II transcription factor activity, sequence-specific DNA binding;;DNA binding	K09381;K15608;K08031
gene-LOC107998911	LOC107998911	uncharacterized LOC107998911, transcript variant X1	1286	1.64489	0.717992	0.00281375	0.0617171	no	up	3077	2774	5330	11787	3591	6696	4330	6510	3946	4495	4047	3208	3214	1513	3516	1572	141.41	121.04	181.67	405.42	116.52	255.56	152.97	229.81	159.37	177.65	147.85	137.46	171.72	63.5	133.98	54.04	200.55	130.696	XP_016913931.1	uncharacterized protein LOC107998911 isoform X1 [Apis cerana]
gene-LOC107998746	LOC107998746	extracellular serine/threonine protein CG31145, transcript variant X4	4726	1.8439	0.882764	0.00283027	0.0619431	no	up	9961.97	14706.5	10620	9978.37	11235.9	11287.5	17146.5	16228.4	11688.8	9887.48	11671.7	7264.8	6735.68	2647.98	3755.05	1576.35	131.81	183.6	106.75	95.85	103.38	118.58	171.45	158.4	134.15	108.7	118.19	86.41	103.49	31.83	37.85	11.94	133.727	79.07	XP_043785781.1	extracellular serine/threonine protein CG31145 [Apis laboriosa]	GO:0005794;;GO:0016310;;GO:0004674	cellular_component;;biological_process;;molecular_function	Golgi apparatus;;phosphorylation;;protein serine/threonine kinase activity	K20825;K21958
gene-LOC108002638	LOC108002638	serine/threonine-protein kinase 17B-like, transcript variant X1	5158	1.63125	0.705974	0.00284862	0.0622083	no	up	3527	5432	6689	5778	6541	7953	5854	8997	6117	4673	5359	4354	2515	2052	3848	1586	170.47	162.04	398.88	270.78	484.29	309.9	286.59	368.21	250.31	153.18	223.14	159.94	179.14	276.49	164.46	317.21	306.395	215.484	XP_016919909.1	serine/threonine-protein kinase 17B-like [Apis cerana]	GO:0016310;;GO:0005524;;GO:0004672	biological_process;;molecular_function;;molecular_function	phosphorylation;;ATP binding;;protein kinase activity	K00907;K08804;K08803
gene-LOC107993502	LOC107993502	uncharacterized LOC107993502	1170	22.6188	4.49945	0.00285226	1	no	up	0	1.72	0	15.91	8.34	11.19	0.95	0	0	0	0	0	0	0	0	0	0	0.12	0	0.86	0.42	0.66	0.05	0	0	0	0	0	0	0	0	0	0.26375	0	XP_016767984.1	uncharacterized protein LOC107964525 [Apis mellifera]	GO:0016020	cellular_component	membrane
gene-LOC107995144	LOC107995144	ataxin-2 homolog, transcript variant X1	7918	1.68718	0.754612	0.00289662	0.0631184	no	up	10786	13367	25299	30873	22676	25244	20644	47022	10187	13701	16372	14526	9657	12496	17566	13776	114.52	133.7	208.52	244.86	169.05	218.89	164.56	369.66	96.83	121.64	134.66	139.73	120.72	124.89	149.65	104.51	202.97	124.079	XP_016907961.1	ataxin-2 homolog isoform X1 [Apis cerana]	GO:0003700;;GO:0005634;;GO:0003677	molecular_function;;cellular_component;;molecular_function	transcription factor activity, sequence-specific DNA binding;;nucleus;;DNA binding	K12114
gene-LOC108000913	LOC108000913	peripheral plasma membrane protein CASK, transcript variant X1	7253	1.33898	0.421131	0.00291555	0.0631192	no	up	1320	1893	1360	1400	1623	1390	1482	1906	1202	1405.78	1467	1357	1238	631	1024	679	14.29	19.52	12.85	13.58	13.63	13.88	12.33	16.18	13.49	13.58	13.21	13.52	16.74	7.39	10.73	6.13	14.5325	11.8488	XP_012349619.1	peripheral plasma membrane protein CASK isoform X1 [Apis florea]	GO:0030054;;GO:0005524;;GO:0004672	cellular_component;;molecular_function;;molecular_function	cell junction;;ATP binding;;protein kinase activity	K04515;K06103;K24049;K24048;K06091
gene-LOC107993939	LOC107993939	uncharacterized protein DDB_G0284459	3340	1.54486	0.627474	0.00292022	0.0631192	no	up	2746.39	3649.22	3996.59	4411.83	4573.02	4523.84	4235.94	6257.43	3301.36	3834.07	3894.87	2832.57	2134.17	1692.35	3617.84	858.94	56.73	71.37	63.34	68.38	66.5	76.48	66.13	96.39	61.07	66.1	62.93	53.38	51.77	32.77	59.85	12.75	70.665	50.0775	XP_016906109.1	uncharacterized protein DDB_G0284459 isoform X1 [Apis cerana]
gene-LOC108000197	LOC108000197	transmembrane reductase CYB561D2-like, transcript variant X2	2728	7.24557	2.8571	0.0029289	0.0631192	no	up	0	16	0	18	13	16	10	41	0	3	11	2	0	0	1	0	0	0.38	0	0.34	0.23	0.33	0.19	0.77	0	0.06	0.22	0.05	0	0	0.02	0	0.28	0.04375	XP_016904420.1	cytochrome b561 domain-containing protein 2-like [Apis cerana]	GO:0140575;;GO:0016020	deleted;;cellular_component	old GO;;membrane	K08371
gene-LOC108003047	LOC108003047	protein FAM13A, transcript variant X3	5032	0.586213	-0.770504	0.0029317	0.0631192	no	down	723	805.93	465.58	594.11	357.69	219.69	277.47	319.34	435.91	928.88	758.38	684.56	911	681	585.9	863.84	7.44	7.46	3.59	4.58	2.65	1.82	2.11	2.45	4.08	8.25	6.13	6.46	11.31	6.88	4.92	5.91	4.0125	6.7425	XP_016920614.1	protein FAM13A isoform X1 [Apis cerana]	GO:0007165	biological_process	signal transduction	K10360
gene-LOC107999019	LOC107999019	skin secretory protein xP2-like	1828	2.70187	1.43396	0.00293325	0.0631192	no	up	40	56	36	21	129	40	46	133	59	19	14	17	4	11	22	24	1.64	2.18	1.13	0.65	3.72	1.35	1.43	4.08	2.18	0.65	0.45	0.64	0.19	0.42	0.72	0.72	2.0225	0.74625	XP_006561108.1	tetra-peptide repeat homeobox protein 1 [Apis mellifera]	GO:0003677	molecular_function	DNA binding
gene-LOC108000663	LOC108000663	BAG domain-containing protein Samui, transcript variant X1	4548	0.623874	-0.680674	0.0029346	0.0631192	no	down	963	1191	699	1011	572	421	335	489	656	1426	1601	1218	1457	961	937	507	14.87	17.55	8.9	11.88	6.95	6.65	4.22	7.2	9.03	17.99	18.77	16.29	27.67	12.89	12.8	5.95	9.7775	15.1738	XP_016916633.1	BAG domain-containing protein Samui isoform X1 [Apis cerana]	GO:0051087	molecular_function	chaperone binding
gene-LOC108000610	LOC108000610	DNA/RNA-binding protein KIN17	1770	0.631509	-0.663125	0.00297341	0.063713	no	down	210.78	242.42	200.03	357.97	160.01	165.78	128.67	88.32	146.95	336.48	315.78	257.09	283.78	368.78	344.93	203.83	9	9.8	6.51	11.45	4.8	5.8	4.16	2.82	5.64	12	10.54	10.01	14.31	14.71	11.76	6.34	6.7925	10.6638	PBC34033.1	DNA/RNA-binding protein KIN17 [Apis cerana cerana]				K13102
gene-LOC107996000	LOC107996000	7SK snRNA methylphosphate capping enzyme, transcript variant X13	18318	0.672952	-0.571424	0.00297497	0.063713	no	down	395.45	479.41	333.06	454.6	224.39	232.55	201.79	262.82	262.85	637.77	447.83	482.01	720.86	338	467.9	302	2.6	3.17	1.52	2.03	0.93	1.13	0.92	1.03	1.47	3.7	2.37	2.94	6.07	2.3	2.49	1.51	1.66625	2.85625	PBC32688.1	7SK snRNA methylphosphate capping enzyme [Apis cerana cerana]	GO:0008173;;GO:0008171;;GO:0008757	molecular_function;;molecular_function;;molecular_function	RNA methyltransferase activity;;O-methyltransferase activity;;S-adenosylmethionine-dependent methyltransferase activity	K18595;K25191;K15190
gene-LOC108000982	LOC108000982	MOXD1 homolog 1	3661	1.76516	0.819796	0.00300345	0.0640984	no	up	83	169	172	136	154	161	163	299	114	92	136	101	80	73	137	19	1.55	2.99	2.47	1.91	2.03	2.46	2.3	4.17	1.91	1.43	1.99	1.72	1.75	1.28	2.05	0.25	2.485	1.5475	XP_016917213.1	MOXD1 homolog 1 [Apis cerana]	GO:0005507;;GO:0004500	molecular_function;;molecular_function	copper ion binding;;dopamine beta-monooxygenase activity	K00503
gene-LOC107998181	LOC107998181	annulin, transcript variant X1	2621	1.73184	0.792303	0.00301173	0.0640984	no	up	333.67	616.73	809.55	832.43	791.41	777.41	776.21	1291.92	720.4	336.12	536.4	510.15	336.39	364.37	509.47	143.46	7.46	14.23	15.3	12.86	14.17	14.37	14.38	24.77	16.01	5.91	9.65	10.06	8.7	7.81	8.61	2.41	14.6925	8.645	XP_043792273.1	annulin isoform X2 [Apis laboriosa]	GO:0003810;;GO:0046872	molecular_function;;molecular_function	protein-glutamine gamma-glutamyltransferase activity;;metal ion binding	K05619
gene-LOC107994178	LOC107994178	chromatin assembly factor 1 subunit A-A-like	4630	0.566096	-0.820881	0.00302379	0.0640984	no	down	130	169	103	158	74	54	52	64	56	213	166	176	203	205	232	87	1.89	2.32	1.15	1.72	0.76	0.64	0.57	0.69	0.73	2.58	1.88	2.33	3.45	2.79	2.7	0.9	1.2175	2.17	PBC32313.1	Chromatin assembly factor [Apis cerana cerana]	GO:0005634	cellular_component	nucleus
gene-LOC107994286	LOC107994286	malate dehydrogenase, mitochondrial	1648	0.834227	-0.261488	0.0030245	0.0640984	no	down	5820.02	5427.35	5046.04	6565.82	4854.54	5062.1	4602.52	5210.83	5756.55	7254.43	8391.4	6493.69	5632.32	4912.59	5477.19	4523.02	271.15	239.2	178.89	228.91	158.59	192.98	162.12	181.16	241.15	282.25	305.33	275.57	309.94	213.51	203.45	153.82	201.625	248.127	XP_016906599.1	malate dehydrogenase, mitochondrial [Apis cerana]	GO:0006099;;GO:0030060;;GO:0006108	biological_process;;molecular_function;;biological_process	tricarboxylic acid cycle;;L-malate dehydrogenase activity;;malate metabolic process	K00026
gene-LOC107998734	LOC107998734	facilitated trehalose transporter Tret1, transcript variant X1	2640	0.697556	-0.519619	0.00302508	0.0640984	no	down	1665	2281.93	1314	1795	1392	1354	862	1555	1072	2881	2681	3064	2133	1744	2145	1242	36.36	47.51	21.62	28.56	21.4	23.66	14.1	26.01	21.35	50.93	45.31	60.49	54.22	36.98	38.33	19.68	27.4025	40.9113	XP_016913639.1	facilitated trehalose transporter Tret1 isoform X1 [Apis cerana]	GO:0005886;;GO:0051119	cellular_component;;molecular_function	plasma membrane;;sugar transmembrane transporter activity	K14258
gene-LOC107995000	LOC107995000	syntaxin-1A, transcript variant X2	7677	1.47681	0.56248	0.00305274	0.064513	no	up	2437	3116	3591	3580	4024	3214	3284	4551	2412	3588	2664	2786	2513	1284	2838	737	42.81	50.84	53.47	48.03	56.05	54.82	51.02	78.11	37.06	42.16	34.85	40.14	45.39	25.86	40.61	10.46	54.3937	34.5662	XP_016907707.1	syntaxin isoform X1 [Apis cerana]	GO:0005484;;GO:0006886;;GO:0016020;;GO:0016192;;GO:0006836	molecular_function;;biological_process;;cellular_component;;biological_process;;biological_process	SNAP receptor activity;;intracellular protein transport;;membrane;;vesicle-mediated transport;;neurotransmitter transport	K04560
gene-LOC107999906	LOC107999906	cullin-4A	5017	0.66363	-0.59155	0.00305758	0.064513	no	down	1022.26	1111.26	679.01	1297.38	500	553.68	490.79	573.87	588.24	1346.58	1278.95	1247.07	1233.53	1100.47	1007.01	889.1	13.36	13.73	6.62	12.71	4.39	5.76	4.71	5.49	6.67	14.75	13.1	14.71	18.87	13.5	10.52	7.95	8.34625	12.5087	XP_006607832.1	cullin-4A [Apis dorsata]	GO:0031461;;GO:0031625;;GO:0006511	cellular_component;;molecular_function;;biological_process	cullin-RING ubiquitin ligase complex;;ubiquitin protein ligase binding;;ubiquitin-dependent protein catabolic process	K10609;K03870;K03869;K03347;K10612
gene-LOC108003333	LOC108003333	H/ACA ribonucleoprotein complex subunit 1, transcript variant X1	881	1.28016	0.356319	0.00308088	0.0648674	no	up	998	840	1187	1512	1092	1086	1123	1165	724	934	900	910	879	861	1035	453	154.36	122.79	135.14	169.89	115.22	139.93	129.78	133.65	100.85	121.6	108.29	125.44	162.75	122.87	124.96	56.77	137.595	115.441	XP_016921010.1	H/ACA ribonucleoprotein complex subunit 1 [Apis cerana]	GO:1990904;;GO:0005730;;GO:0001522;;GO:0003723;;GO:0006364	cellular_component;;cellular_component;;biological_process;;molecular_function;;biological_process	ribonucleoprotein complex;;nucleolus;;pseudouridine synthesis;;RNA binding;;rRNA processing	K11128
gene-LOC108002424	LOC108002424	uncharacterized LOC108002424, transcript variant X5	3467	1.57922	0.659209	0.00310173	0.0651029	no	up	502.61	811.82	953.41	1400.55	670.51	1210.03	816.22	1576.44	875.63	649.37	743.1	718.34	559.14	349.37	595.72	311.65	8.1	12.17	10.95	15.46	6.88	14.81	9.06	17.5	11.4	7.73	8.87	9.52	10.41	5.57	7.38	3.98	11.8663	8.1075	XP_016919589.1	uncharacterized protein LOC108002424 [Apis cerana]	GO:0016020	cellular_component	membrane
gene-LOC133667633	LOC133667633	small subunit ribosomal RNA	1920	1.77775	0.830051	0.00310511	0.0651029	no	up	117.29	203.78	336.18	452.58	322.51	227.16	211.2	444.74	209.36	92.15	221.45	223.59	91.16	82.82	181.94	116.76	4.55	7.47	9.94	13.14	8.78	7.21	6.19	12.86	7.29	2.98	6.71	7.9	4.17	3	5.63	3.29	8.7675	5.12125	KOX67759.1	hypothetical protein WN51_08187 [Melipona quadrifasciata]
gene-LOC107998795	LOC107998795	serine/threonine-protein kinase 25, transcript variant X1	6180	1.51581	0.600089	0.00311327	0.0651373	no	up	3828.94	4624.52	5246.96	4719.88	5870.47	4647.33	5361.97	6223.04	4029.33	4991.63	4239.86	3890.2	3615	1691.62	3364.64	981.26	39.97	45.67	42.36	37.03	43.32	39.77	42.22	48.47	37.76	43.55	34.84	36.99	44.36	16.75	28.18	7.71	42.3513	31.2675	XP_016913734.1	serine/threonine-protein kinase svkA isoform X1 [Apis cerana]	GO:0005737;;GO:0016310;;GO:0005524;;GO:0004672	cellular_component;;biological_process;;molecular_function;;molecular_function	cytoplasm;;phosphorylation;;ATP binding;;protein kinase activity	K08836;K04412;K08833;K08838
gene-LOC133666653	LOC133666653	uncharacterized LOC133666653, transcript variant X1	6251	2.1982	1.13632	0.00312082	0.0651586	no	up	72	143	281	182	139	290	184	277	89	22	145	104	198	51	85	16	0.79	1.49	2.38	1.5	1.06	2.61	1.53	2.27	0.86	0.2	1.25	1.04	2.55	0.53	0.75	0.13	1.70375	0.91375	PBC30289.1	hypothetical protein APICC_06346 [Apis cerana cerana]
gene-LOC107998372	LOC107998372	tubulin alpha-1 chain	1857	1.62643	0.70171	0.00312887	0.0651902	no	up	46100.7	56214.4	93537.5	95056.7	85067.9	92119.9	74118.8	166871	59505	68790	69839.9	66197.6	34892.9	39324	67671.5	22447.9	1859.38	2145.16	2876.24	2870.46	2408.16	3040.58	2259.99	5021.78	2155.82	2316.76	2200.68	2432.86	1659.94	1481.24	2178.3	658.41	2810.22	1885.5	XP_046836231.1	LOW QUALITY PROTEIN: tubulin alpha-1 chain-like [Vespa crabro]	GO:0016787;;GO:0007017;;GO:0005200;;GO:0005874;;GO:0005525	molecular_function;;biological_process;;molecular_function;;cellular_component;;molecular_function	hydrolase activity;;microtubule-based process;;structural constituent of cytoskeleton;;microtubule;;GTP binding	K07374
gene-LOC107994218	LOC107994218	serine/threonine-protein kinase PRP4 homolog, transcript variant X5	5454	0.587293	-0.767849	0.00318589	0.0661409	no	down	806	1016	614	840	433	302	334	314	390	1435	1215	1047	1405	807	930	449	11.01	12.78	6.27	8.36	3.99	3.22	3.38	3.15	4.72	15.85	12.68	12.58	22.22	9.85	10.1	4.13	6.52	11.5162	XP_016906493.1	serine/threonine-protein kinase PRP4 homolog isoform X1 [Apis cerana]	GO:0004674;;GO:0045292;;GO:0005524;;GO:0016310	molecular_function;;biological_process;;molecular_function;;biological_process	protein serine/threonine kinase activity;;mRNA cis splicing, via spliceosome;;ATP binding;;phosphorylation	K08827;K18669;K08823;K08826
gene-LOC108003644	LOC108003644	uncharacterized LOC108003644, transcript variant X1	1627	1.52825	0.611885	0.00318775	0.0661409	no	up	79	192	68	128	126	153	82	122	82	91	91	74	60	71	71	47	4.49	9.54	2.85	5.46	4.76	6.8	3.49	4.98	4.24	4.27	4.04	3.88	4.07	3.77	3.23	2	5.29625	3.6875	PBC33395.1	hypothetical protein APICC_03972 [Apis cerana cerana]	GO:0008289	molecular_function	lipid binding
gene-LOC107993120	LOC107993120	cell growth regulator with RING finger domain protein 1, transcript variant X1	3343	1.37612	0.460606	0.00319809	0.0662178	no	up	3535.59	3742.52	4185	5414	3694.83	4739	4272.05	6109	3282	4119.57	4136.54	3526.91	3331.03	1919.38	3914.57	1290.18	65.36	63.82	54.04	69.88	41.99	65.32	53.42	81.46	48.58	61.29	58.13	56.57	68.7	29.58	51.95	12.11	61.9113	48.3638	XP_016904844.1	cell growth regulator with RING finger domain protein 1 isoform X1 [Apis cerana]	GO:0016020;;GO:0046872	cellular_component;;molecular_function	membrane;;metal ion binding
gene-LOC108000738	LOC108000738	signal recognition particle subunit SRP72, transcript variant X1	2392	0.677417	-0.561885	0.00321698	0.0663286	no	down	906	866	491	688	548	448	405	479	498	1057	950	879	1106	937	747	571	26.97	24.17	11.01	15.19	11.47	10.91	9.06	10.64	13.24	26.15	21.93	23.61	38.43	26.02	17.78	12.04	14.9275	22.4	XP_016916787.1	signal recognition particle subunit SRP72 [Apis cerana]	GO:0006893;;GO:0005786;;GO:0005783;;GO:0006614;;GO:0034044;;GO:0008312	biological_process;;cellular_component;;cellular_component;;biological_process;;cellular_component;;molecular_function	Golgi to plasma membrane transport;;signal recognition particle, endoplasmic reticulum targeting;;endoplasmic reticulum;;SRP-dependent cotranslational protein targeting to membrane;;exomer complex;;7S RNA binding	K03108
gene-LOC107994899	LOC107994899	protein henna, transcript variant X1	1741	2.68955	1.42737	0.00322158	0.0663286	no	up	76	199	101	110	244	186	56	199	91	26	86	21	93	35	78	0	3.42	8.3	3.43	3.66	7.58	6.73	1.85	6.54	3.56	0.95	2.98	0.83	4.9	1.44	2.75	0	5.18875	2.17625	XP_016907516.1	protein henna isoform X1 [Apis cerana]	GO:0005506;;GO:0004505;;GO:0006559	molecular_function;;molecular_function;;biological_process	iron ion binding;;phenylalanine 4-monooxygenase activity;;L-phenylalanine catabolic process	K00502;K00500;K00501
gene-LOC108000984	LOC108000984	MATH and LRR domain-containing protein PFE0570w-like	2423	0.6778	-0.561069	0.00322338	0.0663286	no	down	308.73	362.29	230.28	433.11	236	228.65	193.82	190.27	191.37	412.95	424.63	457.19	358.48	422.17	345.2	344.43	9.13	10.14	5.21	9.6	4.91	5.54	4.33	4.2	5.08	10.2	9.82	12.33	12.48	11.69	8.16	7.36	6.6325	9.64	XP_016917219.1	MATH and LRR domain-containing protein PFE0570w-like [Apis cerana]	GO:0005634;;GO:0008270	cellular_component;;molecular_function	nucleus;;zinc ion binding	K09228
gene-LOC108003056	LOC108003056	protein argonaute-2	4490	0.556165	-0.846416	0.00324631	0.0665467	no	down	2224	2823	1230	1858	839	735	890	765	1013	3240	3368	2607	2835	3102	1766	1356	35.48	42.85	15.78	22.22	9.87	9.79	10.94	9.31	14.39	42.82	42.69	38.33	53.66	47.1	23.04	16.67	19.53	34.8375	XP_016920632.1	protein argonaute-2 [Apis cerana]	GO:0010468;;GO:0061980	biological_process;;molecular_function	regulation of gene expression;;regulatory RNA binding	K02156;K11593
gene-LOC107994566	LOC107994566	uncharacterized LOC107994566, transcript variant X1	3253	2.30353	1.20385	0.00324732	0.0665467	no	up	257	470.99	2254	1397	496	1626	824	1857	393.98	217	694.99	554	416	299	1249	135	5.82	10.17	39.66	23.82	8.02	30.79	14.39	31.23	8.35	4.16	12.39	11.65	11.36	6.56	23.04	2.4	20.4875	9.98875	XP_016907035.1	uncharacterized protein LOC107994566 [Apis cerana]
gene-LOC107999512	LOC107999512	uncharacterized LOC107999512, transcript variant X2	3892	1.46712	0.552982	0.00326016	0.0666729	no	up	1137.19	1208.81	1439.5	1670.57	1639.83	1824.64	1767.69	1936.32	1169.92	1433.24	1582.99	1241.75	1135.4	557.83	1093.73	375.35	10.65	10.87	11.32	11.34	11.94	14.86	12.2	15.09	9.55	10.87	11.31	10.32	13.24	4.08	7.36	1.62	12.2837	8.54375	XP_016914893.1	uncharacterized protein LOC107999512 isoform X2 [Apis cerana]	GO:0016810;;GO:0005576;;GO:0005975;;GO:0008061	molecular_function;;cellular_component;;biological_process;;molecular_function	hydrolase activity, acting on carbon-nitrogen (but not peptide) bonds;;extracellular region;;carbohydrate metabolic process;;chitin binding
gene-LOC107995801	LOC107995801	uncharacterized LOC107995801, transcript variant X1	7719	1.40453	0.490087	0.00327174	0.0667113	no	up	2776.04	3057.23	3474.23	3747.65	4263.24	3643.07	3269.75	4489.65	2533.28	3730.25	3414.82	2852.63	2136.11	1609.47	3106.02	949	22.64	22.65	21.42	22.91	23.86	23.17	19.83	26.69	17.81	24.35	21.15	20.73	20.65	11.61	20.04	5.55	22.8962	17.7362	XP_043799181.1	uncharacterized protein LOC122718318 isoform X5 [Apis laboriosa]				K06103;K06091;K24049;K24048;K12076
gene-LOC107996185	LOC107996185	protein abrupt, transcript variant X3	14521	1.43516	0.52121	0.0032754	0.0667113	no	up	910	1077	845.08	938	733	751.98	891.23	1085.48	541	845	748.21	757.85	919.47	388.02	613	195.83	7.87	8.49	5.78	6.12	4.39	5.35	5.85	7.11	4.18	5.57	5.1	6.1	8.58	3.51	4.52	1.26	6.37	4.8525	XP_043794920.1	protein abrupt-like isoform X1 [Apis laboriosa]
gene-LOC107996458	LOC107996458	HMG box-containing protein 4, transcript variant X1	1690	0.734594	-0.444982	0.00328973	0.0668666	no	down	1870.2	2392.26	2035.6	2276.16	1842.57	1561	1433.03	1446.39	1808.91	2877.2	2749.08	2356.84	1970.02	2361.97	2144.62	2376.87	59.09	73.03	49.44	52.72	41.01	40.95	33	33.67	52.26	77.16	70.11	69.36	74.52	73.69	54.94	55.43	47.8638	65.9338	XP_016909999.1	HMG box-containing protein 4 isoform X3 [Apis cerana]	GO:0005634;;GO:0003677	cellular_component;;molecular_function	nucleus;;DNA binding	K11298
gene-LOC108002176	LOC108002176	ATP-dependent RNA helicase DHX33	2383	1.61714	0.693445	0.00330962	0.0671341	no	up	651	797	1376	1237	1288	1270	1298	2098	827	594	1000	726	479	683	806	675	19.57	22.67	31.64	27.8	27.22	31.25	29.54	47.07	22.26	14.91	23.51	19.86	16.97	19.23	19.36	14.71	29.595	18.8513	XP_016919189.2	ATP-dependent RNA helicase DHX33 [Apis cerana]	GO:0016787;;GO:0016887;;GO:0004386;;GO:0003724;;GO:0003676;;GO:0005524	molecular_function;;molecular_function;;molecular_function;;molecular_function;;molecular_function;;molecular_function	hydrolase activity;;ATPase activity;;helicase activity;;RNA helicase activity;;nucleic acid binding;;ATP binding	K17820;K12815;K12813;K12820;K12818
gene-LOC107993407	LOC107993407	odorant receptor 46a-like, transcript variant X1	1491	0.0838935	-3.5753	0.00331539	1	no	down	0	0	0	3.72	0	0.31	0	0	2.02	15	5.6	6.65	1	0	1	9.93	0	0	0	0.06	0	0.06	0	0	0.07	0.28	0.1	1.33	0.06	0	0.05	2.07	0.015	0.495	XP_016905291.1	odorant receptor 46a-like isoform X1 [Apis cerana]	GO:0005549;;GO:0016020;;GO:0005886;;GO:0007165;;GO:0004984	molecular_function;;cellular_component;;cellular_component;;biological_process;;molecular_function	odorant binding;;membrane;;plasma membrane;;signal transduction;;olfactory receptor activity	K22984
gene-LOC133666983	LOC133666983	uncharacterized LOC133666983	6111	2.3855	1.25429	0.00331798	0.0671673	no	up	5	18	30	27	17	23	25	35	11	9	5	11	12	6	20	0	0.05	0.18	0.25	0.22	0.13	0.2	0.2	0.28	0.11	0.08	0.04	0.11	0.15	0.06	0.17	0	0.18875	0.09	EFN64188.1	hypothetical protein EAG_08999 [Camponotus floridanus]
gene-LOC107997774	LOC107997774	THO complex subunit 1, transcript variant X1	2206	0.724197	-0.465547	0.00333508	0.0672429	no	down	561	686	605	614	456	419	291	427	457	851	864	648	723	529	610	594	18.32	21.06	15.04	15	10.45	11.17	7.14	10.4	13.35	22.91	21.93	19.22	27.65	16.14	15.83	14.12	13.5725	18.8938	XP_016912098.1	THO complex subunit 1 isoform X1 [Apis cerana]	GO:0007165;;GO:0009605	biological_process;;biological_process	signal transduction;;response to external stimulus	K12878
gene-LOC108003947	LOC108003947	all trans-polyprenyl-diphosphate synthase PDSS1, transcript variant X1	3375	0.704662	-0.504996	0.00334149	0.0672429	no	down	150	124	117	189	95	85	66	117	100	196	189	193	205	124	149	112	3.08	2.42	1.84	2.91	1.38	1.43	1.02	1.8	1.84	3.34	3.03	3.61	4.93	2.4	2.45	1.66	1.985	2.9075	XP_026300111.1	decaprenyl-diphosphate synthase subunit 1 [Apis mellifera]	GO:0042811;;GO:0016740;;GO:0008299	biological_process;;molecular_function;;biological_process	pheromone biosynthetic process;;transferase activity;;isoprenoid biosynthetic process	K12505;K12504;K00804
gene-LOC107996837	LOC107996837	uncharacterized LOC107996837, transcript variant X1	2084	1.46109	0.547045	0.00334193	0.0672429	no	up	672.83	1213.16	897	1330.63	1233.97	1473.8	696.32	1344.35	564.62	690.14	827.89	863.57	541.41	662.71	1106.93	489.2	23.74	40.45	24.17	35.17	30.59	42.57	18.57	35.39	17.86	20.33	22.82	27.76	22.49	21.86	31.15	12.58	31.3313	22.1062	XP_016910607.1	uncharacterized protein LOC107996837 isoform X1 [Apis cerana]				K11318
gene-LOC107993019	LOC107993019	regulator of nonsense transcripts 3A	2376	0.590982	-0.758815	0.0033716	0.067546	no	down	487	515	378	471	223	205	179	173	245	529	532	490	595	687	594	409	14.73	14.74	8.75	10.68	4.74	5.08	4.09	3.9	6.65	13.36	12.58	13.51	21.18	19.45	14.37	8.94	8.33875	13.755	XP_016904678.1	regulator of nonsense transcripts 3A [Apis cerana]	GO:0000184;;GO:0003676	biological_process;;molecular_function	nuclear-transcribed mRNA catabolic process, nonsense-mediated decay;;nucleic acid binding	K14328
gene-LOC107999383	LOC107999383	uncharacterized LOC107999383	7876	1.78103	0.832715	0.00337414	0.067546	no	up	740	1125	898	1107	1186	1446	762	1819	671	825	603	985	744	289	925	105	11.92	16.21	12.15	16.18	14.16	20.85	11.59	28.33	15.17	16.82	8.92	17.82	23.19	7.33	11.43	1.02	16.4237	12.7125	XP_028523300.1	uncharacterized protein LOC107999383 [Apis cerana]
gene-LOC107996994	LOC107996994	integrator complex subunit 1 homolog	5404	0.622863	-0.683013	0.00337857	0.067546	no	down	287	314	207	220	134	168	173	145	144	430	528	416	479	240	227	150	4.26	4.38	2.28	2.4	1.39	1.97	1.93	1.63	1.81	5.31	6.14	5.59	8.28	3.3	2.68	1.57	2.53	4.335	XP_016910821.1	rhoGEF domain-containing protein gxcJ [Apis cerana]	GO:0008270;;GO:0003676	molecular_function;;molecular_function	zinc ion binding;;nucleic acid binding	K09239
gene-LOC108003867	LOC108003867	uncharacterized LOC108003867	4953	3.80108	1.92641	0.00338	1	no	up	3	10	6	3	14	8	4	9	2	0	4	2	2	0	5	0	0.04	0.13	0.06	0.03	0.13	0.09	0.04	0.09	0.02	0	0.04	0.02	0.03	0	0.05	0	0.07625	0.02	XP_016921902.1	uncharacterized protein LOC108003867 [Apis cerana]
gene-LOC107996610	LOC107996610	photoreceptor outer segment membrane glycoprotein 2-like, transcript variant X1	1311	1.45835	0.544335	0.00338407	0.067546	no	up	77	128	130	149	107	107	127	139	99	107	62	81	96	68	89	31	3.03	4.12	3.55	5.75	3.65	3.35	3.44	4.53	3.39	3.87	1.48	3.63	3.54	3.94	4.17	2.01	3.9275	3.25375	PBC29859.1	Peripherin-2 [Apis cerana cerana]	GO:0016020;;GO:0007601	cellular_component;;biological_process	membrane;;visual perception	K17343
gene-LOC133667057	LOC133667057	uncharacterized LOC133667057	5044	1.99205	0.994256	0.0034017	0.0677624	no	up	41.05	23.7	105.6	113.73	38.34	60.37	42.16	46	41.7	51.44	39.11	24.63	11.9	18.86	29.94	9	0.54	0.3	1.07	1.13	0.36	0.65	0.42	0.45	0.49	0.57	0.41	0.3	0.18	0.23	0.32	0.09	0.615	0.32375	KAG9430768.1	hypothetical protein HZU67_07971 [Apis mellifera carnica]
gene-LOC107995083	LOC107995083	protein PALS2, transcript variant X1	4493	1.47125	0.557039	0.00341918	0.0679749	no	up	831.49	893.88	1511.65	2043.14	1308.06	1650.33	1307.87	2237.7	983.09	1016.59	1319.24	1156.39	879.54	597.49	1041.88	668.01	18.76	19	25.94	33.78	20.96	31.18	22.11	36.89	19.65	19.35	23.2	23.41	23.29	13.38	18.82	10.97	26.0775	19.0087	XP_016907814.1	MAGUK p55 subfamily member 6 isoform X1 [Apis cerana]	GO:0030054	cellular_component	cell junction	K06103;K24049;K24048;K12076;K06091
gene-LOC114578253	LOC114578253	uncharacterized LOC114578253	6849	0.333662	-1.58354	0.00345919	0.0686336	no	down	5	2	5	17	6	3	10	1	4	11	23	9	11	42	19	10	0.05	0.02	0.04	0.12	0.04	0.02	0.07	0.01	0.03	0.09	0.17	0.08	0.12	0.38	0.15	0.07	0.04625	0.13625
gene-LOC108002927	LOC108002927	neuropeptides capa receptor-like	4158	0.799615	-0.322623	0.00348355	0.0689798	no	down	3771.7	4302.49	3145.24	4293.97	3390.39	4106.17	4018.06	2988.22	3776.26	7023.57	5690.99	4956.56	4452.82	3361.09	3858.35	3076.55	47.89	55.59	28.57	38.4	28.21	40.05	34.68	27.66	41.26	79.83	56.37	58.7	69.13	38.38	37.28	23.4	37.6313	50.5438	PBC34305.1	Neuropeptides capa receptor [Apis cerana cerana]	GO:0001607;;GO:0005886	molecular_function;;cellular_component	neuromedin U receptor activity;;plasma membrane	K05052;K15025
gene-LOC107999416	LOC107999416	inhibitor of nuclear factor kappa-B kinase subunit epsilon	2979	0.686557	-0.542549	0.00353934	0.0699457	no	down	395.23	382.36	259.58	386.47	187.19	230.13	209.6	205.8	215.45	514	461.43	462.55	365.63	385.51	347.25	325.86	9.26	8.48	4.66	6.8	3.09	4.42	3.71	3.6	4.52	10.06	8.46	9.89	10.07	8.47	6.52	5.5	5.5025	7.93625	XP_016914720.1	inhibitor of nuclear factor kappa-B kinase subunit epsilon [Apis cerana]	GO:0005737;;GO:0016310;;GO:0005524;;GO:0004672	cellular_component;;biological_process;;molecular_function;;molecular_function	cytoplasm;;phosphorylation;;ATP binding;;protein kinase activity	K07209;K08805;K05410
gene-LOC108003168	LOC108003168	uncharacterized LOC108003168	1719	1.66888	0.738883	0.00355001	0.070018	no	up	554.47	398.19	520.57	400.31	940.8	531.02	533.5	591.5	246.57	400.12	306.28	329.97	250.47	542.9	353.49	134	22.1	15.09	15.3	11.15	26.63	16.75	15.42	17.48	8.84	13.6	9.18	11.84	12.1	19.31	10.47	3.38	17.49	11.09	XP_006621264.2	uncharacterized protein LOC102672356 [Apis dorsata]	GO:0016020	cellular_component	membrane
gene-LOC108004460	LOC108004460	probable chitinase 10	3739	1.54473	0.627359	0.00356857	0.0700544	no	up	1008	1779	1950	1214	1864	1149	1724	2418	1274	1103	1695	1030	1135	652	1034	460	18.4	30.76	27.34	16.64	23.97	17.17	23.79	32.92	20.83	16.81	24.21	17.16	24.33	11.17	15.13	6.03	23.8738	16.9587	XP_016922880.1	probable chitinase 10 [Apis cerana]	GO:0004568;;GO:0006032;;GO:0005975;;GO:0008061;;GO:0005576	molecular_function;;biological_process;;biological_process;;molecular_function;;cellular_component	chitinase activity;;chitin catabolic process;;carbohydrate metabolic process;;chitin binding;;extracellular region	K01183
gene-LOC108001278	LOC108001278	uncharacterized LOC108001278	4220	0.72595	-0.462059	0.00357087	0.0700544	no	down	536	520	376	642	396	367	293	313	380	772	679	581	675	526	704	247	8.59	7.89	4.63	7.72	4.47	4.81	3.55	3.74	5.45	10.32	8.51	8.49	12.69	7.91	9.04	2.84	5.675	8.15625	XP_043802837.1	uncharacterized protein LOC122720293 [Apis laboriosa]	GO:0005634;;GO:0016020;;GO:0008270	cellular_component;;cellular_component;;molecular_function	nucleus;;membrane;;zinc ion binding	K09228
gene-LOC107996417	LOC107996417	uncharacterized LOC107996417, transcript variant X4	5255	1.26018	0.333633	0.00357328	0.0700544	no	up	2807.54	3440.55	2773.07	3003.57	2971.53	3130.6	2803.05	3647.81	2100.54	3182	2592.47	2860.62	2912.79	1578.36	2607.68	1242.76	35.47	43.58	29.19	36.32	31.99	38.84	33.23	38.59	32.02	32.68	27.67	34.68	41.79	31.3	34.93	11.59	35.9012	30.8325	XP_026298067.1	uncharacterized protein LOC551409 isoform X1 [Apis mellifera]	GO:0016020	cellular_component	membrane
gene-LOC133667341	LOC133667341	uncharacterized LOC133667341, transcript variant X1	5248	1.66193	0.732862	0.00357993	0.0700544	no	up	199.6	237.21	491.14	323.87	293.88	290.19	426.38	271.12	219.47	335.21	195.34	202.1	202.04	59.35	242.37	75.47	3.81	3.3	5.57	3.96	3.25	3.35	5.38	3.19	3.47	4.44	2.29	2.91	3.91	0.85	2.79	1.25	3.97625	2.73875	KAG9430768.1	hypothetical protein HZU67_07971 [Apis mellifera carnica]
gene-LOC108001193	LOC108001193	zinc finger protein 512B-like, transcript variant X1	3168	0.683259	-0.549495	0.00359755	0.0702614	no	down	181.59	229.08	129.83	287.87	103.67	114.93	140.15	140.71	132.9	326.09	258.91	243.22	289.06	209.17	184.04	174.89	4.09	4.83	2.22	4.78	1.6	2.09	2.39	2.35	2.64	6.01	4.55	4.97	7.54	4.32	3.27	2.75	3.04375	4.50625	XP_016917579.1	zinc finger protein 564 [Apis cerana]
gene-LOC107992946	LOC107992946	KICSTOR complex protein ITFG2	1865	0.74223	-0.430062	0.00360903	0.0702909	no	down	742.56	780.21	531.46	838.35	521.57	595.35	397.89	454.85	465.56	999.41	961.02	835.36	858.1	751.43	756.44	559.38	29.8	29.62	16.26	25.19	14.69	19.55	12.07	13.62	16.78	33.49	30.13	30.54	40.61	28.16	24.23	16.32	20.1	27.5325	PBC31040.1	Mitochondrial inner membrane protease subunit [Apis cerana cerana]	GO:0004252;;GO:0005743;;GO:0006465	molecular_function;;cellular_component;;biological_process	serine-type endopeptidase activity;;mitochondrial inner membrane;;signal peptide processing	K23296
gene-LOC108003675	LOC108003675	serine/threonine-protein kinase PAK mbt, transcript variant X1	2832	0.664765	-0.589085	0.00361315	0.0702909	no	down	533	571	360	533	313	261	228	317	285	598	676	617	583	553	524	507	13.22	13.41	6.86	9.95	5.46	5.3	4.27	5.86	6.35	12.38	13.11	13.98	17.04	12.85	10.41	9.21	8.04125	11.9162	XP_016921590.1	serine/threonine-protein kinase PAK mbt [Apis cerana]				K04412;K05736;K08833;K04409
gene-LOC107999483	LOC107999483	protein vein, transcript variant X1	16331	1.96299	0.973055	0.00362977	0.0704768	no	up	343	564	845	847	1815	1163	931	2091	343	669	518	720	527	378	1130	158	1.55	2.6	2.93	3.02	5.99	4.71	3.7	7.46	1.42	2.4	2.1	2.78	2.51	1.61	4.26	0.43	3.995	2.18875	XP_043787064.1	uncharacterized protein LOC122711934 isoform X1 [Apis laboriosa]				K16690;K12567
gene-LOC107993698	LOC107993698	arrestin homolog	2075	2.03079	1.02204	0.00364997	0.0706022	no	up	17	22	22	24	16	27	40	33	14	16	11	11	13	18	13	0	0.6	0.74	0.59	0.64	0.4	0.78	1.07	0.87	0.44	0.47	0.3	0.35	0.54	0.6	0.37	0	0.71125	0.38375	XP_031366962.1	phosrestin-2 [Apis dorsata]	GO:0007165	biological_process	signal transduction	K13805;K04439;K13808
gene-LOC107996539	LOC107996539	monocarboxylate transporter 12-B-like	27985	1.35993	0.44353	0.00365037	0.0706022	no	up	546.29	680.99	746.25	1236.84	866.42	874.54	743.07	987.22	649.43	521.49	745.79	531.4	694.51	389.65	658.57	427.06	5.4	5.72	6.25	8.15	7.21	6.16	5.94	6.43	6.77	3.95	5.29	4.12	10.7	2.97	5.07	1.72	6.4075	5.07375	XP_016910114.1	monocarboxylate transporter 14-like isoform X1 [Apis cerana]	GO:0022857;;GO:0016020	molecular_function;;cellular_component	transmembrane transporter activity;;membrane
gene-LOC108004445	LOC108004445	nuclear migration protein nudC	2039	1.43724	0.523301	0.00366098	0.0706704	no	up	1792	2335	2851	3251	3048	2917	2385	4845	1881	1942	2223	2244	1680	1949	2263	1276	64.71	79.79	78.6	87.94	77.3	86.21	65.11	130.53	60.97	58.55	62.73	73.86	71.49	65.78	65.27	33.42	83.7738	61.5087	XP_016922857.1	nuclear migration protein nudC [Apis cerana]	GO:0005737;;GO:0005819;;GO:0030496;;GO:0007049;;GO:0005874;;GO:0051301	cellular_component;;cellular_component;;cellular_component;;biological_process;;cellular_component;;biological_process	cytoplasm;;spindle;;midbody;;cell cycle;;microtubule;;cell division	K25866
gene-LOC108003743	LOC108003743	inaD-like protein, transcript variant X1	8943	1.47982	0.565422	0.00367052	0.0707178	no	up	981	1655	1424	1691	1570	1792	1882	2107	1465	1070	1358	1140	1212	643	1333	418	13.03	20.89	14.77	17.11	15.02	19.84	19.22	21.67	17.73	11.55	14.36	13.91	17.85	7.96	14.3	4.07	17.6938	12.7163	XP_016921713.1	uncharacterized protein LOC108003743 isoform X1 [Apis cerana]	GO:0030054	cellular_component	cell junction	K16175;K21879;K05631;K12076
gene-LOC107993065	LOC107993065	inactive tyrosine-protein kinase 7-like	10911	1.53012	0.613645	0.00373765	0.0715891	no	up	205.32	228.17	172.22	264.74	167.77	169.58	209.3	432.29	123.72	220.91	173.22	123.86	205.83	80.44	153.31	95.67	1.26	1.33	0.82	1.23	0.73	0.86	0.97	1.99	0.68	1.14	0.83	0.7	1.49	0.47	0.76	0.42	1.14875	0.81125	KAG9437929.1	inactive tyrosine-protein kinase 7 [Apis mellifera carnica]	GO:0016310;;GO:0004714;;GO:0005886;;GO:0007155;;GO:0007411;;GO:0005524	biological_process;;molecular_function;;cellular_component;;biological_process;;biological_process;;molecular_function	phosphorylation;;transmembrane receptor protein tyrosine kinase activity;;plasma membrane;;cell adhesion;;axon guidance;;ATP binding	K05127;K05122;K05129;K06754
gene-LOC108001264	LOC108001264	trace amine-associated receptor 9, transcript variant X5	8272	1.48928	0.574613	0.00373972	0.0715891	no	up	35	52	50	48	51	41	39	37	27	41	28	35	39	15	24	19	0.32	0.35	0.44	0.34	0.41	0.31	0.27	0.24	0.17	0.31	0.27	0.34	0.34	0.09	0.14	0.1	0.335	0.22	XP_043794444.1	trace amine-associated receptor 9 isoform X1 [Apis laboriosa]	GO:0004930;;GO:0016020	molecular_function;;cellular_component	G-protein coupled receptor activity;;membrane	K04209;K04157;K22919
gene-LOC108002040	LOC108002040	uncharacterized LOC108002040, transcript variant X1	3222	1.70539	0.770103	0.0037477	0.0715891	no	up	161	167	205	205	280	168	237	272	204	155	167	187	91	51	78	46	3.06	3.04	3.22	3.01	3.8	2.59	3.55	4.07	3.32	2.42	2.47	3.28	2.03	0.8	1.32	0.62	3.2925	2.0325	XP_016918897.1	uncharacterized protein LOC108002040 isoform X1 [Apis cerana]
gene-LOC107999594	LOC107999594	uncharacterized LOC107999594, transcript variant X2	1262	2.84163	1.50672	0.00374859	0.0715891	no	up	14	46	64	28	143	29	33	66	39	16	23	18	25	19	5	0	0.82	2.54	2.87	1.33	5.85	1.39	1.5	3.02	2.05	0.82	1.13	1.07	1.73	1.03	0.26	0	2.415	1.01125	XP_016915014.1	cilia- and flagella-associated protein 91-like [Apis cerana]
gene-LOC108002258	LOC108002258	dnaJ homolog subfamily B member 6-like, transcript variant X2	3003	1.27548	0.351045	0.00375161	0.0715891	no	up	5575.94	6301.42	7391.27	9709.29	7837.55	7336.85	6884.23	9486.09	5848.98	6902.35	6240.02	5837.89	4961.99	4738.16	6975.93	3631.89	128.31	137.8	130.97	168	127.2	138.67	120.01	163.85	120.79	132.73	112.66	123.13	134.21	102.79	128.83	60.6	139.351	114.468	XP_006564598.1	dnaJ homolog subfamily B member 6-B isoform X1 [Apis mellifera]	GO:0030544;;GO:0061077;;GO:0051082	molecular_function;;biological_process;;molecular_function	Hsp70 protein binding;;chaperone-mediated protein folding;;unfolded protein binding	K09502;K09525;K09506;K09512;K09511
gene-LOC107993914	LOC107993914	microtubule-actin cross-linking factor 1, transcript variant X3	26878	1.40646	0.492065	0.00379017	0.072072	no	up	5937.49	10045.2	7004.17	5872.73	7100.61	6031.16	8293.75	11295.6	5496.07	7209.49	6592.22	6154.26	5606.84	3343.37	5414.44	3104.53	25.46	41.39	19.59	16.96	18.17	18.97	27.93	35.05	17.53	27.22	18.12	19.98	23.27	12.26	14.74	10.88	25.44	18	XP_026296106.1	microtubule-actin cross-linking factor 1 isoform X31 [Apis mellifera]				K05699;K06115;K10382
gene-LOC108002990	LOC108002990	14-3-3 protein zeta, transcript variant X2	2518	1.33721	0.419227	0.00379136	0.072072	no	up	36418	46656.9	43615.9	44972.2	49067	44326	44926	63162.9	34109	44264.9	45558.7	38017	33895.8	27335	36625	14287	969.94	1168.23	895.79	906.01	929.85	971.93	919.39	1260.03	811.7	990.06	957.77	917.99	1065.53	696.4	791.98	286.22	1002.65	814.706	XP_043787099.1	14-3-3 protein zeta isoform X1 [Apis laboriosa]				K16197;K14815;K06630
gene-LOC107992489	LOC107992489	FYVE, RhoGEF and PH domain-containing protein 4-like, transcript variant X1	3170	0.799461	-0.322901	0.00381231	0.0721124	no	down	893.41	894.11	675.6	922.86	569.47	717.51	699.02	610.19	748.43	1093.78	986.05	965.04	992.22	845.98	811.67	623.05	28.41	29.62	20.6	23.26	15.13	21.24	19.61	16.61	25.35	32.12	26.9	28.86	33.8	29.35	25.3	18.69	21.81	27.5463	XP_016903884.1	FYVE, RhoGEF and PH domain-containing protein 4-like [Apis cerana]	GO:0005737;;GO:0005856;;GO:0046872;;GO:0005085;;GO:0071840	cellular_component;;cellular_component;;molecular_function;;molecular_function;;biological_process	cytoplasm;;cytoskeleton;;metal ion binding;;guanyl-nucleotide exchange factor activity;;cellular component organization or biogenesis	K05723;K05769;K17477;K20704
gene-LOC107997259	LOC107997259	PHAF1 protein CG7083	1922	0.698607	-0.517446	0.00381331	0.0721124	no	down	673.52	768.37	550.38	617.13	651.06	472.61	467.42	369.71	612.48	798.11	817.2	766.88	695.63	687.86	750.32	869	17.49	19.31	11.53	11.02	10.6	9.78	7.69	7.19	12.87	17.13	16.95	17.37	21.74	18.28	16.52	16.41	11.8262	17.1588	XP_006609777.1	UPF0183 protein CG7083 [Apis dorsata]
gene-LOC107995869	LOC107995869	NCK-interacting protein with SH3 domain, transcript variant X1	3072	0.787509	-0.344632	0.00381517	0.0721124	no	down	841.02	805.12	640.07	923.91	554.68	618.14	554.37	595.76	570.05	1185.46	1171.2	937.51	891.54	698.04	785.11	519.76	18.09	16.67	10.65	14.64	8.42	10.74	8.67	9.14	10.5	20.96	20.37	18.09	22.85	14.3	13.57	8.76	12.1275	16.175	XP_016909082.1	NCK-interacting protein with SH3 domain isoform X1 [Apis cerana]				K07364
gene-LOC107998873	LOC107998873	replication protein A 70 kDa DNA-binding subunit	2403	0.74151	-0.431462	0.00385335	0.0726815	no	down	2628	2615	2390	3165	2225	2278	2069	1574	1854	3390	3333	2812	3088	2844	3355	2964	89.57	82.55	63.24	81.36	55.24	65.24	54.98	40.66	59.49	99.13	88.73	87.9	122.75	90.73	92.15	71.33	66.605	89.0263	XP_016913881.1	replication protein A 70 kDa DNA-binding subunit [Apis cerana]	GO:0006310;;GO:0006281;;GO:0005634;;GO:0006260;;GO:0003677;;GO:0046872	biological_process;;biological_process;;cellular_component;;biological_process;;molecular_function;;molecular_function	DNA recombination;;DNA repair;;nucleus;;DNA replication;;DNA binding;;metal ion binding	K07466
gene-LOC108001692	LOC108001692	uncharacterized LOC108001692, transcript variant X2	3107	1.40036	0.485793	0.00385984	0.0726815	no	up	496	703	571	646	821	716	704	867	563	501	578	580	634	297	463	229	13.03	16.72	11.87	12.99	15.22	15.37	13.6	16.28	12.59	10.45	11.31	14.05	19.78	7.69	9.59	4.77	14.385	11.2788	XP_016918332.1	CBL-interacting serine/threonine-protein kinase 3-like [Apis cerana]	GO:0016310;;GO:0005524;;GO:0004672	biological_process;;molecular_function;;molecular_function	phosphorylation;;ATP binding;;protein kinase activity	K04515;K00907;K08804
gene-LOC107997673	LOC107997673	ribosome quality control complex subunit NEMF homolog	3728	0.606912	-0.72044	0.00388053	0.0729336	no	down	407.92	414.63	324.73	470.35	185.81	198.84	164	127.79	218.24	467.18	540.51	435.49	480.53	488.41	426.84	400.19	7.47	7.19	4.56	6.45	2.39	2.98	2.27	1.74	3.58	7.14	7.75	7.27	10.33	8.39	6.26	5.26	4.38125	6.9975	XP_016911921.1	nuclear export mediator factor NEMF homolog [Apis cerana]	GO:0005737	cellular_component	cytoplasm	K24971
gene-LOC107999167	LOC107999167	V-type proton ATPase subunit H, transcript variant X1	2144	0.777335	-0.363391	0.00392486	0.073593	no	down	6165	5497	4287	7343	4034	4949	4591	3501	4639	7949	9293	6585	6776	4650	5587	4169	219.77	184.59	116.66	195.7	100.21	143.34	123.17	92.79	147.54	235.75	256.63	212.95	283.56	155.56	158.89	106.45	147.029	194.666	XP_016914343.1	V-type proton ATPase subunit H isoform X1 [Apis cerana]	GO:0000221;;GO:0046961	cellular_component;;molecular_function	vacuolar proton-transporting V-type ATPase, V1 domain;;proton-transporting ATPase activity, rotational mechanism	K02144
gene-LOC108003498	LOC108003498	protein lethal(2)denticleless, transcript variant X1	2504	0.770623	-0.375904	0.00393037	0.073593	no	down	193	208	145	235	125	155	139	148	142	283	260	205	233	179	197	158	5.5	5.62	3.16	5.03	2.5	3.61	3	3.15	3.63	6.73	5.79	5.33	7.81	4.78	4.49	3.29	3.94625	5.23125	XP_016921256.1	protein lethal(2)denticleless isoform X1 [Apis cerana]				K11790;K15542;K14863;K20241;K24744
gene-LOC133666806	LOC133666806	mitochondrial GTPase 1	1228	7.98356	2.99703	0.00393078	1	no	up	9.58	9.02	0	15.61	6.19	6.85	10.25	4.06	0	0	8.31	0	0	0	0	0	0.65	0.58	0	0.79	0.29	0.38	0.52	0.21	0	0	0.44	0	0	0	0	0	0.4275	0.055	XP_016919225.1	mitochondrial GTPase 1 [Apis cerana]	GO:0005743;;GO:0005525	cellular_component;;molecular_function	mitochondrial inner membrane;;GTP binding	K14165;K14537;K14538;K19828
gene-LOC107997316	LOC107997316	serine/arginine repetitive matrix protein 2, transcript variant X1	5135	0.573388	-0.802417	0.00394531	0.0737344	no	down	777	1057	565	692	390	274	216	433	367	1292	1009	924	1071	1087	799	645	13.64	17.69	7.6	9.13	4.76	3.96	2.77	5.74	5.71	19.04	13.95	14.81	22.16	18.14	11.32	8	8.16125	14.1412	XP_016911312.1	serine/arginine repetitive matrix protein 2 isoform X1 [Apis cerana]	GO:0005634	cellular_component	nucleus	K13172
gene-LOC108001804	LOC108001804	protein espinas-like, transcript variant X1	6097	1.5413	0.624151	0.00397127	0.073856	no	up	54	115	122	175	152	132	95	205	70	77	107	96	73	63	108	55	1	1.98	1.84	2.46	1.73	1.74	1.26	2.85	1.16	1.15	1.48	1.47	1.52	1.19	1.57	36.2	1.8575	5.7175	XP_016918500.1	protein prickle-like isoform X1 [Apis cerana]	GO:0008270	molecular_function	zinc ion binding	K04511;K05760
gene-LOC107994060	LOC107994060	uncharacterized LOC107994060, transcript variant X1	5547	1.64188	0.715352	0.00397146	0.073856	no	up	507.98	673.48	775.27	896.36	953.93	873.14	829.88	1278.79	743.58	523.18	794.22	608.55	510.99	285.09	506.03	124.42	5.48	6.85	6.41	7.23	7.24	7.68	6.73	10.24	7.14	4.69	6.72	5.97	6.43	2.9	4.36	1.06	7.2325	4.90875	XP_028520713.1	uncharacterized protein LOC107994060 isoform X1 [Apis cerana]
gene-LOC107992506	LOC107992506	synergin gamma	3375	0.634281	-0.656807	0.00397411	0.073856	no	down	347.69	386.81	219.59	426.32	183.16	180.71	152.49	152	177.52	488.98	490.04	475.29	523.79	342.53	295.11	252.99	6.94	7.18	3.41	6.22	2.55	3.02	2.22	2.22	3.21	7.73	7.62	8.67	12.36	6.22	4.78	3.64	4.22	6.77875	XP_006560546.1	synergin gamma [Apis mellifera]
gene-LOC108002836	LOC108002836	tyrosine-protein phosphatase 99A, transcript variant X2	10281	1.51691	0.601139	0.0039933	0.073856	no	up	4079.01	5325.53	5327.9	9410.07	5998.54	6395.56	5691.98	8808.74	3905.16	6971.23	5815.01	4541.47	3451.59	2000.13	5503.03	1363.23	25.85	31.31	26.07	44.76	26.76	33.36	27.4	41.48	22.4	37.18	28.79	26.1	25.58	24.3	28.03	6.1	32.1238	24.81	XP_016920243.1	tyrosine-protein phosphatase 99A isoform X1 [Apis cerana]				K05695;K05694;K16667
gene-LOC133665971	LOC133665971	uncharacterized LOC133665971	4321	1.50981	0.594366	0.00399748	0.073856	no	up	416.37	541.17	684.76	547.38	676.96	715.82	630.97	1060.51	465.83	666.33	450.91	539.93	352.45	271.8	533.1	187.24	6.5	8	8.22	6.42	7.45	9.15	7.45	12.35	6.51	8.68	5.51	7.69	6.46	3.98	6.67	2.1	8.1925	5.95	PBC29614.1	POU domain, class 2, transcription factor [Apis cerana cerana]	GO:0048699;;GO:0005634;;GO:0048468;;GO:0045944;;GO:0003677;;GO:0000981	biological_process;;cellular_component;;biological_process;;biological_process;;molecular_function;;molecular_function	generation of neurons;;nucleus;;cell development;;positive regulation of transcription from RNA polymerase II promoter;;DNA binding;;RNA polymerase II transcription factor activity, sequence-specific DNA binding
gene-LOC108001294	LOC108001294	bestrophin-4-like, transcript variant X2	2459	0.561706	-0.832114	0.00400187	0.073856	no	down	41	51	36	87	24	42	18	36	24	95	76	69	80	62	50	83	1.23	1.44	0.81	1.95	0.51	1	0.42	0.81	0.66	2.46	1.76	1.91	2.89	1.79	1.23	1.8	1.02125	1.8125	XP_016917726.1	bestrophin-4-like isoform X1 [Apis cerana]	GO:0034707;;GO:0005254;;GO:0005886	cellular_component;;molecular_function;;cellular_component	chloride channel complex;;chloride channel activity;;plasma membrane	K22204
gene-LOC107999410	LOC107999410	uncharacterized LOC107999410	3165	1.50166	0.586554	0.00400362	0.073856	no	up	475	646	816	1345	1018.12	1112	712	1267.08	503	959	755.06	611	425	608	553	309	10.41	13.4	13.72	22.12	15.71	19.95	11.79	20.71	9.88	17.54	12.94	12.22	10.94	12.49	9.71	4.87	15.9763	11.3238	XP_011644097.1	heterogeneous nuclear ribonucleoprotein K-like isoform X1 [Pogonomyrmex barbatus]	GO:1990904;;GO:0003723;;GO:0010468	cellular_component;;molecular_function;;biological_process	ribonucleoprotein complex;;RNA binding;;regulation of gene expression	K12886
gene-LOC107992486	LOC107992486	muscle calcium channel subunit alpha-1, transcript variant X1	11580	1.57845	0.658508	0.004032	0.0742423	no	up	299.44	443.78	305.92	370.91	372.11	335.55	440.25	520.16	224.16	312.95	270.16	228.46	465.77	142.32	240.88	65.63	1.82	2.54	1.43	1.69	1.59	1.67	2.01	2.36	1.21	1.59	1.27	1.26	3.31	0.81	1.19	0.29	1.88875	1.36625	XP_043801323.1	muscle calcium channel subunit alpha-1 isoform X1 [Apis laboriosa]				K04851;K04834;K21862
gene-LOC107996211	LOC107996211	diacylglycerol O-acyltransferase 1	4273	1.59891	0.677088	0.00404769	0.0743921	no	up	678	897	836	726	1130	861	905	1342	742	710	950	634	525	314.13	616	149	10.72	13.42	10.15	8.61	12.58	11.14	10.81	15.82	10.49	9.36	11.75	9.14	9.74	4.66	7.8	1.69	11.6562	8.07875	XP_016909650.1	diacylglycerol O-acyltransferase 1 [Apis cerana]	GO:0019432;;GO:0004144;;GO:0050252;;GO:0005789	biological_process;;molecular_function;;molecular_function;;cellular_component	triglyceride biosynthetic process;;diacylglycerol O-acyltransferase activity;;retinol O-fatty-acyltransferase activity;;endoplasmic reticulum membrane	K11155;K00637
gene-LOC107992717	LOC107992717	uncharacterized LOC107992717, transcript variant X5	5133	1.59263	0.671411	0.00405504	0.0743921	no	up	5176	7678	10212	9874	13104	11375	11050	16375	8494	7051	8617	7582	4828	5487	7736	2330	72.73	100.98	110.36	104.09	129.45	130.8	117.3	170.8	107.5	81.99	94.99	96.75	79.18	72.67	86.53	23.59	117.064	80.4	XP_016904242.1	uncharacterized protein LOC107992717 isoform X1 [Apis cerana]	GO:0016020	cellular_component	membrane
gene-LOC107994714	LOC107994714	fructose-bisphosphate aldolase-like	18748	1.41566	0.501475	0.00406511	0.0744399	no	up	200.58	329.85	397.37	355.28	296.4	279.9	272.34	286.29	228.67	270.62	271.28	208.65	211.8	156.7	256.49	64.4	0.68	1.06	1.04	0.91	0.71	0.78	0.7	0.73	0.7	0.77	0.72	0.65	0.84	0.5	0.7	0.16	0.82625	0.63	XP_016907226.1	fructose-bisphosphate aldolase-like [Apis cerana]	GO:0006096;;GO:0004332	biological_process;;molecular_function	glycolytic process;;fructose-bisphosphate aldolase activity	K01623
gene-LOC107994074	LOC107994074	tubulin alpha-1 chain-like	1913	1.52738	0.611062	0.00408181	0.0746036	no	up	16682	15860	28798	35118	28174	29136	18696	38228	11617	18237	18271	21806	17580	15888	24881	6114	641.68	578.12	845.4	1012.27	760.79	918.57	543.75	1096.96	401.31	587.24	549.53	766.31	797.96	568.64	762.93	169.54	799.692	575.433	EFN83512.1	Tubulin alpha-1 chain [Harpegnathos saltator]	GO:0016787;;GO:0007017;;GO:0005200;;GO:0005874;;GO:0005525	molecular_function;;biological_process;;molecular_function;;cellular_component;;molecular_function	hydrolase activity;;microtubule-based process;;structural constituent of cytoskeleton;;microtubule;;GTP binding	K07374
gene-LOC107996436	LOC107996436	paired mesoderm homeobox protein 2A-like	4042	1.59359	0.672277	0.00409202	0.0746036	no	up	91.76	139.97	132.33	195.01	152.7	215.43	170.04	241.87	150.31	102.84	163.31	119.25	85.64	47.94	92.32	53.03	1.54	2.22	1.71	2.46	1.8	2.96	2.16	3.03	2.26	1.44	2.14	1.83	1.69	0.75	1.24	0.64	2.235	1.49875	XP_043797190.1	paired mesoderm homeobox protein 2A-like [Apis laboriosa]	GO:0005634;;GO:0000981;;GO:0003677	cellular_component;;molecular_function;;molecular_function	nucleus;;RNA polymerase II transcription factor activity, sequence-specific DNA binding;;DNA binding	K09330;K09452;K24895
gene-LOC107993657	LOC107993657	alpha-N-acetylglucosaminidase	2462	0.265082	-1.91549	0.00409647	0.0746036	no	down	83	117	50	47	14	9	12	10	207	245	607	87	30	56	62	24	2.41	3.22	1.11	1.02	0.29	0.21	0.26	0.22	5.39	5.94	13.78	2.3	1.03	1.52	1.44	0.5	1.0925	3.9875	XP_016905674.1	alpha-N-acetylglucosaminidase [Apis cerana]	GO:0003824;;GO:0030170;;GO:0030151	molecular_function;;molecular_function;;molecular_function	catalytic activity;;pyridoxal phosphate binding;;molybdenum ion binding	K01205
gene-LOC107996766	LOC107996766	odorant receptor 22c-like, transcript variant X1	1752	0.197296	-2.34156	0.0041172	0.0748446	no	down	10	38	9	13	2	6	18	2	2	112	24	25	2	13	175	101	0.43	1.55	0.3	0.42	0.06	0.21	0.59	0.06	0.08	4.05	0.81	0.98	0.1	0.52	6.03	3.18	0.4525	1.96875	XP_016910458.1	odorant receptor 22c-like [Apis cerana]	GO:0005549;;GO:0016020;;GO:0007165;;GO:0005886;;GO:0004984	molecular_function;;cellular_component;;biological_process;;cellular_component;;molecular_function	odorant binding;;membrane;;signal transduction;;plasma membrane;;olfactory receptor activity	K22984
gene-LOC108004144	LOC108004144	nuclear valosin-containing protein-like	3014	0.613388	-0.705127	0.00412843	0.0749123	no	down	920	1026	552	907	436	415	299	421	388	1294	1135	1094	1135	947	821	772	19.75	20.98	9.03	14.59	6.64	7.23	4.72	6.8	7.34	23.4	19.02	21.55	28.48	19.18	14.33	11.85	11.2175	18.1438	XP_016922324.1	nuclear valosin-containing protein-like isoform X1 [Apis cerana]	GO:0016887;;GO:0005524	molecular_function;;molecular_function	ATPase activity;;ATP binding	K13339;K13525;K14571;K13338;K14575
gene-LOC108003139	LOC108003139	endoplasmic reticulum mannosyl-oligosaccharide 1,2-alpha-mannosidase, transcript variant X1	7449	0.717141	-0.47967	0.00415557	0.0752679	no	down	443.12	528.31	341.02	591.13	349.32	316.25	256.23	378.21	301.19	562.19	597.87	548.24	530	563.49	558.37	461	9.77	10.47	5.74	9.74	4.96	5.57	4.32	6.26	5.78	9.94	9.62	10.46	13.38	10.96	9.73	7.45	7.10375	9.665	XP_016920746.1	endoplasmic reticulum mannosyl-oligosaccharide 1,2-alpha-mannosidase [Apis cerana]	GO:0016020;;GO:0004571;;GO:0005975;;GO:0005509	cellular_component;;molecular_function;;biological_process;;molecular_function	membrane;;mannosyl-oligosaccharide 1,2-alpha-mannosidase activity;;carbohydrate metabolic process;;calcium ion binding	K10086;K23741;K01230;K10085
gene-LOC108003758	LOC108003758	derlin-1	919	1.32237	0.403124	0.00417306	0.0753701	no	up	1857	1799	2226	3152	2526	2883	2819	2671	1739	2005	2213	1849	1653	1475	2590	992	188.45	172.35	168.9	237.84	178.25	239.28	216.45	202.57	160	170.12	174.81	170.33	200.5	138.12	207.48	76	200.511	162.17	XP_001122972.1	derlin-1 [Apis mellifera]	GO:0006950;;GO:0005789	biological_process;;cellular_component	response to stress;;endoplasmic reticulum membrane	K11519;K13989
gene-LOC108000547	LOC108000547	protein sprint, transcript variant X3	5771	1.64729	0.720091	0.00417632	0.0753701	no	up	3373.98	4328.75	4674.39	5814.78	4871.76	6041.84	4823.58	8472.23	3979.04	4923.64	4150.74	3947.7	2992.33	1736.54	3485.82	642	40.96	50.33	45.35	54	42.63	61.78	45.22	76.78	44.88	51.7	40.89	45.88	43.92	20.32	35.41	6.19	52.1313	36.1487	XP_016916422.1	protein sprint isoform X1 [Apis cerana]				K23687
gene-LOC114576779	LOC114576779	uncharacterized LOC114576779	820	0.402507	-1.31291	0.00419801	0.0756248	no	down	6	4	0	7	7	4	3	9	6	21	18	11	7	14	6	11	0.72	0.46	0	0.63	0.59	0.4	0.27	0.81	0.66	2.12	1.69	1.2	1.02	1.55	0.57	1.02	0.485	1.22875
gene-LOC107993126	LOC107993126	uncharacterized protein PF3D7_1120600, transcript variant X1	5840	0.704546	-0.505233	0.00421401	0.0757762	no	down	719.26	701.69	524.55	750.39	457.62	409.55	471.21	380.85	529.55	958.24	858.87	790	859.97	631.02	484.29	711.31	6.16	6.71	3.05	4.07	2.1	2.05	2.14	1.93	3.08	8.32	6.41	6.63	9.21	5.56	3.34	3.53	3.52625	5.76	XP_016904859.1	uncharacterized protein PF11_0213 isoform X1 [Apis cerana]				K00901
gene-LOC107993346	LOC107993346	ribonucleoside-diphosphate reductase subunit M2 B, transcript variant X1	1800	1.24552	0.316749	0.00423982	0.0759057	no	up	2046	1830	2292	3046	2075	2550	2678	2239	1716	2036	2020	1887	1686	1400	2387	1215	87.41	74	76.63	98.49	63.02	89.62	88.5	70.28	65.22	72.66	67.83	74.42	83.58	56.43	83.29	41.43	80.9938	68.1075	PBC29743.1	Ribonucleoside-diphosphate reductase subunit M2 [Apis cerana cerana]	GO:0009263;;GO:0016491	biological_process;;molecular_function	deoxyribonucleotide biosynthetic process;;oxidoreductase activity	K10808
gene-LOC107997300	LOC107997300	zinc finger protein 708-like	3807	0.0375483	-4.73511	0.00424077	0.0759057	no	down	0.07	8.95	0	0	0	0	0	0	0	0	50.6	48.15	24.63	49.69	9.22	25.55	0	0.15	0	0	0	0	0	0	0	0	0.71	0.79	0.52	0.83	0.13	0.33	0.01875	0.41375	XP_026295200.1	zinc finger protein 708-like [Apis mellifera]	GO:0030553;;GO:0004692;;GO:0005524;;GO:0016310	molecular_function;;molecular_function;;molecular_function;;biological_process	cGMP binding;;cGMP-dependent protein kinase activity;;ATP binding;;phosphorylation	K09228
gene-LOC108000234	LOC108000234	protein sprouty, transcript variant X1	10136	1.72403	0.785788	0.00424402	0.0759057	no	up	2560	2625.97	2345.39	3524.57	2369.8	2589.76	2461.27	4126.51	1267.55	2714.66	2184.24	2379.38	2284.44	694.23	1665.8	229.65	17.91	17.59	12.66	18.32	11.64	15.02	12.99	21.53	8.08	15.74	11.84	15.38	18.91	4.72	9.42	1.21	15.9575	10.6625	XP_043786632.1	protein sprouty [Apis laboriosa]	GO:0009966;;GO:0016020	biological_process;;cellular_component	regulation of signal transduction;;membrane	K17383
gene-LOC107994901	LOC107994901	probable serine/threonine-protein kinase DDB_G0282963, transcript variant X1	12372	0.5765	-0.794607	0.00427364	0.0760878	no	down	1469.07	1674.73	698.75	876.28	556.11	471	521.09	644	638	2920.57	1395.61	1535.7	1739.14	1296.07	1112.5	954.58	7.63	8.24	2.6	3.33	1.84	1.92	1.88	2.39	2.89	13.14	5.81	7.47	10.94	6.59	4.63	3.3	3.72875	6.84625	XP_016907522.1	probable serine/threonine-protein kinase DDB_G0282963 isoform X1 [Apis cerana]				K23644
gene-LOC107993924	LOC107993924	tubulin beta-1 chain, transcript variant X1	2217	1.67145	0.741099	0.00428422	0.0760878	no	up	37738.8	48011.1	94635.9	64640.3	84403.3	74636.6	61292.3	124128	46420.1	47749.4	62442.5	53893	22558.5	41526.3	56847.5	15562	1272.75	1532.33	2438.46	1633.4	1999.92	2060.06	1562.58	3122.94	1404.83	1344.49	1645.9	1656.84	896.07	1309.65	1531.93	380.16	1952.81	1271.23	KAH0948170.1	hypothetical protein HN011_009130 [Eciton burchellii]	GO:0005874;;GO:0007017;;GO:0005200;;GO:0003924;;GO:0005525	cellular_component;;biological_process;;molecular_function;;molecular_function;;molecular_function	microtubule;;microtubule-based process;;structural constituent of cytoskeleton;;GTPase activity;;GTP binding	K07375
gene-LOC108003159	LOC108003159	cytochrome P450 9e2-like	2410	3.02599	1.59741	0.00428767	0.0760878	no	up	56	18	36	11	17	7	19	19	3	4	25	6	4	15	2	1	1.67	0.51	0.82	0.25	0.36	0.17	0.43	0.42	0.08	0.1	0.58	0.16	0.14	0.42	0.05	0.02	0.57875	0.19375	PBC28694.1	Cytochrome P450 [Apis cerana cerana]	GO:0016020;;GO:0005506;;GO:0016705;;GO:0004497;;GO:0020037	cellular_component;;molecular_function;;molecular_function;;molecular_function;;molecular_function	membrane;;iron ion binding;;oxidoreductase activity, acting on paired donors, with incorporation or reduction of molecular oxygen;;monooxygenase activity;;heme binding	K15003
gene-LOC107994983	LOC107994983	hyaluronan mediated motility receptor-like, transcript variant X1	4300	0.520056	-0.943262	0.00429512	0.0760878	no	down	81	78	35	66	26	28	23	22	27	114	85	77	125	111	70	41	1.28	1.17	0.42	0.78	0.29	0.36	0.27	0.26	0.38	1.5	1.05	1.11	2.31	1.64	0.89	0.47	0.60375	1.16875	XP_016907679.1	hyaluronan mediated motility receptor-like [Apis cerana]	GO:0005540;;GO:0005737;;GO:0005819	molecular_function;;cellular_component;;cellular_component	hyaluronic acid binding;;cytoplasm;;spindle
gene-LOC107998677	LOC107998677	hepatocyte growth factor-regulated tyrosine kinase substrate	3110	0.688431	-0.538617	0.0042994	0.0760878	no	down	776	889	539	812	455	412	342	501	473	1090	1053	908	869	816	666	591	17.34	18.81	9.24	13.61	7.16	7.54	5.78	8.35	9.47	20.33	18.4	18.51	22.82	17.09	11.92	9.5	10.9787	16.005	XP_016913561.1	hepatocyte growth factor-regulated tyrosine kinase substrate [Apis cerana]	GO:0035091;;GO:0016310;;GO:0016301;;GO:0043130;;GO:0005938;;GO:0048471;;GO:0046872	molecular_function;;biological_process;;molecular_function;;molecular_function;;cellular_component;;cellular_component;;molecular_function	phosphatidylinositol binding;;phosphorylation;;kinase activity;;ubiquitin binding;;cell cortex;;perinuclear region of cytoplasm;;metal ion binding	K04705;K12182;K20129;K26401
gene-LOC133667016	LOC133667016	uncharacterized LOC133667016	1374	0.456199	-1.13226	0.00429995	0.0760878	no	down	30.37	21.89	21.32	19.7	24.38	22.21	24.93	21.88	39.6	37.14	31.57	43.22	13.58	27.47	45.08	111.24	1.78	1.21	0.94	0.86	1	1.06	1.1	0.96	2.09	1.81	1.44	2.3	0.94	1.49	2.1	4.78	1.11375	2.11875
gene-LOC107993828	LOC107993828	uncharacterized LOC107993828, transcript variant X1	4622	0.259173	-1.94801	0.00431833	1	no	down	3	3	2	1	1	0	1	2	6	9	10	5	4	2	15	0	0.06	0.06	0.03	0.02	0.01	0	0.02	0.03	0.12	0.15	0.14	0.08	0.08	0.04	0.26	0	0.02875	0.10875	XP_031365415.1	uncharacterized protein LOC116185343 [Apis dorsata]
gene-LOC133666014	LOC133666014	uncharacterized LOC133666014, transcript variant X1	6304	1.6223	0.698043	0.00432924	0.0763513	no	up	219	247	346	165	420	203	177	205	92	159	103	195	230	137	188	83	8.55	9.04	10.35	4.03	11.46	6.44	5.13	5.88	2.96	4.87	2.44	6.81	10.4	5.07	5.44	2.45	7.61	5.055
gene-LOC107995142	LOC107995142	breast cancer anti-estrogen resistance protein 3 homolog, transcript variant X1	3722	1.57674	0.656948	0.00433014	0.0763513	no	up	3129	3721	6812	8073	5093	7700	5769	11704	3297	4788	4623	4824	3691	3347	5796	1820	51.82	57.5	88.14	98.97	59.43	105.38	72.75	147.48	47.71	64.3	58.59	71.41	69.72	52.16	76.89	21.7	85.1838	57.81	XP_016907957.1	breast cancer anti-estrogen resistance protein 3 isoform X1 [Apis cerana]	GO:0007264;;GO:0005085;;GO:0001784	biological_process;;molecular_function;;molecular_function	small GTPase mediated signal transduction;;guanyl-nucleotide exchange factor activity;;phosphotyrosine binding	K23690;K06279
gene-LOC107993560	LOC107993560	uncharacterized LOC107993560	3280	1.3965	0.481814	0.00434725	0.076357	no	up	4257	4886	4372	5967	4518	6488	3416	7144	2730	2912	5317	4315	4263	2891	3046	2526	170.47	184.74	133.18	179.01	126.64	212.87	103.24	213.44	97.53	97.05	165.63	157.2	200.77	108.04	97.07	73.2	165.449	124.561	XP_043801384.1	transmembrane protease serine 9-like [Apis laboriosa]	GO:0006417;;GO:0004252;;GO:0003723;;GO:0006508	biological_process;;molecular_function;;molecular_function;;biological_process	regulation of translation;;serine-type endopeptidase activity;;RNA binding;;proteolysis	K09640
gene-LOC133667537	LOC133667537	uncharacterized LOC133667537	1323	2.30991	1.20784	0.00437449	0.076357	no	up	31.85	27.65	61.19	76.54	37.05	68.05	36.73	58.62	22.09	33.95	49.21	22.45	23.35	2.43	26.35	0	1.96	1.6	2.84	3.51	1.59	3.42	1.71	2.69	1.22	1.74	2.36	1.25	1.7	0.14	1.29	0	2.415	1.2125	BBC20695.1	ATP synthase F0 subunit 6 [Apis nuluensis]	GO:0005743;;GO:0045263;;GO:0015986;;GO:0015078	cellular_component;;cellular_component;;biological_process;;molecular_function	mitochondrial inner membrane;;proton-transporting ATP synthase complex, coupling factor F(o;;ATP synthesis coupled proton transport;;hydrogen ion transmembrane transporter activity	K02126
gene-LOC133667524	LOC133667524	uncharacterized LOC133667524	2790	2.53497	1.34197	0.00437791	0.076357	no	up	27.3	31.74	15.85	52.25	36.6	39.26	11.8	22.91	7.12	7.08	7.65	2.66	25.64	10.58	27.79	0	0.69	0.76	0.31	0.99	0.65	0.81	0.22	0.43	0.16	0.15	0.15	0.06	0.76	0.25	0.56	0	0.6075	0.26125	XP_026301771.1	uncharacterized protein LOC102656085 [Apis mellifera]	GO:0008270	molecular_function	zinc ion binding
gene-LOC107994846	LOC107994846	dolichol kinase, transcript variant X2	12682	1.36189	0.445612	0.00439007	0.076357	no	up	2448.73	2583.38	3228.14	4406.2	3802.74	4175.78	3718.97	4541.04	2603.14	3359.78	2987.28	2891.45	2276.17	1683.91	3531.05	1341	12.5	12.5	12.69	16.9	13.66	17.42	14.31	17.25	11.86	14.29	11.87	13.45	13.56	8.08	14.5	4.89	14.6538	11.5625	XP_016907431.1	dolichol kinase [Apis cerana]	GO:0016301;;GO:0005783;;GO:0097367;;GO:0016310;;GO:0004347;;GO:0016020;;GO:1901135;;GO:0004168;;GO:0006096;;GO:0006094	molecular_function;;cellular_component;;molecular_function;;biological_process;;molecular_function;;cellular_component;;biological_process;;molecular_function;;biological_process;;biological_process	kinase activity;;endoplasmic reticulum;;carbohydrate derivative binding;;phosphorylation;;glucose-6-phosphate isomerase activity;;membrane;;carbohydrate derivative metabolic process;;dolichol kinase activity;;glycolytic process;;gluconeogenesis	K19904;K15290;K19910;K00902;K19907
gene-LOC107994150	LOC107994150	uncharacterized LOC107994150	1292	0.076646	-3.70565	0.00439226	1	no	down	0	0	0	1	0	1	0	0	7	2	8	0	3	9	0	0	0	0	0	0.05	0	0.05	0	0	0.4	0.11	0.4	0	0.23	0.53	0	0	0.0125	0.20875
gene-LOC107995341	LOC107995341	nucleolar protein 4-like, transcript variant X1	8054	1.58547	0.664913	0.0043932	0.076357	no	up	793.06	888.42	762.1	1032.3	1010.39	954.49	1052.93	1505.88	829.57	937.48	704.92	677.18	664.61	371.5	705.01	137	6.85	7.12	4.99	6.48	6.1	6.54	6.78	9.52	6.34	6.66	4.67	5.26	6.73	2.98	4.89	29.32	6.7975	8.35625	XP_006559651.1	nucleolar protein 4-like isoform X1 [Apis mellifera]
gene-LOC107993585	LOC107993585	apidermin 2, transcript variant X1	1695	4.43742	2.14972	0.00440726	0.076357	no	up	1348	11604	4439	1664	15074	4118	2776	6294	4570	798	514	117	2162	1282	130	126	108.12	850.48	261.42	92.71	811.59	256.08	161.02	387.12	324.35	52.95	34.13	9.44	212.84	105.41	9.07	9.38	366.067	94.6963	XP_016905578.1	cuticle protein 16.5 isoform X1 [Apis cerana]	GO:0045087;;GO:0005576;;GO:0042742;;GO:0051873	biological_process;;cellular_component;;biological_process;;biological_process	innate immune response;;extracellular region;;defense response to bacterium;;killing by host of symbiont cells
gene-LOC107998755	LOC107998755	uncharacterized oxidoreductase YjmC	10609	2.19726	1.13571	0.00440822	0.076357	no	up	54	105	106	236	110	110	94	219	33	62	69	72	65	36	132	1	0.33	0.61	0.5	1.08	0.47	0.55	0.43	0.99	0.18	0.32	0.33	0.4	0.46	0.21	0.65	0	0.62	0.31875	XP_016913676.1	uncharacterized protein LOC107998755 [Apis cerana]	GO:0016491	molecular_function	oxidoreductase activity
gene-LOC107994263	LOC107994263	prostaglandin E2 receptor EP3 subtype, transcript variant X1	2739	2.48346	1.31235	0.00441135	0.076357	no	up	37	55	40	41	27	17	42	49	12	19	59	5	17	7	10	0	2.4	1.88	1.25	1.22	0.75	0.53	0.91	2.88	0.28	0.41	1.19	0.12	0.53	0.3	0.25	0	1.4775	0.385	XP_016906571.1	prostaglandin E2 receptor EP2 subtype isoform X1 [Apis cerana]	GO:0004930;;GO:0016020	molecular_function;;cellular_component	G-protein coupled receptor activity;;membrane	K05052;K04261
gene-LOC133666570	LOC133666570	uncharacterized LOC133666570	1277	1.77749	0.829841	0.00443352	0.076357	no	up	24.07	54.21	37.23	64.26	58.2	72.17	38.14	90.31	27.06	23.06	34.03	32.17	33.14	21.08	59.22	10	1.55	3.29	1.81	3.08	2.62	3.8	1.85	4.33	1.57	1.24	1.71	1.88	2.53	1.26	3.03	0.47	2.79125	1.71125	XP_003706432.1	PREDICTED: kynurenine/alpha-aminoadipate aminotransferase, mitochondrial-like [Megachile rotundata]	GO:0008483;;GO:0009058;;GO:0030170	molecular_function;;biological_process;;molecular_function	transaminase activity;;biosynthetic process;;pyridoxal phosphate binding	K00825
gene-LOC107996478	LOC107996478	GRB10-interacting GYF protein 2, transcript variant X1	6066	0.592879	-0.754192	0.00444367	0.076357	no	down	1207.97	1628.23	1209	1160.16	865	400.26	414.16	606.88	595	1847	1639.17	1857.08	1807	1458	1825.34	982	13.02	16.7	10.1	9.42	6.61	3.52	3.35	4.87	5.77	16.78	13.91	18.38	23.06	14.87	15.9	7.62	8.44875	14.5363	XP_016910035.1	GRB10-interacting GYF protein 2 [Apis cerana]				K18730
gene-LOC133667692	LOC133667692	small subunit ribosomal RNA	1921	1.79236	0.84186	0.0044448	0.076357	no	up	433.08	652.22	1072.8	1669.5	806.43	788.53	628.19	1651.1	512.9	336.22	553.86	391.2	261.74	412.15	685.43	649.82	16.78	23.91	31.7	48.43	21.93	25	18.4	47.72	17.84	10.88	16.76	13.81	11.96	14.92	21.2	18.29	29.2338	15.7075	KOX67759.1	hypothetical protein WN51_08187 [Melipona quadrifasciata]
gene-LOC108000549	LOC108000549	uncharacterized LOC108000549, transcript variant X1	631	3.37812	1.75622	0.00444761	0.076357	no	up	17	67	6	22	15	23	32	30	14	4	2	0	2	4	6	19	3.25	12	0.83	3.08	1.97	3.58	4.61	4.27	2.46	0.64	0.3	0	0.46	0.7	0.88	2.93	4.19875	1.04625	XP_016916434.1	uncharacterized protein LOC108000549 isoform X1 [Apis cerana]	GO:0005549;;GO:0005576	molecular_function;;cellular_component	odorant binding;;extracellular region
gene-LOC108001952	LOC108001952	stress-induced-phosphoprotein 1	3870	0.677985	-0.560675	0.00445013	0.076357	no	down	2421	2050	1455	2676	1217	1403	1151	1035	1326	2739	2736	2471	3025	2722	2194	1339	42.58	34.14	19.65	35.33	15.08	20.2	15.3	13.57	20.88	40.21	37.65	39.66	62.45	44.92	30.92	16.9	24.4812	36.6987	XP_006621924.1	stress-induced-phosphoprotein 1 [Apis dorsata]	GO:0005737	cellular_component	cytoplasm	K09527;K09553;K24936
gene-LOC114577723	LOC114577723	uncharacterized LOC114577723, transcript variant X1	60091	1.71796	0.780694	0.00445062	0.076357	no	up	47	40	60	65	83	70	49	106	31	59	28	61	49	18	44	12	0.05	0.04	0.05	0.05	0.07	0.06	0.04	0.09	0.03	0.06	0.02	0.06	0.06	0.02	0.04	0.01	0.05625	0.0375	XP_043585377.1	uncharacterized protein LOC122569004 isoform X2 [Bombus pyrosoma]
gene-LOC107996865	LOC107996865	GTP cyclohydrolase 1, transcript variant X1	2969	1.90708	0.931364	0.0044512	0.076357	no	up	76	129	154	197	224	298	125	347	54	97	223	179	113	56	68	35	1.92	2.88	2.9	3.5	3.8	5.77	2.23	6.25	1.14	2.28	4.4	3.97	3.2	1.62	1.37	0.59	3.65625	2.32125	XP_016910654.1	GTP cyclohydrolase 1 isoform X1 [Apis cerana]	GO:0006729;;GO:0003934;;GO:0016020;;GO:0035998;;GO:0046654;;GO:0016491	biological_process;;molecular_function;;cellular_component;;biological_process;;biological_process;;molecular_function	tetrahydrobiopterin biosynthetic process;;GTP cyclohydrolase I activity;;membrane;;7,8-dihydroneopterin 3'-triphosphate biosynthetic process;;tetrahydrofolate biosynthetic process;;oxidoreductase activity	K01495
gene-LOC108000835	LOC108000835	uncharacterized LOC108000835	2891	1.42526	0.511224	0.00445288	0.076357	no	up	6629.97	7935.63	9204.52	6992.02	8179.39	8715.18	9823.29	8214.92	4989.28	6002.21	5893.85	5855.22	6449.42	6395.42	7257.88	1978.42	156.64	175.17	165.12	124.77	136.02	167.96	171.4	147.93	105.34	119.64	110.2	129.27	178.12	137.77	138.25	33.61	155.626	119.025	XP_026296025.1	uncharacterized protein LOC726866 isoform X1 [Apis mellifera]	GO:0003700;;GO:0006357	molecular_function;;biological_process	transcription factor activity, sequence-specific DNA binding;;regulation of transcription from RNA polymerase II promoter
gene-LOC107993057	LOC107993057	choline transporter-like protein 1, transcript variant X7	4781	1.29516	0.373129	0.00446209	0.0763836	no	up	8714	9426	7724	9002	8282	8181	7391	11341	5981	9247.87	8397	7842	6699.11	5737	5931	2984	154.41	157.31	106.02	118.68	103.91	118.43	98.31	148.42	94.08	136.77	115.47	126.58	139.37	96.34	83.78	39.34	125.686	103.966	XP_026299298.1	choline transporter-like protein 1 isoform X1 [Apis mellifera]				K06515
gene-LOC107998781	LOC107998781	polycomb group protein Psc, transcript variant X2	6092	1.39028	0.475378	0.00447626	0.0764055	no	up	903	992	970	938	1338	776	1140	1265	874	767	811	930	781	508	828	335	9.72	10.55	8.38	8.07	11.22	7.5	9.89	11.21	9.21	7.04	7.35	9.48	10.27	5.48	7.99	2.73	9.5675	7.44375	XP_016913712.1	polycomb group protein Psc [Apis cerana]				K11488
gene-LOC107994997	LOC107994997	uncharacterized LOC107994997, transcript variant X1	3085	2.35189	1.23382	0.00448901	0.0764055	no	up	106.01	63	667.41	969.18	194.07	486.15	277.07	695.13	69	138.05	224	238.1	135.01	63.03	227.09	239	3.74	2.77	20.17	33.41	5.12	17.77	10.12	21.58	2.12	4.28	8.18	9.23	5.97	2.14	7.71	4.58	14.335	5.52625	XP_016907701.1	uncharacterized protein LOC107994997 [Apis cerana]				K13091;K13208;K25079
gene-LOC107998154	LOC107998154	titin-like, transcript variant X2	16029	1.9393	0.955538	0.00449049	0.0764055	no	up	143	356	148	71	197	98	163	218	142	125	130	102	93	35	77	19	2.11	2.69	2.28	1.14	2.2	1.28	3.12	2.86	2.25	1.26	2.13	2.42	2.11	0.51	1.26	0.26	2.21	1.525	XP_028522745.1	titin-like isoform X1 [Apis cerana]
gene-LOC108003486	LOC108003486	odorant receptor 30a-like	1942	0.810284	-0.303501	0.00449399	0.0764055	no	down	327.93	334.77	425.47	602.99	330.71	412.26	381	343	418.18	520.15	627.83	549.6	444.82	371.48	481.62	290.87	5.14	5.22	7.53	7.98	4.9	6.37	6.08	4.94	7.23	7.72	9.84	9.81	9.05	5.28	8.21	4.7	6.02	7.73	XP_016921242.1	odorant receptor 30a-like [Apis cerana]	GO:0016787;;GO:0016020;;GO:0005549;;GO:0003677;;GO:0007165;;GO:0005886;;GO:0004984;;GO:0006281;;GO:0043138;;GO:0005524	molecular_function;;cellular_component;;molecular_function;;molecular_function;;biological_process;;cellular_component;;molecular_function;;biological_process;;molecular_function;;molecular_function	hydrolase activity;;membrane;;odorant binding;;DNA binding;;signal transduction;;plasma membrane;;olfactory receptor activity;;DNA repair;;3'-5' DNA helicase activity;;ATP binding	K22984
gene-LOC107993096	LOC107993096	uncharacterized LOC107993096, transcript variant X7	3834	0.592301	-0.755597	0.00450752	0.0765052	no	down	541	755	459	381	540	228	271	224	490	709.02	903	904	680	356	501.01	809	9.12	12.01	5.99	4.73	6.41	3.1	3.41	2.8	7.42	9.89	12.06	13.97	13.49	5.67	6.82	9.77	5.94625	9.88625	XP_016904792.1	uncharacterized protein LOC107993096 [Apis cerana]	GO:0016020	cellular_component	membrane
gene-LOC107992502	LOC107992502	rab11 family-interacting protein 2	3482	0.653398	-0.613967	0.00453522	0.0768446	no	down	1288	1509	972	1393	878	758	500	726	653	1834	1697	1532	1581	1806	1568	878	25.42	28.19	14.72	20.63	12.2	12.24	7.46	10.68	11.54	30.21	26.2	27.58	36.64	33.42	24.79	12.45	16.4425	25.3538	XP_016903915.1	rab11 family-interacting protein 2 [Apis cerana]	GO:0015031;;GO:0031267;;GO:0016020;;GO:0005768	biological_process;;molecular_function;;cellular_component;;cellular_component	protein transport;;small GTPase binding;;membrane;;endosome	K12484
gene-LOC107994589	LOC107994589	sideroflexin-1	2594	2.40392	1.26539	0.00456961	0.0772961	no	up	10	31	18	10	45	22	13	27	12	11	4	2	15	6	7	11	0.27	0.8	0.38	0.21	0.87	0.49	0.27	0.55	0.29	0.25	0.09	0.05	0.48	0.15	0.15	0.22	0.48	0.21	PBC33602.1	Sideroflexin-3 [Apis cerana cerana]	GO:0015075;;GO:0006865;;GO:0031966	molecular_function;;biological_process;;cellular_component	ion transmembrane transporter activity;;amino acid transport;;mitochondrial membrane	K23501;K23500
gene-LOC108002171	LOC108002171	kynurenine/alpha-aminoadipate aminotransferase, mitochondrial-like	2193	2.02283	1.01637	0.00457943	0.0773312	no	up	2418.93	11814.8	7805.77	6924.74	14525.8	10937.8	6538.86	18914.7	7256.94	4802.94	3481.97	5355.83	6132.86	1957.92	8951.78	1250	118.2	442.75	275.89	292.04	425.07	397.22	238.29	613.48	288.4	206.44	147.35	232.97	314.28	110.89	379.89	62.57	350.368	217.849	XP_016919179.1	kynurenine/alpha-aminoadipate aminotransferase, mitochondrial-like [Apis cerana]	GO:0008483;;GO:0009058;;GO:0030170	molecular_function;;biological_process;;molecular_function	transaminase activity;;biosynthetic process;;pyridoxal phosphate binding	K00825;K00816
gene-LOC108000471	LOC108000471	uncharacterized LOC108000471, transcript variant X23	5394	1.75573	0.812075	0.00460007	0.0775484	no	up	36	66	47	45	35	45	37	62	20	26	38	31	43	30	15	4	0.55	0.95	0.56	0.51	0.37	0.55	0.43	0.72	0.26	0.35	0.43	0.41	0.82	0.41	0.17	0.05	0.58	0.3625	XP_043604305.1	uncharacterized protein LOC122577215 isoform X3 [Bombus pyrosoma]
gene-LOC107997981	LOC107997981	serine/threonine-protein kinase Wnk, transcript variant X1	13276	0.515957	-0.954679	0.00462926	0.077715	no	down	1192.01	1276	494	712.01	372	336.01	359	419.01	461	2703.02	1398.01	1235.02	1800.01	1163.01	542	534	6.2	6.31	1.97	2.78	1.35	1.43	1.42	1.64	2.13	11.9	5.77	5.92	10.94	5.7	2.25	1.99	2.8875	5.825	PBC29790.1	Serine/threonine-protein kinase WNK1 [Apis cerana cerana]	GO:0004674;;GO:0005524;;GO:0016310	molecular_function;;molecular_function;;biological_process	protein serine/threonine kinase activity;;ATP binding;;phosphorylation	K04426;K08838;K08867;K08875
gene-LOC108001499	LOC108001499	protein spaetzle 3	3513	1.51573	0.600009	0.00463236	0.077715	no	up	297.84	361.49	513.44	1026.52	477.58	475.53	635.09	572.04	426.05	346.49	348.57	452.69	447.13	187.92	361.11	159.94	5.82	6.69	7.7	15.06	6.57	7.61	9.38	8.34	7.46	5.65	5.33	8.07	10.26	3.44	5.65	2.25	8.39625	6.01375	XP_016918004.1	protein spaetzle 3 [Apis cerana]	GO:0005615	cellular_component	extracellular space
gene-LOC107999086	LOC107999086	hsp90 co-chaperone Cdc37	2088	0.73679	-0.440675	0.00463782	0.077715	no	down	1072	1007	1244	1552	1180	952	943	640	1073	1284	1538	1314	1458	1323	1444	1285	37.65	33.47	33.37	40.83	29.11	27.36	25.04	16.77	33.82	37.65	42.21	42.07	60.33	43.44	40.51	32.72	30.45	41.5938	XP_016910342.1	hsp90 co-chaperone Cdc37-like [Apis cerana]	GO:0019901;;GO:0005737	molecular_function;;cellular_component	protein kinase binding;;cytoplasm	K09554
gene-LOC108002929	LOC108002929	oxysterol-binding protein-related protein 9, transcript variant X1	2607	0.749135	-0.416702	0.00464109	0.077715	no	down	622	718.94	518	776	494	470	402	434	399.99	962	801	852	814	666	609	498	16.76	18.39	10.74	15.64	9.33	10.38	8.2	8.72	9.57	21.55	16.89	21	25.75	16.82	13.11	9.7	12.27	16.7987	XP_016920421.2	oxysterol-binding protein-related protein 9 isoform X1 [Apis cerana]				K22285;K20174;K20465;K20456
gene-LOC107994204	LOC107994204	B-cell lymphoma/leukemia 11B, transcript variant X1	3326	1.49499	0.580134	0.0046528	0.0777667	no	up	705	1025	675	771	936	837	886	1133	540	913	796	699	792	230	490	232	7.08	9.85	5.1	5.68	6.43	6.92	6.86	8.53	4.69	7.62	6.29	6.48	9.33	2.22	3.93	1.32	7.05625	5.235	XP_012348766.1	LOW QUALITY PROTEIN: B-cell lymphoma/leukemia 11B [Apis florea]				K10516;K19871;K22045
gene-LOC114577239	LOC114577239	uncharacterized LOC114577239	2918	1.3752	0.459643	0.00467045	0.0777667	no	up	675.39	944.37	761.72	668.48	778.03	850.24	715.63	896.07	456.8	692.03	812.47	689.14	606.35	251.65	489.04	453.08	16.2	21.44	14	12.03	13.13	16.69	12.97	16.03	9.82	13.86	15.24	15.08	17.09	5.66	9.39	7.83	15.3112	11.7462	XP_028521453.1	uncharacterized protein LOC114577239 [Apis cerana]
gene-LOC108000396	LOC108000396	uncharacterized LOC108000396, transcript variant X5	15023	1.72007	0.78247	0.0046858	0.0777667	no	up	84	120	163	120	268	88	164	149	106	78	63	89	133	34	90	55	4.17	5.61	6.05	4.54	9.62	3	5.7	5.23	4.83	3.15	2.41	3.81	7.42	1.4	2.88	1.46	5.49	3.42	PBC27990.1	Ornithine aminotransferase [Apis cerana cerana]	GO:0050155;;GO:0004587;;GO:0055129;;GO:0030170	molecular_function;;molecular_function;;biological_process;;molecular_function	ornithine(lysine) transaminase activity;;ornithine-oxo-acid transaminase activity;;L-proline biosynthetic process;;pyridoxal phosphate binding
gene-LOC107996146	LOC107996146	structural maintenance of chromosomes protein 1A	4291	0.523683	-0.933235	0.00469156	0.0777667	no	down	354	453	190	291	153	110	88	128	118	533	445	370	505	594	315	251	5.57	6.75	2.3	3.44	1.7	1.42	1.05	1.5	1.66	7	5.48	5.31	9.32	8.77	3.97	2.83	2.96625	5.5425	XP_016767463.1	structural maintenance of chromosomes protein 1A [Apis mellifera]	GO:0005634;;GO:0008278;;GO:0016887;;GO:0005524;;GO:0007062	cellular_component;;cellular_component;;molecular_function;;molecular_function;;biological_process	nucleus;;cohesin complex;;ATPase activity;;ATP binding;;sister chromatid cohesion	K06636;K06669;K06675
gene-LOC107999298	LOC107999298	cytochrome b5, transcript variant X2	1029	2.01103	1.00793	0.00470172	0.0777667	no	up	55	53	41	79	77	223	48	91	57	41	52	18	53	45	29	19	7.38	6.28	3.75	7.92	6.96	26.09	4.32	8.69	6.72	4.21	4.83	2.23	7.61	4.85	2.98	2.39	8.92375	4.4775	XP_016914536.1	cytochrome b5 [Apis cerana]	GO:0046872;;GO:0016020;;GO:0020037	molecular_function;;cellular_component;;molecular_function	metal ion binding;;membrane;;heme binding	K23490;K00387
gene-LOC107997620	LOC107997620	ribosome-releasing factor 2, mitochondrial, transcript variant X1	4588	1.60313	0.680895	0.00472315	0.0777667	no	up	2479.34	3226.94	3834.23	5108.65	3379.82	4784.67	3300.21	6765.71	2974.65	3712.44	3243.65	2631.49	2777.9	1583.3	2902.36	566.79	36.31	44.79	43.19	56.17	34.87	57.35	36.52	73.87	38.98	45.37	37.18	35.17	47.86	21.76	34.08	5.94	47.8837	33.2925	XP_016911842.1	ribosome-releasing factor 2, mitochondrial [Apis cerana]	GO:0003746;;GO:0003924;;GO:0005525	molecular_function;;molecular_function;;molecular_function	translation elongation factor activity;;GTPase activity;;GTP binding	K21594;K14536;K02355;K03234
gene-LOC108000797	LOC108000797	ornithine aminotransferase, mitochondrial-like, transcript variant X1	1581	0.690273	-0.53476	0.00472828	0.0777667	no	down	2115.62	2507.75	1797.89	2892.57	2039.67	2285.57	1770.7	3009.64	2135.56	3087.42	4491.69	3392.18	2243.82	2985.73	2603.61	3561.92	104.44	117.9	68.12	106.84	71.14	93.03	66.21	111.31	95.36	127.62	173.8	153.28	131.39	137.9	102.72	129.75	92.3738	131.477	PBC29387.1	Ornithine aminotransferase [Apis cerana cerana]	GO:0050155;;GO:0004587;;GO:0055129;;GO:0030170	molecular_function;;molecular_function;;biological_process;;molecular_function	ornithine(lysine) transaminase activity;;ornithine-oxo-acid transaminase activity;;L-proline biosynthetic process;;pyridoxal phosphate binding	K00819;K00827
gene-LOC108003977	LOC108003977	repetitive organellar protein	2973	0.518187	-0.948456	0.00472912	0.0777667	no	down	191.03	195.86	358.94	366.32	200.57	118.35	199.53	98.2	150.64	300.32	303.24	270.26	282.95	391.48	488.5	673.25	4.49	4.36	6.46	6.46	3.32	2.28	3.54	1.72	3.17	5.89	5.57	5.79	7.81	8.62	9.19	11.39	4.07875	7.17875	XP_016922066.1	uncharacterized protein PFB0145c [Apis cerana]	GO:0003676	molecular_function	nucleic acid binding	K11135;K18189
gene-LOC107999194	LOC107999194	claspin	4784	0.565072	-0.823493	0.00473304	0.0777667	no	down	80	110	64	80	45	38	49	26	71	153	104	60	106	132	61	103	1.12	1.46	0.69	0.84	0.44	0.44	0.52	0.27	0.89	1.79	1.14	0.77	1.74	1.74	0.68	1.03	0.7225	1.2225	PBC28544.1	Insulinoma-associated protein [Apis cerana cerana]	GO:0005634	cellular_component	nucleus	K25773
gene-LOC107998668	LOC107998668	uncharacterized LOC107998668, transcript variant X1	4500	1.56528	0.646422	0.00473537	0.0777667	no	up	5061.78	6031.18	5038.37	5542.42	7182.75	7892.73	6978.02	10009.5	5449.43	5195.78	5792.05	5719.24	4711.04	2325.45	3967.99	1201.78	80.12	90.27	61.78	66.66	80.56	103.97	83.73	119.49	77.62	67.5	71.72	83.83	88.09	35.34	50.53	13.88	85.8225	61.0637	XP_043785773.1	uncharacterized protein LOC122711263 isoform X1 [Apis laboriosa]	GO:0034765;;GO:0016020;;GO:0005242	biological_process;;cellular_component;;molecular_function	regulation of ion transmembrane transport;;membrane;;inward rectifier potassium channel activity	K05330
gene-LOC108001022	LOC108001022	probable ATP-dependent RNA helicase DDX23	2655	0.670045	-0.57767	0.00474168	0.0777667	no	down	538.84	607.94	508.93	793.08	322.39	313.43	297.87	267.65	337.35	847.5	754.02	630.72	754.77	680.28	783.16	348.91	22.4	27.62	18.23	33.55	13.87	11.19	17.43	9.97	16.26	39.22	33.08	33.51	61.87	33.62	37.34	6.71	19.2825	32.7013	XP_016917296.1	probable ATP-dependent RNA helicase DDX23 [Apis cerana]	GO:0016787;;GO:0003724;;GO:0043229;;GO:0003676;;GO:0005524	molecular_function;;molecular_function;;cellular_component;;molecular_function;;molecular_function	hydrolase activity;;RNA helicase activity;;intracellular organelle;;nucleic acid binding;;ATP binding	K12858;K13178;K12823
gene-LOC107994520	LOC107994520	HMG box transcription factor BBX	3464	0.625992	-0.675783	0.00474431	0.0777667	no	down	1435	1730	797	1218	730	609	528	664	790	2464	1731	1688	1795	1458	1096	802	27.42	31.16	11.61	17.47	9.78	9.48	7.57	9.43	13.48	39.2	25.79	29.33	40.3	26	16.7	10.95	15.49	25.2188	XP_016906972.1	HMG box transcription factor BBX [Apis cerana]	GO:0005634;;GO:0003677	cellular_component;;molecular_function	nucleus;;DNA binding	K20225;K09270;K18435;K21643
gene-LOC107992844	LOC107992844	histone-lysine N-methyltransferase SETD1	5733	0.740075	-0.434256	0.00475066	0.0777667	no	down	790.39	874.61	616.24	964.79	467.2	572.36	527.41	476.33	513.55	1254.39	943.98	964.61	1047.17	732.7	771.54	565.27	6.5	6.81	3.9	5.96	2.71	3.85	3.28	2.92	3.77	8.6	6.07	7.24	10.08	5.66	5.09	3.31	4.49125	6.2275	XP_016904436.1	histone-lysine N-methyltransferase SETD1 [Apis cerana]	GO:0048188;;GO:0032259;;GO:0042800;;GO:0003723	cellular_component;;biological_process;;molecular_function;;molecular_function	Set1C/COMPASS complex;;methylation;;histone methyltransferase activity (H3-K4 specific;;RNA binding	K11423;K11422;K09188;K09186
gene-LOC108002751	LOC108002751	mitochondrial amidoxime-reducing component 1, transcript variant X2	2419	1.40531	0.490889	0.00475328	0.0777667	no	up	4279	5971	4630	4239	6152	4669	4028	6563	4322.36	4377.33	4466	4080	2780	2654	4022	1497	161.84	217.21	131.4	120.24	162.51	143.96	116.58	184.82	144.25	140.97	134.88	138.84	126.35	93.5	122.49	41.31	154.82	117.824	XP_028524952.1	mitochondrial amidoxime-reducing component 1 [Apis cerana]	GO:0003824;;GO:0016020;;GO:0030170;;GO:0030151	molecular_function;;cellular_component;;molecular_function;;molecular_function	catalytic activity;;membrane;;pyridoxal phosphate binding;;molybdenum ion binding
gene-LOC107999293	LOC107999293	facilitated trehalose transporter Tret1-like, transcript variant X6	3528	1.64768	0.720435	0.00476535	0.0778366	no	up	378.58	747.23	862.94	801.3	875.51	1112.19	852.62	1969.27	628.45	637.78	876.1	683.23	484.73	367.88	577.5	289.73	11.72	22.13	21.13	18.76	19.07	28.97	20.2	46.6	17.71	16.35	21.17	19.42	18.41	11.19	14.62	6.86	23.5725	15.7163	XP_016914490.1	facilitated trehalose transporter Tret1-like [Apis cerana]	GO:0022857;;GO:0004000;;GO:0016020;;GO:0003723;;GO:0006396	molecular_function;;molecular_function;;cellular_component;;molecular_function;;biological_process	transmembrane transporter activity;;adenosine deaminase activity;;membrane;;RNA binding;;RNA processing	K14258
gene-LOC107997905	LOC107997905	uncharacterized LOC107997905	7012	1.61964	0.695673	0.00480388	0.0782401	no	up	244	329	211	344	258	309	291	411	286	117	325	133	218	114	113	100	2.28	2.92	1.52	2.42	1.7	2.37	2.06	2.87	2.39	0.91	2.38	1.14	2.39	1	0.85	0.67	2.2675	1.46625	XP_016912335.1	uncharacterized protein LOC107997905 [Apis cerana]
gene-LOC107993310	LOC107993310	matrix metalloproteinase-14, transcript variant X1	3336	1.56664	0.647673	0.00480573	0.0782401	no	up	4595	4861	6868	8115	5585	6991	5882	10292	5586	5338	4678	4958	3739	2601	5482	1064	92.94	93.19	106.54	123.37	79.6	115.52	89.92	155.32	101.4	89.98	73.94	91.36	88.28	49.24	88.56	15.36	107.05	74.765	XP_016905168.1	matrix metalloproteinase-14 isoform X1 [Apis cerana]	GO:0006508;;GO:0004222;;GO:0008270;;GO:0031012	biological_process;;molecular_function;;molecular_function;;cellular_component	proteolysis;;metalloendopeptidase activity;;zinc ion binding;;extracellular matrix	K07763;K07996
gene-LOC107995604	LOC107995604	integrator complex subunit 13, transcript variant X1	2117	0.830113	-0.268621	0.00481616	0.0782452	no	down	616	648	488	780	553	551	418	505	574	861	822	684	726	427	709	446	21.3	21.2	12.89	20.2	13.43	15.58	10.92	13.02	17.81	24.85	22.21	21.55	29.56	13.81	19.58	11.17	16.0675	20.0675	XP_016908706.1	integrator complex subunit 13 [Apis cerana]	GO:0005634;;GO:0051321;;GO:0048471	cellular_component;;biological_process;;cellular_component	nucleus;;meiotic cell cycle;;perinuclear region of cytoplasm
gene-LOC108003406	LOC108003406	RNA-binding protein fusilli	7947	1.29211	0.369734	0.00482173	0.0782452	no	up	1513.31	2025.76	1895.47	1944.94	2059.2	1890.23	1842.88	2515.51	1675.16	1720.81	1661.81	1740.06	1559.93	906.5	1582.34	885.68	12.45	15.77	12.11	12.18	11.96	12.65	11.24	15.3	12.15	11.91	10.78	12.99	15.14	7	10.56	5.24	12.9575	10.7212	XP_026296196.1	RNA-binding protein fusilli [Apis mellifera]	GO:0003723	molecular_function	RNA binding	K14947;K24526;K12898
gene-LOC107993726	LOC107993726	transcription factor Sox-13, transcript variant X5	4807	1.46269	0.548623	0.00484377	0.0784754	no	up	171.04	225.21	193.03	178.23	273.24	234.97	249.59	317.88	152.39	237.8	217.58	167.03	168.21	73.28	170.49	74	2.36	2.62	1.87	1.75	2.2	2.19	2.4	2.7	1.67	2.51	2.11	1.95	2.44	0.81	1.68	0.62	2.26125	1.72375	XP_043801015.1	transcription factor SOX-5 isoform X2 [Apis laboriosa]	GO:0005634;;GO:0003677	cellular_component;;molecular_function	nucleus;;DNA binding	K09269;K23581;K09267
gene-LOC133665592	LOC133665592	eukaryotic translation initiation factor 5	1852	1.3834	0.468219	0.00487629	0.0788362	no	up	1592.06	2035.26	2511.36	2469.74	2023.06	2412.79	1728.12	3844.29	1522.75	1932.68	2170.72	1872.35	1473.85	1293.98	1828.1	940.39	64.42	77.92	77.47	74.82	57.45	79.89	52.86	116.06	55.35	65.3	68.62	69.03	70.34	48.9	59.03	27.67	75.1112	58.03	XP_006567437.1	eukaryotic translation initiation factor 5 [Apis mellifera]	GO:0005525;;GO:0003743	molecular_function;;molecular_function	GTP binding;;translation initiation factor activity	K03240;K03262
gene-LOC108000817	LOC108000817	UBX domain-containing protein 1	1301	0.754035	-0.407296	0.00488184	0.0788362	no	down	562	615	561	810	557	513	478	321	479	806	747	592	854	680	789	525	35.52	36.74	26.73	38.09	24.5	26.33	22.8	15.04	27.16	42.25	36.75	34	63.67	39.94	39.45	24.28	28.2188	38.4375	XP_016916911.1	UBX domain-containing protein 1 [Apis cerana]	GO:0005737	cellular_component	cytoplasm	K24348
gene-LOC107999311	LOC107999311	uncharacterized LOC107999311	4481	0.770545	-0.376049	0.00490013	0.0788889	no	down	589.4	622.51	495.48	774.79	447.29	539.48	476.28	341.85	483.81	799.01	677.15	694.7	682.92	567.17	679.44	587.38	8.85	8.85	5.72	8.74	4.73	6.63	5.41	3.83	6.5	10.01	7.96	9.52	12.03	8	8.18	6.32	6.595	8.565	XP_016914518.1	uncharacterized protein LOC107999311 [Apis cerana]	GO:0016567;;GO:0035556;;GO:0040008;;GO:0009968	biological_process;;biological_process;;biological_process;;biological_process	protein ubiquitination;;intracellular signal transduction;;regulation of growth;;negative regulation of signal transduction	K23345;K18587;K04698;K04699
gene-LOC107994434	LOC107994434	kell blood group glycoprotein homolog, transcript variant X1	4912	2.1162	1.08148	0.00491155	0.0788889	no	up	20	32	29	14	27	28	32	34	23	13	16	6	10	13	19	0	0.28	0.42	0.31	0.15	0.26	0.31	0.33	0.35	0.29	0.15	0.17	0.07	0.16	0.17	0.21	0	0.30125	0.1525	XP_016906846.1	neprilysin-1 isoform X1 [Apis cerana]	GO:0006508;;GO:0046872;;GO:0004222;;GO:0005886	biological_process;;molecular_function;;molecular_function;;cellular_component	proteolysis;;metal ion binding;;metalloendopeptidase activity;;plasma membrane	K08635;K01415
gene-LOC107999067	LOC107999067	uncharacterized LOC107999067	5437	0.514507	-0.958738	0.00492692	0.0788889	no	down	556.97	691	297	453	148	172	140	190.94	184	947	759	664.93	785	757	349.96	392	6.81	8	2.79	4.16	1.28	1.72	1.29	1.74	2.01	9.66	7.26	7.42	11.25	8.69	3.43	3.43	3.47375	6.64375	XP_016914215.1	uncharacterized protein LOC107999067 [Apis cerana]	GO:0008173;;GO:0006396;;GO:0008757	molecular_function;;biological_process;;molecular_function	RNA methyltransferase activity;;RNA processing;;S-adenosylmethionine-dependent methyltransferase activity	K15332
gene-LOC107996427	LOC107996427	uncharacterized LOC107996427, transcript variant X1	19472	0.534211	-0.90452	0.00492852	0.0788889	no	down	447	585	271	299	139	100	175	288	230	948	398	505	946	440.11	528	226	1.46	1.82	0.69	0.74	0.32	0.27	0.43	0.7	0.67	2.59	1.02	1.51	3.63	1.36	1.39	0.53	0.80375	1.5875	XP_016909952.1	uncharacterized protein LOC107996427 isoform X1 [Apis cerana]
gene-LOC107995382	LOC107995382	protein kinase C, brain isozyme, transcript variant X1	6543	1.5442	0.626857	0.0049315	0.0788889	no	up	417	543.72	526	518	636	537	619	891.09	499	422	459	379	384.02	276	480	97	4.44	5.4	4.33	4.16	4.69	4.78	4.99	6.93	4.66	3.78	3.77	3.7	4.68	2.77	4.08	0.7	4.965	3.5175	NP_001128420.1	protein kinase C [Apis mellifera]	GO:0016310;;GO:0004698;;GO:0004697;;GO:0008270;;GO:0005524	biological_process;;molecular_function;;molecular_function;;molecular_function;;molecular_function	phosphorylation;;calcium-dependent protein kinase C activity;;protein kinase C activity;;zinc ion binding;;ATP binding	K02677;K18050
gene-LOC107998841	LOC107998841	protein cramped	2428	0.659626	-0.600279	0.00493253	0.0788889	no	down	570	667	423	684	361	344	281	340	288	704	748	670	703	745	617	618	15.58	17.45	9.16	13.95	6.83	7.82	5.69	6.86	6.82	15.9	15.57	16.37	21.68	19.24	13.62	12.34	10.4175	15.1925	XP_016913842.1	protein cramped [Apis cerana]
gene-LOC107999049	LOC107999049	N-acetylneuraminate lyase-like, transcript variant X1	1102	0.625287	-0.677411	0.00495051	0.078932	no	down	835	674	626	577	468	560	482	448	688	863	1480	817	561	762	522	1150	61.11	47.49	36.25	33.83	23.99	36.42	27.48	26.2	48.78	53.14	88.21	53.97	50.62	54.55	31.27	65.57	36.5962	55.7638	XP_016914183.1	N-acetylneuraminate lyase-like isoform X1 [Apis cerana]	GO:0016829	molecular_function	lyase activity	K01639
gene-LOC133665609	LOC133665609	anaphase-promoting complex subunit 11	5403	1.3959	0.481192	0.00495105	0.078932	no	up	1583.08	1980.44	2593.28	3796.78	2754.3	3069.46	2182.57	2889.32	2160.19	2377.92	2277.05	1937.27	1572.67	1065.98	2235.41	831.41	54.6	62.68	69.75	105.14	67.98	91.65	59.39	77.73	68.61	71.92	63.98	60.95	62.75	35.64	65.38	23.52	73.615	56.5938	XP_016906109.1	uncharacterized protein DDB_G0284459 isoform X1 [Apis cerana]				K03868
gene-LOC108003057	LOC108003057	PHD finger protein 20	4842	0.645611	-0.631264	0.00496378	0.0790031	no	down	875.91	996.68	540.56	754.75	482.42	512.77	309.51	372.58	504.17	1392.01	991.56	891.42	1093.94	831.96	642.14	718.69	12.5	13.47	5.92	8.06	4.81	5.93	3.34	3.93	6.41	16.56	11.04	11.63	18.34	11.15	7.36	7.31	7.245	11.225	XP_043786981.1	PHD finger protein 20 isoform X1 [Apis laboriosa]	GO:0016787;;GO:0005634;;GO:0046872;;GO:0003677	molecular_function;;cellular_component;;molecular_function;;molecular_function	hydrolase activity;;nucleus;;metal ion binding;;DNA binding	K18402;K09189;K06101
gene-LOC107993975	LOC107993975	isocitrate dehydrogenase [NAD] subunit gamma, mitochondrial, transcript variant X3	2348	0.761912	-0.392304	0.00497163	0.0790031	no	down	1209.09	1136.79	752.67	1210.56	716	840.89	776.74	736	826	1419	1499.78	1370.72	1211.66	1123.95	938.82	782.54	34.41	30.53	16.4	25.7	14.28	19.6	16.69	15.66	21.08	33.47	33.29	35.43	40.67	30	21.32	16	21.6588	28.9075	XP_016770895.1	isocitrate dehydrogenase [NAD] subunit gamma, mitochondrial [Apis mellifera]	GO:0006099;;GO:0005739	biological_process;;cellular_component	tricarboxylic acid cycle;;mitochondrion	K14776;K00030
gene-LOC108002723	LOC108002723	splicing factor ESS-2 homolog, transcript variant X1	2462	0.770024	-0.377024	0.00497925	0.0790031	no	down	373	372	321	497	301	271	258	215	343	566	467	434	351	315	376	326	11.67	10.91	7.72	11.54	6.6	6.93	6.02	4.97	9.58	14.71	11.33	12.49	12.73	9.31	9.42	7.57	8.295	10.8925	XP_016920036.1	splicing factor ESS-2 homolog isoform X2 [Apis cerana]	GO:0005634	cellular_component	nucleus	K13118
gene-LOC108003280	LOC108003280	J domain-containing protein, transcript variant X1	5672	1.54175	0.62457	0.00500166	0.0792327	no	up	2113	2882	4273	4661	3960	4820	4346	5674	2345	3123	2952	3714	2697	2129	3357	698	26.56	34.32	41.51	44.13	35.15	49.7	40.99	53.31	26.4	32.59	29.02	42.29	39.8	24.85	33.93	6.34	40.7088	29.4025	PBC26676.1	J domain-containing protein [Apis cerana cerana]				K09517;K09532;K17867;K09525;K09511
gene-LOC108001482	LOC108001482	serine/threonine-protein kinase Pak	6116	0.723547	-0.466842	0.00504201	0.0797453	no	down	1283	1314	953	1182.55	867	688	685	887	755	1859	1127.78	1525.98	1553	1223	1449	860	13.85	13.44	7.92	9.59	6.6	6.08	5.59	7.14	7.29	16.75	9.53	15.04	19.65	12.4	12.55	6.63	8.77625	12.48	XP_001119958.2	serine/threonine-protein kinase PAK 3 isoform X2 [Apis mellifera]	GO:0004674;;GO:0005524;;GO:0016310	molecular_function;;molecular_function;;biological_process	protein serine/threonine kinase activity;;ATP binding;;phosphorylation	K04412;K05736;K08838;K04409
gene-LOC107996480	LOC107996480	derlin-2	3019	1.34038	0.422645	0.00506375	0.0799624	no	up	2052.32	2006.44	2090.47	3150.56	2624.13	2944.23	3213.63	3035.45	2088.59	2296.62	2173.16	2197.88	2049.81	1154.36	2414.17	966	44.51	40.62	36.29	51.39	39.54	51.34	51.36	48.81	39.4	41.7	37.33	42.52	52.32	22.93	42	14.24	45.4825	36.555	PBC29631.1	Derlin-2 [Apis cerana cerana]	GO:0006950;;GO:0005789	biological_process;;cellular_component	response to stress;;endoplasmic reticulum membrane	K11519;K13989
gene-LOC108001644	LOC108001644	vacuolar protein sorting-associated protein 26B-like	2820	0.803506	-0.31562	0.00509011	0.0802516	no	down	1451	1450	1086	1713	1105	1139	1021	1117	1058	1757	1769	1625	1564	1386	1384	1212	36.16	34.2	20.73	32.01	19.37	23.23	19.23	20.76	23.63	36.55	34.47	36.93	45.81	32.35	27.6	21.76	25.7112	32.3875	XP_016918242.1	vacuolar protein sorting-associated protein 26B-like [Apis cerana]	GO:0006886	biological_process	intracellular protein transport	K18466
gene-LOC107996758	LOC107996758	odorant receptor 22c, transcript variant X1	2834	2.40978	1.2689	0.0051012	0.0802997	no	up	9	22	16	27	3	9	11	18	7	8	11.28	8	5	4	3	0	0.22	0.52	0.3	0.5	0.05	0.18	0.21	0.33	0.16	0.17	0.22	0.18	0.15	0.09	0.06	0	0.28875	0.12875	XP_016910447.1	odorant receptor 22c [Apis cerana]	GO:0005549;;GO:0016020;;GO:0007165;;GO:0005886;;GO:0004984	molecular_function;;cellular_component;;biological_process;;cellular_component;;molecular_function	odorant binding;;membrane;;signal transduction;;plasma membrane;;olfactory receptor activity	K22984
gene-LOC107994826	LOC107994826	ornithine decarboxylase, transcript variant X3	2887	1.70914	0.773272	0.00515942	0.0810883	no	up	17594.2	16856.5	33412.9	48228	26621.4	42525.8	56276.5	69188	18732.4	20953.2	27647.3	29944.3	25093.4	14618	34347.9	8606	387.94	350.12	567.07	804.94	413.18	772.28	946.62	1148.45	367.51	385.51	478.14	605.06	654	302.35	610.31	136.86	673.825	442.467	XP_016907405.1	ornithine decarboxylase [Apis cerana]	GO:0006596;;GO:0016830	biological_process;;molecular_function	polyamine biosynthetic process;;carbon-carbon lyase activity	K01581
gene-LOC108002979	LOC108002979	uncharacterized LOC108002979, transcript variant X1	3536	0.738221	-0.437875	0.00517546	0.0811612	no	down	284.32	362.39	184.7	274.96	206.15	155.7	166.32	234.35	257.35	365.81	366.51	379.02	331.19	235.08	269.71	203.55	5.52	6.66	2.75	4.01	2.83	2.47	2.44	3.39	4.48	5.94	5.57	6.72	7.56	4.29	4.2	2.84	3.75875	5.2	XP_016920491.1	uncharacterized protein LOC108002979 isoform X1 [Apis cerana]	GO:0016020	cellular_component	membrane
gene-LOC107997657	LOC107997657	cysteine-rich motor neuron 1 protein, transcript variant X3	6221	1.46844	0.554285	0.00520015	0.0811612	no	up	842	904	778	624	895	708	818	933	817	566	748	576	487	450	438	212	11.94	12.17	8.52	6.47	9.07	8.39	8.9	10.01	10.44	6.81	8.36	7.53	8.2	6.13	5	2.22	9.43375	6.83625	XP_016911900.1	uncharacterized protein LOC107997657 [Apis cerana]	GO:0016020;;GO:0005576;;GO:0004867	cellular_component;;cellular_component;;molecular_function	membrane;;extracellular region;;serine-type endopeptidase inhibitor activity	K24354;K23624;K08136
gene-LOC107997552	LOC107997552	centrosomal protein of 152 kDa, transcript variant X1	5967	0.449301	-1.15424	0.0052079	0.0811612	no	down	55	72	26	33	15	8	11	14	25	129	61	48	85	79	36	33	0.61	0.76	0.22	0.28	0.12	0.07	0.09	0.12	0.25	1.2	0.53	0.49	1.11	0.83	0.32	0.26	0.28375	0.62375	XP_006614447.1	centrosomal protein of 152 kDa-like isoform X1 [Apis dorsata]				K16728
gene-LOC108004431	LOC108004431	kazrin, transcript variant X1	9076	1.27559	0.351163	0.00521182	0.0811612	no	up	179	256	182	232	184	185	211	232	168	206	158	169	141	106	189	107	1.38	1.92	1.11	1.35	1.03	1.18	1.22	1.34	1.15	1.34	0.97	1.22	1.29	0.75	1.17	0.59	1.31625	1.06	XP_016771821.2	liprin-beta-1 isoform X1 [Apis mellifera]				K26226
gene-LOC108001897	LOC108001897	uncharacterized LOC108001897	1307	2.61553	1.3871	0.00521228	0.0811612	no	up	60.2	50.88	44.88	21.44	34.53	38.35	31.5	18.24	20.6	50.06	16.25	8.69	11.15	0.51	12.99	0	3.75	3	2.12	1	1.51	1.96	1.49	0.85	1.16	2.61	0.79	0.49	0.82	0.03	0.64	0	1.96	0.8175	XP_016918692.1	uncharacterized protein LOC108001897 [Apis cerana]
gene-LOC108002910	LOC108002910	histone-lysine N-methyltransferase KMT5B-B, transcript variant X1	7283	0.637484	-0.649538	0.00521286	0.0811612	no	down	362.74	401.3	254.72	387.16	158.83	161.28	163.49	146.49	205.71	566.9	449.21	448.85	470.77	362.22	269.67	244.77	2.95	3.21	1.6	2.29	0.91	1.03	0.97	0.86	1.44	3.8	2.88	3.26	4.55	3.04	1.72	1.39	1.7275	2.76	XP_016920384.1	histone-lysine N-methyltransferase KMT5B-B [Apis cerana]	GO:0005634;;GO:0032259;;GO:0140941;;GO:0042799	cellular_component;;biological_process;;deleted;;molecular_function	nucleus;;methylation;;old GO;;histone methyltransferase activity (H4-K20 specific	K11429
gene-LOC107992943	LOC107992943	uncharacterized LOC107992943	2744	0.685926	-0.543876	0.00522137	0.0811621	no	down	557.45	617.32	383	485	367	255	239	321	365	628	735	602.77	645	538	431	458	14.28	14.98	7.53	9.31	6.62	5.35	4.63	6.13	8.38	13.42	14.72	14.09	19.43	12.92	8.84	8.43	8.60375	12.5288	PBC31029.1	hypothetical protein APICC_08463 [Apis cerana cerana]
gene-LOC107998951	LOC107998951	uncharacterized LOC107998951	8487	0.543393	-0.879932	0.00523697	0.0811621	no	down	431.07	540.69	232.56	448.43	121.46	144.17	124.18	146.46	174.29	633.77	540.66	505.88	639.3	540.29	361.36	335.22	3.31	3.93	1.68	4.6	0.86	1.42	0.76	0.84	1.19	4.06	3.25	3.54	5.74	4.03	2.22	1.83	2.175	3.2325	XP_016914008.1	zinc finger CCCH domain-containing protein 13 [Apis cerana]	GO:0036396;;GO:0046872;;GO:0080009	cellular_component;;molecular_function;;biological_process	MIS complex;;metal ion binding;;mRNA methylation	K19601;K24341;K07556;K22909
gene-LOC108000476	LOC108000476	SET and MYND domain-containing protein 4	5420	1.35468	0.437957	0.00523815	0.0811621	no	up	3455.19	4498.7	5574.77	4297.33	5244.97	5002.76	4736.28	6401.92	3756.58	3863.82	3806.99	3485.21	2911.2	2576.15	4806.25	2529.21	42.37	52.25	52.6	39.58	45.34	50.22	43.89	58.54	41.21	39.54	36.54	39.01	41.86	29.67	47.28	22.18	48.0988	37.1613	XP_016916320.1	SET and MYND domain-containing protein 4 [Apis cerana]	GO:0043229	cellular_component	intracellular organelle	K24634
gene-LOC133667583	LOC133667583	uncharacterized LOC133667583	1251	2.09005	1.06354	0.00524967	0.0811621	no	up	40.11	29.71	86.3	163.56	17.57	69.16	83.51	76.73	41.36	26.38	34.68	24.73	35.66	9	24.98	44	2.65	1.85	4.31	8.06	0.81	3.74	4.17	3.78	2.46	1.46	1.79	1.49	2.79	0.55	1.31	2.15	3.67125	1.75	BBC20695.1	ATP synthase F0 subunit 6 [Apis nuluensis]	GO:0005743;;GO:0045263;;GO:0015986;;GO:0015078	cellular_component;;cellular_component;;biological_process;;molecular_function	mitochondrial inner membrane;;proton-transporting ATP synthase complex, coupling factor F(o;;ATP synthesis coupled proton transport;;hydrogen ion transmembrane transporter activity	K02126
gene-LOC107995849	LOC107995849	nuclear factor related to kappa-B-binding protein, transcript variant X1	5442	0.62907	-0.668708	0.00525358	0.0811621	no	down	672	852	410	607	339	263	250	349	358	975.19	849	939	1014	562	691	362	8.44	10.09	3.96	5.71	3	2.71	2.33	3.24	4.01	10.17	8.34	10.66	14.9	6.63	6.96	3.24	4.935	8.11375	XP_016909048.1	nuclear factor related to kappa-B-binding protein isoform X1 [Apis cerana]	GO:0031011	cellular_component	Ino80 complex	K11671
gene-LOC108003002	LOC108003002	general odorant-binding protein 83a, transcript variant X1	1639	0.751373	-0.412398	0.00526691	0.0812122	no	down	158.42	210.49	176.68	273.06	205.65	160.06	136.71	133.08	149.44	347.49	305.61	232.21	292.72	138.06	264.92	141	3.67	4.5	2.7	4.27	2.99	3.13	2.36	2.65	2.86	6.61	5.49	4.81	7.86	3.01	5.05	4.16	3.28375	4.98125	XP_043787095.1	general odorant-binding protein 83a-like isoform X1 [Apis laboriosa]	GO:0005549;;GO:0016020;;GO:0005576	molecular_function;;cellular_component;;cellular_component	odorant binding;;membrane;;extracellular region
gene-LOC107999765	LOC107999765	collagen alpha-1(IV) chain	5909	1.5778	0.65791	0.00527561	0.0812122	no	up	1201	2141	1375.02	1065.97	2135	1511	1977	2696.04	1478.01	1309.18	1470	1217	1363	629	1000.36	415	8.88	15.46	7.82	6.12	11.7	9.82	11.82	15.65	9.78	7.94	9	8.08	11.47	4.32	5.86	2.07	10.9087	7.315	XP_016915269.2	collagen alpha-2(IV) chain, partial [Apis cerana]	GO:0016020;;GO:0005201;;GO:0048856;;GO:0005581;;GO:0005604	cellular_component;;molecular_function;;biological_process;;cellular_component;;cellular_component	membrane;;extracellular matrix structural constituent;;anatomical structure development;;collagen trimer;;basement membrane	K06237
gene-LOC107999092	LOC107999092	rab3 GTPase-activating protein catalytic subunit, transcript variant X1	3152	0.644455	-0.633848	0.00528584	0.0812122	no	down	418.66	531.04	281.15	428.24	280.06	206.41	161.69	240.68	228.32	572.74	574.82	506.37	468.79	457.06	388.54	456.09	9.22	11.07	4.75	7.08	4.34	3.72	2.69	3.95	4.51	10.53	9.9	10.18	12.13	9.44	6.85	7.23	5.8525	8.84625	KAG6796729.1	rab3 GTPase-activating protein catalytic subunit isoform X1 [Apis mellifera caucasica]	GO:0005096;;GO:0005783	molecular_function;;cellular_component	GTPase activator activity;;endoplasmic reticulum	K18270
gene-LOC133667456	LOC133667456	uncharacterized LOC133667456	7060	2.24462	1.16647	0.00529512	0.0812122	no	up	21.51	32.11	44.21	50.21	68.36	49.36	23.23	67.75	15.74	20.4	12.41	23.69	12.39	25.37	45.8	0	0.67	1.21	2.02	1.49	1.87	1.32	0.47	2.35	0.21	0.65	0.47	0.88	0.36	0.73	1.97	0	1.425	0.65875	PBC34941.1	Putative GTP-binding protein [Apis cerana cerana]	GO:0046872;;GO:0005525	molecular_function;;molecular_function	metal ion binding;;GTP binding
gene-LOC107996457	LOC107996457	ruvB-like 1	1607	0.760692	-0.394616	0.00529751	0.0812122	no	down	959.17	795.49	660.59	1011.06	598.53	655.77	529.95	556.33	636.86	1196	952.13	830.81	919	893.65	944.28	714.86	46.09	36.15	24.14	36.34	20.16	25.78	19.25	19.95	27.52	47.99	35.73	36.36	52.17	40.04	36.16	25.1	28.4825	37.6337	XP_006609842.1	ruvB-like 1 [Apis dorsata]	GO:0008094;;GO:0006281;;GO:0006325;;GO:0005634;;GO:0004386;;GO:0016887;;GO:0005524	molecular_function;;biological_process;;biological_process;;cellular_component;;molecular_function;;molecular_function;;molecular_function	DNA-dependent ATPase activity;;DNA repair;;chromatin organization;;nucleus;;helicase activity;;ATPase activity;;ATP binding	K04499;K11338
gene-LOC107995812	LOC107995812	inactive selenide, water dikinase-like protein	2908	1.23181	0.300782	0.00531368	0.0813352	no	up	5944.24	6793.94	5142.46	6022.44	6115.23	5461.28	5334.58	7751.93	4363	6403.78	5632.47	5453.05	4589.27	3825.17	4989.08	2874.61	142.1	153.76	88.98	108.49	99.32	105.08	92.12	136.42	93.23	128.7	104.3	117.3	129.88	84.76	95.37	41.59	115.784	99.3912	XP_003250866.2	selenide, water dikinase [Apis mellifera]	GO:0016310;;GO:0016301;;GO:0005524	biological_process;;molecular_function;;molecular_function	phosphorylation;;kinase activity;;ATP binding	K01008
gene-LOC107993838	LOC107993838	MOXD1 homolog 2, transcript variant X2	5298	1.73196	0.792406	0.00535654	0.0817091	no	up	46	55	60	29	63	69	71	87	45	35	35	55	29	16	22	30	0.85	1.46	1	0.61	1.18	1.27	1.33	1.88	0.88	0.69	0.68	0.98	0.47	0.48	0.4	0.5	1.1975	0.635	XP_016905949.1	MOXD1 homolog 2 isoform X2 [Apis cerana]	GO:0005507;;GO:0004500	molecular_function;;molecular_function	copper ion binding;;dopamine beta-monooxygenase activity
gene-LOC107993801	LOC107993801	uncharacterized LOC107993801, transcript variant X1	1780	2.57092	1.36229	0.00536554	0.0817091	no	up	4	7	37	23	12	22	22	15	8	10	12	7	2	9	6	0	0.18	0.3	1.27	0.78	0.38	0.82	0.76	0.51	0.33	0.38	0.43	0.29	0.11	0.38	0.22	0	0.625	0.2675	XP_016905911.1	uncharacterized protein LOC107993801 isoform X1 [Apis cerana]	GO:0035556	biological_process	intracellular signal transduction	K10339
gene-LOC108000743	LOC108000743	TPR-containing protein DDB_G0280363, transcript variant X4	5030	0.715825	-0.48232	0.0053738	0.0817091	no	down	1716.23	2054.63	1180.27	1410.28	1107.26	924.31	901.92	1012.5	1239.6	2660.79	2160.73	1976.41	2013.74	1481.19	1468.03	939.04	19.58	23.16	9.34	11.03	7.93	7.13	6.56	8.34	11.84	26.66	19.74	21.48	27.22	15.77	12.13	7	11.6337	17.73	XP_028523904.1	alpha-protein kinase 1 isoform X1 [Apis cerana]	GO:0016310;;GO:0016301;;GO:0030014;;GO:0003723;;GO:0046872;;GO:0004842	biological_process;;molecular_function;;cellular_component;;molecular_function;;molecular_function;;molecular_function	phosphorylation;;kinase activity;;CCR4-NOT complex;;RNA binding;;metal ion binding;;ubiquitin-protein transferase activity	K10643
gene-LOC114576848	LOC114576848	uncharacterized LOC114576848	1317	0.275866	-1.85796	0.00537663	1	no	down	2	1	2	3	1	2	2	0	4	12	2	7	9	6	6	0	0.12	0.06	0.09	0.14	0.04	0.1	0.09	0	0.22	0.62	0.1	0.39	0.66	0.34	0.29	0	0.08	0.3275
gene-LOC108000317	LOC108000317	uncharacterized LOC108000317	2257	2.22332	1.15271	0.00537928	0.0817091	no	up	13	16	17	14	22	17	13	23	10	6	12	2	17	1	10	2	0.42	0.49	0.42	0.34	0.5	0.45	0.32	0.55	0.29	0.16	0.3	0.06	0.64	0.03	0.26	0.05	0.43625	0.22375
gene-LOC108003561	LOC108003561	protein quiver, transcript variant X1	5735	1.34335	0.425837	0.00538107	0.0817091	no	up	6058.51	7847.58	4975.51	5256.05	5607.53	5099.08	4239.18	6271.44	4207.32	4142.84	4461.26	6099.95	4363.37	3055.56	4418.71	1946.65	57.29	70.83	35.57	36.49	37.04	38.86	30.31	43.77	35.79	31.91	33.13	53.27	48.13	26.58	32.8	13.25	43.77	34.3575	XP_003697988.1	protein quiver isoform X1 [Apis florea]	GO:0032222;;GO:0034235;;GO:0048511;;GO:0045187;;GO:0098552;;GO:0030431;;GO:0005886	biological_process;;molecular_function;;biological_process;;biological_process;;cellular_component;;biological_process;;cellular_component	regulation of synaptic transmission, cholinergic;;GPI anchor binding;;rhythmic process;;regulation of circadian sleep/wake cycle, sleep;;side of membrane;;sleep;;plasma membrane
gene-LOC107997110	LOC107997110	ATP-binding cassette sub-family F member 1	2580	0.682994	-0.550055	0.0053875	0.0817091	no	down	631.61	463.76	470.98	649.41	292	363.92	310.62	289.9	339.8	702.05	788.9	643.91	669.67	752.4	575.09	327.64	17.4	12.09	9.93	13.41	5.66	8.2	6.47	5.96	8.39	16.14	16.99	16.17	21.69	19.4	12.67	6.51	9.89	14.745	XP_016911014.1	ATP-binding cassette sub-family F member 1 [Apis cerana]	GO:0016887;;GO:0005524	molecular_function;;molecular_function	ATPase activity;;ATP binding	K05661;K06158;K06184;K06185;K05679
gene-LOC107998775	LOC107998775	transcription factor Sox-2, transcript variant X1	4668	1.48603	0.571463	0.00540364	0.0817091	no	up	1877	3505.01	4049	4465	3764.05	3488	3892	5053	2768	3500	3385	2675	1741	1930	3074	829	26.37	46.82	45.64	48.19	37.99	40.98	41.77	54.39	36.05	39.47	39.08	36.29	28.94	25.16	34.19	6.72	42.7687	30.7375	XP_043794852.1	transcription factor Sox-2 isoform X1 [Apis laboriosa]				K16796;K23581;K18435;K09267
gene-LOC108004329	LOC108004329	cytosolic carboxypeptidase 6, transcript variant X1	2708	4.08956	2.03195	0.00541026	0.0817091	no	up	225	116	44	378	51	395	18	83	2	13	28	34	178	11	18	19	5.18	2.6	0.71	6.79	0.89	7.83	0.32	1.41	0.05	0.22	0.5	0.69	4.6	0.23	0.38	0.38	3.21625	0.88125	XP_043801277.1	cytosolic carboxypeptidase 6 [Apis laboriosa]	GO:0006508;;GO:0004181;;GO:0008270	biological_process;;molecular_function;;molecular_function	proteolysis;;metallocarboxypeptidase activity;;zinc ion binding	K23439;K23438;K23435;K23437
gene-LOC107999791	LOC107999791	DNA polymerase theta	7818	0.610815	-0.711192	0.00541179	0.0817091	no	down	198.32	218.39	119.56	175.65	106.29	70.86	87.57	79.47	75.4	270.3	265.75	246.76	292.58	195.42	222.08	101.81	1.28	1.36	0.6	0.86	0.48	0.37	0.43	0.38	0.44	1.49	1.36	1.46	2.24	1.21	1.16	0.47	0.72	1.22875	PBC31296.1	Helicase POLQ [Apis cerana cerana]	GO:0006281;;GO:0004386;;GO:0003887;;GO:0006261;;GO:0003677;;GO:0005524	biological_process;;molecular_function;;molecular_function;;biological_process;;molecular_function;;molecular_function	DNA repair;;helicase activity;;DNA-directed DNA polymerase activity;;DNA-dependent DNA replication;;DNA binding;;ATP binding	K18663;K12854;K02349;K14403;K19178
gene-LOC107999461	LOC107999461	uncharacterized LOC107999461	1543	2.21287	1.14592	0.00542231	0.0817443	no	up	1532.46	851.85	4005.57	9674.66	928.67	3717.46	1003.71	2840	841.85	857	2437.47	1930.34	929.21	1498.24	1449.72	296	76.87	40.47	152.38	362.35	32.56	152.74	38.34	106.39	38.27	35.6	95.7	87.56	55.5	70.33	57.62	10.5	120.263	56.385	XP_016914814.1	uncharacterized protein LOC107999461 [Apis cerana]	GO:0016020	cellular_component	membrane
gene-LOC108002219	LOC108002219	uncharacterized LOC108002219, transcript variant X4	12799	1.53258	0.615958	0.00543974	0.0817827	no	up	163.74	306	244	196.54	238.2	221.01	178.97	396.71	119	169.94	119.02	218.99	222.03	80.02	179.05	118	4.09	7.18	5.33	2.89	4.73	4.39	3.77	7.55	2.47	2.75	2.29	3.99	5.94	1.95	2.77	3.67	4.99125	3.22875	KOX74426.1	hypothetical protein WN51_00409 [Melipona quadrifasciata]
gene-LOC108000801	LOC108000801	probable WRKY transcription factor protein 1, transcript variant X1	7119	0.487841	-1.03552	0.00544175	0.0817827	no	down	171	276	86	120	29	77	89	44	75	383	255	164	332	229	116	171	1.76	2.61	0.68	0.92	0.2	0.65	0.68	0.32	0.66	3.13	2.01	1.55	3.86	2.22	0.89	1.22	0.9775	1.9425	XP_028523998.1	probable WRKY transcription factor protein 1 [Apis cerana]
gene-LOC108002459	LOC108002459	uncharacterized LOC108002459, transcript variant X2	15728	0.582976	-0.778492	0.00544945	0.0817827	no	down	1079.26	1086.14	651.92	1070.14	480.59	530.91	574.51	511.04	581.83	2967.03	1188.49	1352.06	1887.18	1058.99	728.96	404.63	4.42	4.18	2.25	3.49	1.53	1.96	1.95	1.76	2.28	9.72	3.69	5.17	9.01	4.22	2.78	1.37	2.6925	4.78	XP_016919633.1	uncharacterized protein LOC108002459 isoform X1 [Apis cerana]
gene-LOC107993236	LOC107993236	proteoglycan 4, transcript variant X1	4047	1.4416	0.527666	0.00552866	0.082774	no	up	693.23	1041.43	1071.98	1085.94	1273.02	998	1178.98	1439.06	946.13	662.22	794.11	741.72	1115.74	417.83	749.79	430	20.27	31.13	22.43	23.68	25.93	23.46	23.83	31.97	23.94	16.24	18.56	19.81	37.68	10.83	16.75	8	25.3375	18.9763	XP_028520345.1	soluble scavenger receptor cysteine-rich domain-containing protein SSC5D isoform X1 [Apis cerana]				K22866
gene-LOC107999343	LOC107999343	staphylococcal nuclease domain-containing protein 1	5513	0.668902	-0.580133	0.00553441	0.082774	no	down	7488.33	6775.29	5569.45	9704.95	7351.8	4541.89	4291.96	3284.49	5674.57	9150.26	9459.96	7554.05	8012.39	10488	7289.88	8474.17	70.49	58.08	36.88	61.57	43.23	32.4	28.04	22.5	43.11	66.28	64.38	60.86	82.29	83.92	49.32	50.73	44.1487	62.6112	XP_016914592.1	staphylococcal nuclease domain-containing protein 1 [Apis cerana]	GO:0005737;;GO:0016442;;GO:0004521;;GO:0031047;;GO:0016894	cellular_component;;cellular_component;;molecular_function;;biological_process;;molecular_function	cytoplasm;;RISC complex;;endoribonuclease activity;;gene silencing by RNA;;endonuclease activity, active with either ribo- or deoxyribonucleic acids and producing 3'-phosphomonoesters	K15979;K13221
gene-LOC108001008	LOC108001008	uncharacterized LOC108001008, transcript variant X2	3683	1.4811	0.566667	0.00554039	0.082774	no	up	295	353	381	269	463	366	446	440	316	334	347	286	271	140	248	89	5.23	5.95	5.2	3.58	5.9	5.41	6.05	5.97	5.14	4.93	4.93	4.65	5.74	2.36	3.58	1.17	5.41125	4.0625	XP_016917275.1	uncharacterized protein LOC108001008 isoform X1 [Apis cerana]	GO:0016020	cellular_component	membrane
gene-LOC107995680	LOC107995680	pituitary homeobox x, transcript variant X1	3285	1.48425	0.569732	0.00556176	0.0829552	no	up	1061.61	1577.63	888.28	912.52	1112.97	1111.76	1102.37	1214.93	773.2	948.97	1096.53	1043.86	948.65	421.35	595.96	225.92	18.97	26.73	12.24	11.74	13.66	15.6	15.18	14.78	12.01	13.64	15.06	16.03	19.53	6.78	7.48	2.85	16.1125	11.6725	XP_028521447.1	pituitary homeobox x isoform X1 [Apis cerana]	GO:0005634;;GO:0003677	cellular_component;;molecular_function	nucleus;;DNA binding	K09332;K09452;K24895
gene-LOC107996375	LOC107996375	uncharacterized LOC107996375, transcript variant X2	12142	1.49851	0.583529	0.00558966	0.0829552	no	up	10845.2	13769.8	11586.5	14936.7	13937.5	14038.5	14240.6	19033.8	8557.31	15627.2	12024.5	11408.4	10126.9	4699.51	11197	2352.47	54.3	65.42	44.8	56.22	49.42	57.62	54.08	71.12	38.28	65.25	47.22	52.13	59.05	22.13	45.06	8.41	56.6225	42.1912	XP_028521858.1	uncharacterized protein LOC107996375 [Apis cerana]
gene-LOC108003857	LOC108003857	uncharacterized LOC108003857, transcript variant X1	2698	1.37598	0.460457	0.00559005	0.0829552	no	up	3577	4012	4615	4136	5601	4393	3876	4812	3953	3654	4175	3386	2598	1551	2958	2245	93.52	99.18	91.95	80.94	102.72	93.72	76.43	93.77	92.34	79.71	85.35	80.65	79.64	37.98	61.75	40.82	91.5288	69.78	XP_016921888.1	uncharacterized protein LOC108003857 [Apis cerana]	GO:0016020	cellular_component	membrane
gene-LOC108002036	LOC108002036	homeobox protein orthopedia	4132	1.31983	0.400348	0.00559214	0.0829552	no	up	561	497	596	882	532	613	599	809	422	578	626	655	453	294	523	214	9.17	7.69	7.47	10.83	6.14	8.21	7.41	9.88	6.17	7.89	8.02	9.79	8.69	4.51	6.86	2.51	8.35	6.805	XP_016918884.2	homeobox protein orthopedia [Apis cerana]	GO:0005634;;GO:0000981;;GO:0003677	cellular_component;;molecular_function;;molecular_function	nucleus;;RNA polymerase II transcription factor activity, sequence-specific DNA binding;;DNA binding	K24901;K09452;K24895
gene-LOC108001641	LOC108001641	transcriptional repressor CTCFL, transcript variant X3	4615	0.649804	-0.621924	0.00559407	0.0829552	no	down	1752.21	2656.37	1348.77	2320.5	1024.36	970.98	810.78	1159.89	1368.23	3956.94	2477.9	2403.99	2727.29	1931.98	2088.22	926.35	22.05	28.13	12.23	19.9	8.62	10.03	7.32	10.01	14.27	38.73	22.94	26.17	37.58	20.34	19.76	8.03	14.7863	23.4775	XP_016918226.1	transcriptional repressor CTCFL isoform X1 [Apis cerana]				K23195
gene-LOC107993693	LOC107993693	phosphoglycerate kinase	1925	0.704696	-0.504927	0.0056218	0.0832427	no	down	5075	4842	3583	5086	3231	2883	2278	2851	2852	6111	6122	5522	5024	5390	4113	4229	196.12	177.05	105.62	147.18	87.66	91.18	66.55	82.2	98.98	197.19	184.85	194.47	228.92	194.6	126.89	118.73	119.195	168.079	XP_043797941.1	phosphoglycerate kinase [Apis laboriosa]	GO:0016310;;GO:0004618;;GO:0006096;;GO:0005524	biological_process;;molecular_function;;biological_process;;molecular_function	phosphorylation;;phosphoglycerate kinase activity;;glycolytic process;;ATP binding	K00927
gene-LOC108000615	LOC108000615	uncharacterized LOC108000615	908	4.4838	2.16472	0.00564813	0.0835087	no	up	1	34	4	80	10	4	28	10	10	3	1	0	9	0	2	6	0.1	3.32	0.31	6.14	0.72	0.34	2.19	0.77	0.94	0.26	0.08	0	1.11	0	0.16	0.47	1.73625	0.3775	XP_016916546.1	uncharacterized protein LOC108000615 [Apis cerana]
gene-LOC107992410	LOC107992410	Kv channel-interacting protein 1, transcript variant X1	5765	0.692462	-0.530193	0.00566539	0.08364	no	down	588.57	732.24	584.88	823.77	641.88	417.22	370.93	460.1	377.83	1016.47	612.07	842.71	970.19	693.2	1211.74	576.24	10.17	11.74	8.03	10.34	7.39	5.29	4.32	5.37	5.75	13.35	8.54	12.64	20.36	10.08	15.67	6.15	7.83125	11.5675	XP_026302114.1	uncharacterized protein LOC100577959 [Apis mellifera]	GO:0005509	molecular_function	calcium ion binding	K19932;K23847;K23855
gene-LOC107994207	LOC107994207	uncharacterized LOC107994207	32030	0.592937	-0.754049	0.00568034	0.0836548	no	down	167.57	118	231	89.55	205.36	71	161	120	239.92	238.21	264.42	240.64	461.72	111.81	268.96	122.35	5.95	3.14	6.63	2.15	4.79	1.35	3	3.6	7.67	4.19	9.51	8.27	17.03	5.96	7.38	2.17	3.82625	7.7725	XP_031367736.1	uncharacterized protein LOC116185980 [Apis dorsata]	GO:0016020	cellular_component	membrane
gene-LOC108000983	LOC108000983	TGF-beta-activated kinase 1 and MAP3K7-binding protein 2, transcript variant X3	3543	1.41685	0.50269	0.00568316	0.0836548	no	up	1377.15	2045.21	2479.64	2303.04	2692.18	2316.42	2572.52	3257.91	2080.54	1854.84	2112.71	1786.04	1324.83	1128.22	1920.84	845.55	19.43	27.02	25.28	22.81	26.29	26.68	27.43	35.02	27.1	21.52	22.44	21.65	22.98	14.98	22.64	9.12	26.245	20.3038	XP_016917215.1	TGF-beta-activated kinase 1 and MAP3K7-binding protein 2 isoform X1 [Apis cerana]	GO:0016310;;GO:0046872;;GO:0016301;;GO:0043130	biological_process;;molecular_function;;molecular_function;;molecular_function	phosphorylation;;metal ion binding;;kinase activity;;ubiquitin binding	K04404
gene-LOC107997069	LOC107997069	uncharacterized LOC107997069	8289	3.0654	1.61607	0.0056874	1	no	up	6	7	9	20	4	6	6	3	1	2	5	1	3	1	6	0	0.05	0.05	0.05	0.12	0.02	0.04	0.04	0.02	0.01	0.01	0.03	0.01	0.03	0.01	0.04	0	0.04875	0.0175
gene-LOC108000809	LOC108000809	V-type proton ATPase subunit G	1641	0.702536	-0.509355	0.00572002	0.0839742	no	down	13592.5	11106.5	9923.46	12470.9	9529.35	10860.3	11807	7553.55	13400.8	15481	16953.6	12202.9	12150.6	12960	12000.4	17450.3	636.55	492	353.56	436.94	312.91	416.19	418.05	263.98	564.28	605.46	620.04	520.52	672.1	566.09	447.99	596.62	416.272	574.138	XP_003689962.1	V-type proton ATPase subunit G [Apis florea]	GO:0016471;;GO:0046961	cellular_component;;molecular_function	vacuolar proton-transporting V-type ATPase complex;;proton-transporting ATPase activity, rotational mechanism	K02152
gene-LOC108001235	LOC108001235	transmembrane protein 208, transcript variant X1	1872	1.43084	0.516858	0.00572169	0.0839742	no	up	449.64	416.26	617.39	818.75	661.83	666.24	866.67	715.17	557.2	443.87	522.64	404.65	427.26	286.89	640.15	227.3	17.96	15.73	18.91	24.53	18.56	21.84	26.25	21.33	20.03	14.83	16.32	14.79	20.27	10.74	20.47	6.6	20.6388	15.5062	XP_016917646.1	transmembrane protein 208 [Apis cerana]	GO:0005789	cellular_component	endoplasmic reticulum membrane
gene-LOC133666934	LOC133666934	rhomboid-related protein 3-like, transcript variant X1	1999	2.59279	1.37451	0.00572705	1	no	up	6	7	7	8	14	9	7	9	4	1	2	4	7	2	5	0	0.22	0.24	0.2	0.22	0.36	0.26	0.2	0.23	0.12	0.03	0.06	0.13	0.3	0.06	0.14	0	0.24125	0.105	XP_012348444.1	uncharacterized protein LOC100864856 isoform X1 [Apis florea]	GO:0005509	molecular_function	calcium ion binding
gene-LOC108000697	LOC108000697	sodium-dependent nutrient amino acid transporter 1-like, transcript variant X1	2354	1.69926	0.764904	0.00574021	0.0841224	no	up	112	150	295	381	165	376	185	440	169	137	192	201	164	72	207	63	3.51	4.34	6.9	8.73	3.55	9.41	4.42	10.09	4.71	3.55	4.59	5.6	5.9	2.06	5.3	1.39	6.36875	4.1375	XP_016916702.1	sodium-dependent nutrient amino acid transporter 1-like isoform X1 [Apis cerana]	GO:0016020;;GO:0015293	cellular_component;;molecular_function	membrane;;symporter activity	K05038
gene-LOC133667693	LOC133667693	small subunit ribosomal RNA	1920	2.45594	1.29628	0.00579832	0.0847805	no	up	54.53	51.55	102.44	108.45	60.58	52.68	20.95	75.89	18.2	33.02	34.29	28.42	35.23	0	4.96	43.37	2.11	1.89	3.03	3.15	1.65	1.67	0.61	2.19	0.63	1.07	1.04	1	1.61	0	0.15	1.22	2.0375	0.84	KOX67759.1	hypothetical protein WN51_08187 [Melipona quadrifasciata]
gene-LOC107999516	LOC107999516	uncharacterized LOC107999516, transcript variant X1	2880	0.620583	-0.688303	0.00580211	0.0847805	no	down	642.96	619.93	439.87	568.73	292.89	209.99	273.29	297.96	234.96	831.08	591.93	735.08	768.16	593.91	688.09	585.67	6.24	5.67	3.27	4.12	1.99	1.66	2.02	2.14	2.03	6.69	4.47	6.47	8.68	5.42	5.33	4.03	3.38875	5.39	XP_016914898.1	uncharacterized protein LOC107999516 isoform X1 [Apis cerana]
gene-LOC108000443	LOC108000443	eukaryotic translation initiation factor 5B, transcript variant X1	3851	0.610462	-0.712025	0.00583651	0.0851584	no	down	841	1105.22	764.52	834.42	546	315	307	530.48	403	1394.59	997	963.24	1271.77	830.29	1090.54	1037	6.92	8.72	4.99	5.25	3.17	2.16	1.91	3.3	3	10.18	6.42	7.3	12.72	6.78	8.02	8.93	4.5525	7.91875	XP_016916246.1	eukaryotic translation initiation factor 5B isoform X1 [Apis cerana]	GO:0003743;;GO:0003924;;GO:0005525	molecular_function;;molecular_function;;molecular_function	translation initiation factor activity;;GTPase activity;;GTP binding	K14536;K12852;K03243;K02519
gene-LOC107998537	LOC107998537	uncharacterized LOC107998537	5055	0.654625	-0.611259	0.0058676	0.0853658	no	down	122	185	105	80	106	86	66	57	146	231	221	153	153	98	118	83	4.09	5.56	2.64	1.93	2.5	2.34	1.68	1.45	4.14	6.37	5.61	4.56	5.73	2.96	3.02	2.12	2.77375	4.31375	XP_031776461.1	uncharacterized protein LOC116415607 [Apis florea]
gene-LOC107997243	LOC107997243	uncharacterized LOC107997243	2856	0.680179	-0.556014	0.0058736	0.0853658	no	down	110.71	135.78	95.46	108.95	79.13	71.04	72.88	61.76	62.59	200.83	180.71	101.96	131.66	100.23	134.8	116.55	21.28	23.18	12.72	14.33	10.27	10.05	10.04	9.64	11.3	30.2	29.12	18.78	30.38	16.03	21.41	20.73	13.9388	22.2437	XP_016911189.1	uncharacterized protein LOC107997243 [Apis cerana]	GO:0003700;;GO:0043565;;GO:0005634	molecular_function;;molecular_function;;cellular_component	transcription factor activity, sequence-specific DNA binding;;sequence-specific DNA binding;;nucleus	K09404;K09407;K09385
gene-LOC107994334	LOC107994334	zinc finger protein 184	4042	0.603364	-0.7289	0.00587639	0.0853658	no	down	391.09	361.63	194.94	305.55	168.2	169.29	112.96	168.41	159.45	557.49	426.45	466.96	439.62	456.26	329.73	149.27	6.56	5.75	2.51	3.85	1.99	2.33	1.43	2.11	2.39	7.81	5.6	7.15	8.66	7.18	4.43	1.8	3.31625	5.6275	PBC33970.1	Zinc finger X-linked protein ZXDB [Apis cerana cerana]
gene-LOC107995948	LOC107995948	uncharacterized LOC107995948, transcript variant X1	4247	0.713265	-0.487489	0.00589055	0.0854473	no	down	342.71	334.8	222.77	370	212	212	226	219	165.33	469	388.9	421	457.59	256	363.59	317	5.47	5.06	2.69	4.39	2.36	2.75	2.71	2.58	2.35	6.22	4.84	6.08	8.57	3.76	4.6	3.52	3.50125	4.9925	XP_016909223.1	uncharacterized protein LOC107995948 isoform X1 [Apis cerana]				K26811
gene-LOC133667408	LOC133667408	uncharacterized LOC133667408	1307	3.0266	1.5977	0.0059248	1	no	up	1.03	4.14	9.21	14.19	11.13	5.59	12.62	6.13	1.04	4.03	6.18	2.04	3	1	4.13	0	0.06	1.68	0.93	0.66	0.49	0.93	1.92	1.48	0.06	0.21	1.42	0.12	0.22	0.67	0.2	0	1.01875	0.3625	XP_016909830.1	pantothenate kinase 3 isoform X2 [Apis cerana]	GO:0016310;;GO:0004594;;GO:0005524;;GO:0015937	biological_process;;molecular_function;;molecular_function;;biological_process	phosphorylation;;pantothenate kinase activity;;ATP binding;;coenzyme A biosynthetic process
gene-LOC108002392	LOC108002392	E3 ubiquitin-protein ligase RBBP6, transcript variant X2	7830	0.588449	-0.76501	0.00592753	0.0858588	no	down	901	1003.1	529.05	624.1	332.04	304.02	289.03	486	338.03	1268.05	908.09	978.05	1087.06	1009.44	693.04	799.43	8.54	9	3.86	4.45	2.22	2.36	2.07	3.43	2.87	10.04	6.74	8.46	12.05	9	5.27	5.27	4.49125	7.4625	XP_031775487.1	LOW QUALITY PROTEIN: E3 ubiquitin-protein ligase RBBP6 [Apis florea]
gene-LOC107993289	LOC107993289	probable pyruvate dehydrogenase E1 component subunit alpha, mitochondrial, transcript variant X1	1700	0.838709	-0.253758	0.00599196	0.0866663	no	down	4566.31	4197.12	3651.51	4859.59	3528.17	3810.94	3406.76	3338.36	3369.25	5691.18	5772.99	5054.91	4641.6	4175.69	4237.55	2805.19	191.27	168.34	117.14	153.65	102.8	131.44	109.85	103.66	128.45	198.47	189.54	196.11	229.73	165.35	142.84	79.23	134.769	166.215	XP_016905128.1	probable pyruvate dehydrogenase E1 component subunit alpha, mitochondrial isoform X1 [Apis cerana]	GO:0004739;;GO:0006086;;GO:0043231	molecular_function;;biological_process;;cellular_component	pyruvate dehydrogenase (acetyl-transferring) activity;;acetyl-CoA biosynthetic process from pyruvate;;intracellular membrane-bounded organelle	K00166;K00161
gene-LOC107997102	LOC107997102	uncharacterized protein MAL13P1.304	4432	0.622869	-0.682999	0.00600166	0.086681	no	down	280	349	170	306	107	129	120	147	157	386	416	375	337	343	207	198	4.65	5.34	2.13	3.79	1.26	1.78	1.5	1.87	2.13	5.19	5.06	5.65	6.41	5.13	2.78	2.57	2.79	4.365	XP_016910995.1	uncharacterized protein MAL13P1.304 [Apis cerana]	GO:0008173;;GO:0008171;;GO:0008757	molecular_function;;molecular_function;;molecular_function	RNA methyltransferase activity;;O-methyltransferase activity;;S-adenosylmethionine-dependent methyltransferase activity
gene-LOC107999073	LOC107999073	reticulon-4 receptor	1243	6.93536	2.79397	0.00602758	0.0869082	no	up	0	25	4	5	9	79	15	120	1	10	14	2	0	8	4	0	0	1.57	0.2	0.25	0.42	4.3	0.76	5.97	0.06	0.56	0.73	0.12	0	0.5	0.21	0	1.68375	0.2725	XP_016914221.1	reticulon-4 receptor [Apis cerana]				K06850
gene-LOC108001504	LOC108001504	uncharacterized LOC108001504, transcript variant X1	3162	1.69478	0.761096	0.00603481	0.0869082	no	up	116	157	212	119	242	147	158	224	153	82	123	86	62	138	77	43	2.44	3.22	3.5	1.94	3.7	2.6	2.56	3.62	2.97	1.46	2.09	1.71	1.58	2.81	1.34	0.68	2.9475	1.83	XP_016918016.1	uncharacterized protein LOC108001504 [Apis cerana]	GO:0016020	cellular_component	membrane
gene-LOC108003894	LOC108003894	sorting nexin-7, transcript variant X1	1911	0.838861	-0.253497	0.00607551	0.0872436	no	down	1029	1066	935	1435	941	1109	928	987	844	1527	1333	1304	1198	1028	1267	972	41.37	41.56	28.73	43.5	26.59	36.6	28.12	29.5	30.44	51.81	42.09	48.02	57.7	38.22	40.92	29.11	34.4963	42.2888	XP_016921934.1	sorting nexin-7 isoform X1 [Apis cerana]	GO:0035091	molecular_function	phosphatidylinositol binding	K17919;K17921;K17922
gene-LOC107993174	LOC107993174	SPARC	1689	1.47144	0.557228	0.00607558	0.0872436	no	up	4211.92	5345.81	5181.58	4678.85	5874.71	4796.85	4575.77	8030.45	4517.66	2445.43	4576.71	3645.66	4056.45	3620.15	3161.83	1636	190.43	228.64	178.33	158.29	186.28	177.47	156.41	270.94	183.61	92.33	161.61	150.15	216.55	152.71	113.99	53.95	193.349	140.613	XP_016904940.1	SPARC [Apis cerana]	GO:0030527;;GO:0005615;;GO:0005634;;GO:0000786;;GO:0005509;;GO:0003677;;GO:0046982	molecular_function;;cellular_component;;cellular_component;;cellular_component;;molecular_function;;molecular_function;;molecular_function	structural constituent of chromatin;;extracellular space;;nucleus;;nucleosome;;calcium ion binding;;DNA binding;;protein heterodimerization activity	K24262
gene-LOC108002577	LOC108002577	zwei Ig domain protein zig-8-like	2416	1.76451	0.819268	0.00610996	0.0876111	no	up	24	31	13	40	33	29	54	40	20	22	14	23	16	12	31	7	0.71	0.87	0.3	0.89	0.69	0.7	1.21	0.89	0.53	0.55	0.32	0.62	0.56	0.33	0.74	0.15	0.7825	0.475	XP_016919824.1	zwei Ig domain protein zig-8-like [Apis cerana]				K06774
gene-LOC108000881	LOC108000881	uncharacterized LOC108000881	5973	0.645151	-0.632292	0.00613308	0.0878165	no	down	560	630	331	467	290	203	238	312	299	770	648	634	699	533	376	457	6.13	6.53	2.79	3.84	2.24	1.82	1.97	2.55	2.92	7.03	5.55	6.33	8.96	5.48	3.3	3.57	3.48375	5.3925	XP_016917050.1	uncharacterized protein LOC108000881 [Apis cerana]
gene-LOC107999741	LOC107999741	uncharacterized LOC107999741, transcript variant X1	5114	1.41886	0.504735	0.00616412	0.0881345	no	up	5291.24	6530.89	5363.48	9278.42	7422.95	6418.49	6676.93	7816.95	4984.96	8031.47	6236	5323.19	5132.11	3345.11	3564.48	1465.15	70.3	81.8	54.63	91.95	69.82	69.52	66.71	76.7	59.2	88.39	64.9	64.23	79.77	42.01	37.64	14.21	72.6787	56.2938	XP_028523302.1	uncharacterized protein LOC107999741 isoform X1 [Apis cerana]	GO:0016020	cellular_component	membrane
gene-LOC107998484	LOC107998484	rho GTPase-activating protein 1, transcript variant X1	2096	0.688631	-0.538198	0.00621497	0.0887344	no	down	854.72	875.02	572.51	925.29	492.97	438.79	332.41	437.62	490.54	1207.37	1105.76	1005.12	958.87	803.43	698.62	528.55	24.02	23.83	12.49	20.4	10.5	10.72	7.04	9.26	12.25	28.29	24.08	25.81	33.29	21.99	16.14	11.89	14.7825	21.7175	XP_043784439.1	rho GTPase-activating protein 1-like isoform X1 [Apis laboriosa]	GO:0007165	biological_process	signal transduction	K20315;K24997;K20638;K20647;K18470
gene-LOC108003663	LOC108003663	zinc finger protein 883, transcript variant X2	1931	0.803272	-0.316039	0.00622428	0.0887404	no	down	903.07	941.23	853.53	1149.01	747.29	891.74	710	711	880.82	1392.85	1180.17	978.4	1026.18	748.52	914.38	937.13	32.23	32.44	24.41	30.97	19.26	26.91	19.36	19.46	29.02	41.73	33.39	32.54	43.55	25.18	26.81	24.62	25.63	32.105	XP_016773365.1	zinc finger protein 883 [Apis mellifera]	GO:0016787;;GO:0016020;;GO:0005549;;GO:0003677;;GO:0004984;;GO:0006281;;GO:0043138;;GO:0005524	molecular_function;;cellular_component;;molecular_function;;molecular_function;;molecular_function;;biological_process;;molecular_function;;molecular_function	hydrolase activity;;membrane;;odorant binding;;DNA binding;;olfactory receptor activity;;DNA repair;;3'-5' DNA helicase activity;;ATP binding	K09228
gene-LOC107995043	LOC107995043	exocyst complex component 7, transcript variant X1	3326	0.771003	-0.375193	0.00626442	0.0890909	no	down	724	686	516	922	515	580	409	468	515	911	917	861	724	700	664	562	15.97	14.21	8.84	15.62	8.07	10.43	6.93	7.71	10.19	17.03	15.64	17.4	18.43	15.15	11.59	9.2	10.9725	14.3287	XP_016907760.1	exocyst complex component 7 [Apis cerana]	GO:0015031;;GO:0006887;;GO:0000145;;GO:0005546	biological_process;;biological_process;;cellular_component;;molecular_function	protein transport;;exocytosis;;exocyst;;phosphatidylinositol-4,5-bisphosphate binding	K07195
gene-LOC108003605	LOC108003605	hexosaminidase D	4725	0.795982	-0.329193	0.00627467	0.0890909	no	down	807	1156.74	668	1156	754	888	761	833	670	1358	1199	1190	1064	986	1059	798	11.45	15.54	7.29	12.32	7.54	10.31	8.16	8.81	8.51	16.08	13.31	15.41	17.71	13.13	12.05	8.11	10.1775	13.0388	XP_016921461.1	hexosaminidase D [Apis cerana]	GO:0004563;;GO:0016020;;GO:0005975;;GO:0102148	molecular_function;;cellular_component;;biological_process;;molecular_function	beta-N-acetylhexosaminidase activity;;membrane;;carbohydrate metabolic process;;N-acetyl-beta-D-galactosaminidase activity	K14459
gene-LOC108003889	LOC108003889	uncharacterized LOC108003889, transcript variant X1	3437	0.737735	-0.438825	0.00627564	0.0890909	no	down	484	480	348	448	313	283	277	318	257	656	597	500	521	395	456	412	9.72	9.13	5.39	6.72	4.42	4.65	4.24	4.76	4.63	10.98	9.3	9.18	12.35	7.43	7.36	5.92	6.12875	8.39375	XP_016921923.1	uncharacterized protein LOC108003889 isoform X1 [Apis cerana]	GO:0016567	biological_process	protein ubiquitination	K11791
gene-LOC108001488	LOC108001488	insulin-like growth factor-binding protein complex acid labile subunit	2663	1.40062	0.486062	0.00629038	0.0891732	no	up	9323	12258	14293	12953	17051	12698	12537	20141	10165	13463	10938	10468	7572	9006	11404	4376	247.75	308.35	290.86	258.11	318.7	276.18	251.82	399.21	242.13	298.65	227.27	253.69	236.63	224.12	242.46	83.87	293.873	226.102	XP_016917995.1	insulin-like growth factor-binding protein complex acid labile subunit [Apis cerana]	GO:0016020	cellular_component	membrane	K24095
gene-LOC107998083	LOC107998083	uncharacterized LOC107998083, transcript variant X6	3352	0.379329	-1.39848	0.00634929	0.0897673	no	down	4	5	5	7	8	5	2	5	9	20	4	12	4	8	9	28	2.89	0.13	0.11	0.17	0.19	0.11	0.04	0.11	0.29	0.42	0.07	0.32	0.1	0.2	0.22	52.37	0.46875	6.74875	PBC33235.1	hypothetical protein APICC_01285 [Apis cerana cerana]
gene-LOC107999781	LOC107999781	pro-resilin-like	2491	2.40581	1.26652	0.00635197	0.0897673	no	up	50	52	126	177	54	59	284	136	23	35	27	27	70	104	72	6	1.43	1.41	2.76	3.8	1.09	1.38	6.15	2.91	0.59	0.84	0.6	0.71	2.36	2.79	1.65	0.12	2.61625	1.2075	XP_016915296.1	pro-resilin-like [Apis cerana]	GO:0006508;;GO:0046872;;GO:0004222;;GO:0042302;;GO:0005886	biological_process;;molecular_function;;molecular_function;;molecular_function;;cellular_component	proteolysis;;metal ion binding;;metalloendopeptidase activity;;structural constituent of cuticle;;plasma membrane
gene-LOC107993969	LOC107993969	septin-1, transcript variant X1	2609	0.814236	-0.296482	0.00635926	0.0897673	no	down	2682.79	2559.35	2097.08	2805.46	2093.34	1980.56	2224.86	1519.78	2235.22	3176.11	3057.23	2828.03	2686.86	2461.17	2606.8	1812.86	61.17	55.23	36.61	47.97	32.18	36.19	37.58	24.76	43.39	60.14	53.63	57.54	70.46	53.9	47.17	27.97	41.4612	51.775	XP_016906151.1	septin-1 isoform X1 [Apis cerana]	GO:0005819;;GO:0060170;;GO:0030496;;GO:0032154;;GO:0007049;;GO:0051301;;GO:0005525	cellular_component;;cellular_component;;cellular_component;;cellular_component;;biological_process;;biological_process;;molecular_function	spindle;;ciliary membrane;;midbody;;cleavage furrow;;cell cycle;;cell division;;GTP binding	K16939;K16943;K16942;K16944
gene-LOC107994437	LOC107994437	chitin deacetylase 1, transcript variant X1	1846	1.406	0.491596	0.00637559	0.0898706	no	up	155	276	400	392	285	344	307	452	233	241	283	243	229	175	261	121	6.22	10.47	11.72	11.29	7.89	11.13	9.19	13.37	8.22	7.98	8.57	8.47	10.41	6.58	8.07	3.57	10.16	7.73375	XP_016906852.1	uncharacterized protein LOC107994437 isoform X1 [Apis cerana]	GO:0005576;;GO:0005975;;GO:0008061	cellular_component;;biological_process;;molecular_function	extracellular region;;carbohydrate metabolic process;;chitin binding
gene-LOC108000153	LOC108000153	MATH and LRR domain-containing protein PFE0570w, transcript variant X1	3505	0.591162	-0.758376	0.00639907	0.0900744	no	down	544	612	378	514	201	205	276	151	248	731	649	499	691	712	478	479	10.62	11.31	5.67	7.53	2.76	3.27	4.07	2.2	4.34	11.92	9.92	8.89	15.84	13.04	7.48	6.71	5.92875	9.7675	XP_016915845.1	MATH and LRR domain-containing protein PFE0570w isoform X1 [Apis cerana]	GO:0016887;;GO:0005524	molecular_function;;molecular_function	ATPase activity;;ATP binding	K11269;K26118;K10754
gene-LOC107994142	LOC107994142	ELKS/Rab6-interacting/CAST family member 1-like, transcript variant X1	6786	1.71638	0.779371	0.00641882	0.0902252	no	up	47.98	65.97	63.67	106.33	199.48	49.69	50.65	97.6	44.48	52.18	66.11	49.23	62.08	43.01	39	26	1.61	1.88	2.03	3.79	2.79	1.32	2.05	1.93	2.77	0.72	1.36	1.49	1.51	1	1.18	0.18	2.175	1.27625	XP_016906405.1	ELKS/Rab6-interacting/CAST family member 1-like isoform X1 [Apis cerana]
gene-LOC107995313	LOC107995313	protein slit, transcript variant X2	9386	1.50133	0.586241	0.00644091	0.0904083	no	up	2094	2635	2509	1222	3426	1809	2298	2274	1175	2388	1997	1450	1259	1284	2045	610	14.55	17.65	13.9	6.29	17.2	10.5	11.9	11.66	7.45	14.02	11.03	9.16	10.87	8.54	11.63	3.43	12.9563	9.51625	XP_028521295.1	protein slit isoform X1 [Apis cerana]	GO:0040011;;GO:0007399;;GO:0030154;;GO:0071944;;GO:0016043;;GO:0048513;;GO:0005509;;GO:0009653;;GO:0005576	biological_process;;biological_process;;biological_process;;cellular_component;;biological_process;;biological_process;;molecular_function;;biological_process;;cellular_component	locomotion;;nervous system development;;cell differentiation;;cell periphery;;cellular component organization;;animal organ development;;calcium ion binding;;anatomical structure morphogenesis;;extracellular region	K24610;K08115;K06839;K04600
gene-LOC133665660	LOC133665660	uncharacterized LOC133665660	3218	0.25952	-1.94608	0.00646546	1	no	down	1	4	1	3	1	1	1	0	9	2	7	10	5	3	8	0	0.02	0.08	0.02	0.05	0.02	0.02	0.02	0	0.17	0.04	0.12	0.2	0.13	0.06	0.14	0	0.02875	0.1075
gene-LOC107994398	LOC107994398	bromodomain-containing protein 7, transcript variant X1	3320	0.694756	-0.525421	0.0064963	0.090866	no	down	977.69	1081.16	806.89	872.92	625.94	447.05	476.79	622.68	655.94	1542.79	1148.94	1237.66	1196.27	1037.97	957.46	454.56	21.57	22.67	13.66	14.39	9.84	7.98	8	10.32	12.88	28.42	19.84	24.67	30.91	21.42	16.75	6.92	13.5538	20.2263	XP_016906775.1	bromodomain-containing protein 7 isoform X1 [Apis cerana]				K11321;K11348;K11728;K11655;K11723
gene-LOC107992872	LOC107992872	protein KRI1 homolog	3310	0.570256	-0.810318	0.00650091	0.090866	no	down	144	193	275	205	168	65	97	63	104	259	255	212	216	265	355	272	3	3.81	4.4	3.21	2.47	1.11	1.53	0.98	1.94	4.51	4.16	4.03	5.29	5.18	5.93	4.08	2.56375	4.39	XP_016904477.1	protein KRI1 homolog [Apis cerana]	GO:0046983	molecular_function	protein dimerization activity	K14786
gene-LOC107997846	LOC107997846	uncharacterized LOC107997846	2848	0.779752	-0.358913	0.00650263	0.090866	no	down	328.41	322.54	279.12	418.94	308	280.74	267.45	253.73	294.92	461.13	330.42	411.81	406.25	343.64	331.57	345.47	3.16	2.91	2.04	3.01	2	2.16	1.94	1.79	2.51	3.58	2.49	3.54	4.58	3.02	2.47	2.4	2.37625	3.07375	PBC26426.1	hypothetical protein APICC_08100 [Apis cerana cerana]
gene-LOC107999998	LOC107999998	uncharacterized LOC107999998	1683	1.40064	0.486087	0.00652604	0.090866	no	up	6837.83	11931.7	7341.83	10125	11553.2	10814	7150.24	13880.7	5766.93	6320.8	12289.5	7845.69	6720.43	4531.32	7687.24	4197.58	281.29	473.36	234.73	319.87	333.15	371.76	226.47	435.13	216.95	218.98	397.7	300.96	325.05	177.04	252.82	125.56	334.47	251.882	XP_028523523.1	4-coumarate--CoA ligase 1 [Apis cerana]	GO:0004497	molecular_function	monooxygenase activity	K23617;K01904
gene-LOC108003879	LOC108003879	uncharacterized LOC108003879	7855	1.4381	0.524167	0.00653111	0.090866	no	up	768.9	993.5	910.95	1203.29	1134.21	1052.4	1106.48	1557.78	901.62	1060.64	829.76	879.12	990.59	407.97	608.99	291.05	8.67	7.58	7.92	8.47	7.67	8.96	6.8	9.35	6.92	8.89	4.4	9.6	18.29	5.24	10.9	2.82	8.1775	8.3825	XP_043796531.1	uncharacterized protein LOC122716982 [Apis laboriosa]				K02677;K20251;K18050
gene-LOC108002713	LOC108002713	bicaudal D-related protein homolog	5314	1.47339	0.559138	0.00653691	0.090866	no	up	1587.96	2347	2004.87	2463.44	2295	2908	2428.71	3666.92	1731.7	2364.9	2119.92	2073.77	1572.76	1055	1953.73	481	19.93	28.82	20.5	24.38	20.37	30.34	23.41	35.89	19.45	24.87	21.19	24.22	24.42	16.19	21.51	4.31	25.455	19.52	XP_016920026.1	bicaudal D-related protein homolog isoform X1 [Apis cerana]				K16756
gene-LOC107994538	LOC107994538	chitin synthase chs-2, transcript variant X7	5867	1.51449	0.598834	0.00653725	0.090866	no	up	22283	28255	26478	27689	28112	24483	22642	42855	11830	24639	24290	24255	16117	19311	21275	4473	239.06	288.72	215.57	222.82	209.58	212.44	181.25	341.09	112.49	220.64	202.97	238.04	202.74	191.68	180.44	31.95	238.816	172.619	XP_016906995.1	chitin synthase chs-2 isoform X7 [Apis cerana]	GO:0016020;;GO:0004100	cellular_component;;molecular_function	membrane;;chitin synthase activity	K00698
gene-LOC107996499	LOC107996499	GTP-binding protein 128up	1533	1.3045	0.383498	0.00656403	0.0910586	no	up	1330	1206	1607	2570	1598	1879	1576.98	1900	1147	1523	1394	1359	1373	923	1794	595	62.55	53.13	57.41	89.67	52.28	72.49	56.1	66.44	48.95	59.39	50.7	57.9	76.15	39.98	66.86	21.58	63.7587	52.6887	XP_003694084.1	GTP-binding protein 128up [Apis florea]	GO:0003924;;GO:0005525	molecular_function;;molecular_function	GTPase activity;;GTP binding	K06944;K03979;K06943
gene-LOC107998625	LOC107998625	cell division cycle 5-like protein	3012	0.643899	-0.635093	0.00657744	0.0910586	no	down	581	640	449	609	325	245	236	239	277	826	755	708	718	658	523	402	13.45	14.03	7.97	10.58	5.3	4.64	4.13	4.13	5.75	15.96	13.67	14.95	19.54	14.28	9.69	6.7	8.02875	12.5675	XP_016913474.1	cell division cycle 5-like protein [Apis cerana]	GO:0005681;;GO:0000974;;GO:0000398;;GO:0051301;;GO:0003677	cellular_component;;cellular_component;;biological_process;;biological_process;;molecular_function	spliceosomal complex;;Prp19 complex;;mRNA splicing, via spliceosome;;cell division;;DNA binding	K12860;K09420
gene-LOC107993467	LOC107993467	monoacylglycerol/Diacylglycerol O-acyltransferase, transcript variant X1	2094	1.28199	0.358389	0.00657849	0.0910586	no	up	366	359	417	481	386	406	489	469	350	354	344	382	306	245	404	155	14.42	13.91	13.5	14.58	10.76	13.25	14.56	13.39	12.47	11.56	10.89	13.95	13.41	8.49	13.26	3.93	13.5463	10.995	XP_016905374.1	transmembrane protein 68 [Apis cerana]	GO:0016020;;GO:0016746	cellular_component;;molecular_function	membrane;;transferase activity, transferring acyl groups
gene-LOC108002041	LOC108002041	dicarboxylate carrier SLC25A8, transcript variant X1	3634	1.26	0.333429	0.00661462	0.0913347	no	up	1764.46	1801.24	1683.99	3145.43	2236.07	1724.36	1904.37	2354.72	1485	1853.27	1770.01	1911.09	1933.02	1207.86	1716.91	770.17	27.5	27.94	19.17	36.27	23.05	21.78	22	27.9	21.12	25.14	21.76	27.89	39.3	17.01	19.56	7.16	25.7013	22.3675	XP_016918899.1	mitochondrial uncoupling protein 2 [Apis cerana]	GO:0006839;;GO:0016020;;GO:0055085;;GO:0031966	biological_process;;cellular_component;;biological_process;;cellular_component	mitochondrial transport;;membrane;;transmembrane transport;;mitochondrial membrane	K15103;K15104;K15106
gene-LOC107999368	LOC107999368	SRSF protein kinase 3, transcript variant X1	2696	0.741746	-0.431004	0.00661989	0.0913347	no	down	988.96	1093.88	749.63	1092.59	867.41	580.79	528.45	869.75	662.77	1388.68	1164.54	1244.8	1176.94	1147.8	1064.71	756.59	23.86	24.98	14	20.11	14.98	11.59	9.74	15.91	14.45	28.18	22.05	27.83	33.39	26.64	20.82	13.59	16.8962	23.3687	XP_016914630.1	SRSF protein kinase 3 isoform X1 [Apis cerana]	GO:0016310;;GO:0005524;;GO:0004672	biological_process;;molecular_function;;molecular_function	phosphorylation;;ATP binding;;protein kinase activity	K08827;K18669;K15409;K08826
gene-LOC107997823	LOC107997823	caldesmon, transcript variant X1	3831	1.47335	0.5591	0.00662588	0.0913347	no	up	4646	7018	9143	11091	9319	9936	8336	14972	7755	6214	6816	7028	5953	3761	8150	3103	51.95	75.12	77.57	93.09	72.91	89.6	69.53	122.49	76.55	58.78	59.78	71.79	80.71	39.64	73.21	24.04	81.5325	60.5625	XP_012345924.1	cancer-related regulator of actin dynamics homolog isoform X1 [Apis florea]
gene-LOC108000851	LOC108000851	uncharacterized protein DDB_G0283697, transcript variant X1	5767	0.634051	-0.65733	0.00664971	0.0914143	no	down	929	1082	550	702	448	318	372	435	502	1602	1095	965	1194	817	727	491	10.69	11.97	4.95	6.18	3.66	3.02	3.26	3.73	5.24	15.57	9.94	10.33	16.19	9.1	6.74	4.16	5.9325	9.65875	PBC30030.1	AP2-associated protein kinase [Apis cerana cerana]	GO:0016310;;GO:0005524;;GO:0004672	biological_process;;molecular_function;;molecular_function	phosphorylation;;ATP binding;;protein kinase activity	K08855;K08856;K02449;K08853
gene-LOC108002152	LOC108002152	3-hydroxyisobutyrate dehydrogenase, mitochondrial, transcript variant X1	1191	1.99421	0.995819	0.00664998	0.0914143	no	up	33	41	49	41	43	55	20	33	33	19	19	20	20	27	12	0	2.39	2.81	2.66	2.18	2.14	3.25	1.1	1.76	2.15	1.12	1.05	1.29	1.72	1.84	0.67	0	2.28625	1.23	XP_028524642.1	3-hydroxyisobutyrate dehydrogenase, mitochondrial isoform X1 [Apis cerana]	GO:0051287;;GO:0050661;;GO:0008442;;GO:0006574	molecular_function;;molecular_function;;molecular_function;;biological_process	NAD binding;;NADP binding;;3-hydroxyisobutyrate dehydrogenase activity;;valine catabolic process	K00020
gene-LOC107997751	LOC107997751	uncharacterized LOC107997751, transcript variant X1	1381	1.50548	0.59022	0.00668431	0.0915632	no	up	44	45	36	40	35	37	40	31	25	20	37	19	34	20	19	20	4.79	4.9	3.11	3.51	2.93	3.44	3.61	2.76	2.63	1.82	3.35	1.72	4.58	2.24	1.8	1.91	3.63125	2.50625
gene-LOC107998190	LOC107998190	protein gustavus, transcript variant X1	7797	1.53315	0.616495	0.0066929	0.0915632	no	up	672	940.33	621.19	532.78	571.02	664.97	601.22	791.62	403.68	790.22	503.01	447	702.47	154.14	363.93	180.94	5.59	7.46	3.94	3.29	3.34	4.48	3.78	4.93	3.01	5.44	3.27	3.43	6.91	1.24	2.41	1.06	4.60125	3.34625	XP_012349053.1	protein gustavus isoform X2 [Apis florea]				K10343;K10345;K10319
gene-LOC107993094	LOC107993094	arginine-glutamic acid dipeptide repeats protein-like, transcript variant X2	1975	0.631368	-0.663447	0.00669504	0.0915632	no	down	83	95	74	63	71	52	35	44	66	124	82	94	74	86	101	123	3.08	3.4	2.11	1.81	1.87	1.62	1.01	1.23	2.26	3.96	2.47	3.24	3.31	3.07	3.03	3.4	2.01625	3.0925	XP_016904793.1	arginine-glutamic acid dipeptide repeats protein-like [Apis cerana]	GO:0005634	cellular_component	nucleus	K05628;K11660
gene-LOC107992414	LOC107992414	peroxidasin-like, transcript variant X1	2740	1.58225	0.661976	0.00669751	0.0915632	no	up	94.84	114.22	73	57	120.14	80.65	63	62	45	93	67	49	68	40	42	15	1.85	1.7	1.44	1.1	1.88	1.54	1.23	1.19	1.04	1.99	1.35	1.15	2.06	0.96	0.86	0.28	1.49125	1.21125	XP_016903746.1	peroxidasin-like isoform X1 [Apis cerana]	GO:0016020;;GO:0004601;;GO:0020037;;GO:0006979	cellular_component;;molecular_function;;molecular_function;;biological_process	membrane;;peroxidase activity;;heme binding;;response to oxidative stress	K19511
gene-LOC108004178	LOC108004178	autophagy-related protein 9A, transcript variant X4	4025	0.687145	-0.541313	0.0067397	0.092014	no	down	1250.99	1393.06	654.64	1034.74	733.5	590.14	531.14	623.42	790.58	1681.73	1553.24	1416.89	1444.12	1037	900.78	692	21.56	22.94	8.74	13.36	8.56	8.23	6.37	8.1	12.05	24.89	21	22.24	28.81	17.08	12.73	8.4	12.2325	18.4	XP_016922383.1	autophagy-related protein 9A [Apis cerana]	GO:0034045;;GO:0006914;;GO:0006869	cellular_component;;biological_process;;biological_process	pre-autophagosomal structure membrane;;autophagy;;lipid transport	K17907
gene-LOC107993169	LOC107993169	uncharacterized LOC107993169	6817	1.79148	0.84115	0.0067629	0.0922046	no	up	3883	3888	4704.04	6390	5585	7280	7818.72	10971	3587	5435	5137	4380	2737.48	1864	5377	459	37.41	35.48	34.9	46.25	37.95	57.42	56.93	78.81	30.9	43.7	38.74	38.53	30.9	16.87	41.58	3.16	48.1437	30.5475	XP_016904928.1	uncharacterized protein LOC107993169 [Apis cerana]
gene-LOC107993932	LOC107993932	tumor necrosis factor receptor superfamily member wengen, transcript variant X1	1740	1.49321	0.578416	0.0068163	0.0926922	no	up	1232	1242	2119	2314	1929	2232	1803	3523	1427	1478	1460	1603	1381	952	1903	543	53.8	51.31	70.5	75.63	59.08	79.75	59.54	114.8	55.99	53.88	49.82	63.77	71.18	38.79	66.29	17.29	70.5512	52.1262	PBC25592.1	hypothetical protein APICC_07309 [Apis cerana cerana]	GO:0016020	cellular_component	membrane	K16679
gene-LOC108000335	LOC108000335	nostrin, transcript variant X1	7262	0.688597	-0.538269	0.00681725	0.0926922	no	down	3177.39	4037.47	2136.43	2724.56	2351.91	1940.69	1650.08	2588.57	2128.98	5250.9	4004.33	4589.89	3980.9	4230.98	3070.76	1597.66	59.14	71.64	31.64	38.11	32.02	29.78	23.45	37.1	34.74	80.42	56.94	76.81	85.58	74.54	45.27	22.2	40.36	59.5625	XP_006622790.1	uncharacterized protein LOC102676392 isoform X1 [Apis dorsata]				K07525;K20045;K20126;K20125
gene-LOC107993070	LOC107993070	CBY1-interacting BAR domain-containing protein 1-A, transcript variant X1	1468	0.587676	-0.766907	0.00683915	0.0928635	no	down	167.99	199.67	204.88	155.98	126.17	112.56	143.97	79.74	182.8	218	377.9	209.3	252.89	88.61	161.83	365.44	4.11	4.65	4.41	3.47	3	2.33	3.04	1.67	4.19	5.1	7.88	5.27	8.07	2.64	3.53	6.13	3.335	5.35125	XP_043799241.1	protein FAM92A-A isoform X2 [Apis laboriosa]	GO:0005856;;GO:0060271	cellular_component;;biological_process	cytoskeleton;;cilium assembly	K23868;K15421
gene-LOC107998888	LOC107998888	SET domain-containing protein SmydA-8-like, transcript variant X1	2722	0.70035	-0.513852	0.00686194	0.0930097	no	down	494.89	740.77	947.02	1536.31	881.2	1203.73	862.62	1038.8	807.6	1517.13	1902.33	1724.83	931.36	1190.27	1711.36	759.09	15.27	22.57	25.03	38.14	20.07	32.24	20.61	26.18	23.22	43.89	51.94	55.84	35.54	35.85	48.33	16.9	25.0138	38.9387	XP_016913899.1	SET domain-containing protein SmydA-8-like [Apis cerana]	GO:0043229	cellular_component	intracellular organelle
gene-LOC108003063	LOC108003063	protein PF3D7_1417600	4184	0.552115	-0.856959	0.00686855	0.0930097	no	down	334	459	213	207	126	97	119	121	150	517	446	325	430	437	205	315	5.4	7.03	2.65	2.51	1.44	1.28	1.45	1.46	2.17	6.98	5.64	4.79	8.16	6.63	2.66	3.65	2.9025	5.085	XP_016920639.1	protein PF14_0175 [Apis cerana]
gene-LOC107998244	LOC107998244	trichohyalin, transcript variant X1	2557	0.655827	-0.608614	0.00688613	0.0931214	no	down	163	192	162	175	133	112	71	69	111	210	204	232	233	208	286	86	4.55	5.11	3.49	3.66	2.62	2.57	1.51	1.44	2.8	4.91	4.48	5.93	7.7	5.45	6.38	1.73	3.11875	4.9225	XP_016912926.1	trichohyalin isoform X1 [Apis cerana]
gene-LOC107993622	LOC107993622	alpha-glucosidase, transcript variant X7	2829	0.757602	-0.400487	0.00694053	0.0933401	no	down	363	471	444	483	318	385	334	435	485	654	613	594	625	458.98	297	327	14.7	18.46	13.83	15.16	8.83	13.19	10.56	13.15	17.95	22.93	19.23	22.09	29.7	17.5	9.87	9.01	13.485	18.535	XP_016905625.1	alpha-glucosidase [Apis cerana]	GO:0032450;;GO:0005975;;GO:0016798	molecular_function;;biological_process;;molecular_function	maltose alpha-glucosidase activity;;carbohydrate metabolic process;;hydrolase activity, acting on glycosyl bonds	K06519;K01187
gene-LOC108001378	LOC108001378	G kinase-anchoring protein 1	1701	0.690724	-0.533819	0.00694464	0.0933401	no	down	262	236	281	262	164	175	146	98	169	312	338	263	325	300	292	208	10.19	8.3	8.14	7.45	4.43	5.58	4.54	2.97	6.27	10.13	9.89	9.19	14.05	10.62	8.61	5.81	6.45	9.32125	XP_016917849.1	G kinase-anchoring protein 1 [Apis cerana]	GO:0016310;;GO:0016301;;GO:0007165;;GO:0005794	biological_process;;molecular_function;;biological_process;;cellular_component	phosphorylation;;kinase activity;;signal transduction;;Golgi apparatus
gene-LOC108001108	LOC108001108	uncharacterized LOC108001108, transcript variant X1	4471	2.19896	1.13682	0.00694498	0.0933401	no	up	5	14	11	9	21	8	13	9	7	6	3	5	5	6	5	2	0.08	0.2	0.13	0.1	0.23	0.1	0.15	0.1	0.1	0.08	0.04	0.07	0.09	0.09	0.06	0.02	0.13625	0.06875	XP_016917458.1	uncharacterized protein LOC108001108 [Apis cerana]
gene-LOC107993448	LOC107993448	mitochondrial potassium channel ATP-binding subunit, transcript variant X1	2513	0.799806	-0.322279	0.00694567	0.0933401	no	down	434	478	350	678	372	525	401	336	500	685	671	501	654	421	508	309	16.57	16.08	9.74	19.68	10.47	16.72	11.41	8.81	18.41	21.48	20.73	16.46	28.19	14.95	14.27	9.98	13.685	18.0587	XP_016905354.1	ATP-binding cassette sub-family B member 8, mitochondrial isoform X1 [Apis cerana]	GO:0016020;;GO:0140359;;GO:0016887;;GO:0005524	cellular_component;;molecular_function;;molecular_function;;molecular_function	membrane;;ABC-type transmembrane transporter activity;;ATPase activity;;ATP binding	K05655;K05661;K05657;K05033;K05658
gene-LOC108000474	LOC108000474	TWiK family of potassium channels protein 7-like, transcript variant X1	2052	1.48068	0.566255	0.00694907	0.0933401	no	up	154.42	135.52	165.24	155.39	166.43	182.96	107.54	187.87	137.31	101.03	181.15	130.55	86.68	57.44	96.63	41.11	5.68	5.01	4.63	4.3	4.32	5.59	2.99	5.16	4.47	3.27	5.31	4.26	3.92	1.97	2.77	1.07	4.71	3.38	PBC32062.1	TWiK family of potassium channels protein [Apis cerana cerana]	GO:0005267;;GO:0016020	molecular_function;;cellular_component	potassium channel activity;;membrane	K04919;K05323
gene-LOC108002202	LOC108002202	zinc finger protein Elbow, transcript variant X1	3973	1.60853	0.685742	0.00699558	0.0935925	no	up	462	572	923	689	872.9	746	926	1469	652	439	899	607	458	239	580.07	238	7.33	8.77	11.64	8.69	9.82	10.34	11.25	17.32	9.9	5.66	12.11	8.76	8.31	3.6	7.37	111.74	10.645	20.9312	XP_043791250.1	zinc finger protein Elbow-like [Apis laboriosa]
gene-LOC107992899	LOC107992899	serine/threonine-protein kinase minibrain, transcript variant X1	6317	0.666664	-0.584969	0.00699694	0.0935925	no	down	2032.2	2542.44	1328.4	1607.24	1305.98	819.63	970.76	1427.35	1220.89	3078.71	1751.6	2214.16	2894.56	1787.37	2186.96	1869.49	19.64	22.64	9.49	11.42	8.55	6.41	6.83	9.93	10.54	24.13	13.06	19.05	31.92	16.03	16.48	12.6	11.8637	17.9763	PBC25225.1	Serine/threonine-protein kinase minibrain [Apis cerana cerana]	GO:0016310;;GO:0004712;;GO:0005524	biological_process;;molecular_function;;molecular_function	phosphorylation;;protein serine/threonine/tyrosine kinase activity;;ATP binding	K18669;K08826
gene-LOC108003102	LOC108003102	dolichyldiphosphatase 1, transcript variant X1	1963	1.37076	0.454975	0.00700211	0.0935925	no	up	468.87	399.33	537.45	712.24	624.22	605.95	787.53	743.06	490.55	431.07	427	489.71	433.2	281.87	568.42	283.35	17.78	14.27	15.52	20.21	16.6	18.78	22.51	20.99	16.68	13.61	12.61	16.89	19.3	10.01	17.19	7.77	18.3325	14.2575	XP_016920690.1	dolichyldiphosphatase 1 [Apis cerana]	GO:1901576;;GO:0005789;;GO:0047874;;GO:0044238	biological_process;;cellular_component;;molecular_function;;biological_process	organic substance biosynthetic process;;endoplasmic reticulum membrane;;dolichyldiphosphatase activity;;primary metabolic process	K07252
gene-LOC108004198	LOC108004198	ankyrin repeat domain-containing protein 50, transcript variant X2	7783	0.794518	-0.331849	0.00700537	0.0935925	no	down	3206.8	3579.83	2539	2779.37	2282.14	2449.19	2010.55	2467.6	2775.11	4684.72	3845.34	3727.06	3193.29	2231.3	2939.34	2361.87	28.6	29.53	17	17.23	13.22	18.63	13.71	15.15	20.95	32.63	27.67	28.96	30.86	17.99	18.21	11.91	19.1337	23.6475	XP_016922421.1	ankyrin repeat domain-containing protein 50 isoform X1 [Apis cerana]				K26456;K21440
gene-LOC108004355	LOC108004355	zinc finger protein on ecdysone puffs, transcript variant X1	3070	0.647829	-0.626314	0.00705283	0.0941006	no	down	1048.3	1225.64	720.38	934.64	641.51	421.91	425.25	455.68	511.71	1484.79	1253.31	1284.35	1426.83	1126.17	1050.85	553.23	21.89	24.7	11.81	14.8	9.4	7.22	6.64	7.27	9.38	25.89	21.04	24.82	35.85	22.31	18.24	8.67	12.9663	20.775	XP_016922695.1	zinc finger protein on ecdysone puffs isoform X1 [Apis cerana]
gene-LOC107993856	LOC107993856	zinc finger CCHC domain-containing protein 8 homolog	3953	0.717603	-0.478741	0.00706415	0.0941258	no	down	660	479	403	581	331	355	287	326	379	677	726	599	652	644	479	348	11.34	7.8	5.32	7.5	4.01	4.99	3.73	4.18	5.83	9.71	9.76	9.4	13.15	10.39	6.6	4.29	6.10875	8.64125	XP_016905979.1	zinc finger CCHC domain-containing protein 8 homolog [Apis cerana]				K13128
gene-LOC107996317	LOC107996317	TATA-box-binding protein, transcript variant X1	1313	0.723573	-0.46679	0.00707846	0.0941908	no	down	188	229	200	284	154	158	129	121	132	302	274	224	335	176	246	208	10.1	11.13	8.06	10.37	4.87	6.66	4.41	4.67	5.46	12.63	10.6	9.57	21.66	9.08	9.92	6.46	7.53375	10.6725	XP_028521148.1	TATA-box-binding protein [Apis cerana]	GO:0005634;;GO:0006352;;GO:0003677	cellular_component;;biological_process;;molecular_function	nucleus;;DNA-templated transcription, initiation;;DNA binding	K03120
gene-LOC133667261	LOC133667261	uncharacterized LOC133667261	687	1.76428	0.819083	0.00708872	0.0942016	no	up	26	17	55	78	39	59	60	51	25	20	16	33	26	17	36	28	3.72	4.95	10.05	14.21	6.76	10.46	10.49	6.66	6.33	3.67	2.35	5.17	4.88	2.94	5.55	2.36	8.4125	4.15625
gene-LOC108004383	LOC108004383	uncharacterized LOC108004383, transcript variant X1	2104	1.69288	0.75948	0.00710947	0.0943518	no	up	62.98	61.18	72.81	103.57	106.09	142.71	110.37	83.03	68.36	41.64	59.82	52.16	18.84	33.19	89.95	48.26	6.35	5.99	6.63	8.92	8.02	9.28	10.25	6.24	6.81	4.27	5.71	5.8	2.78	3.74	7.95	4.53	7.71	5.19875
gene-LOC108003365	LOC108003365	negative elongation factor D, transcript variant X1	2526	0.724676	-0.464593	0.00715631	0.0947331	no	down	535.01	513	472.02	760	401	414.01	315	386	363.01	693	712.01	625.02	614.02	496.04	610	684	17.42	15.94	11.83	18.67	9.31	11.3	7.93	9.36	10.65	18.91	18.19	18.57	23.55	15.08	15.85	16.16	12.72	17.12	PBC33058.1	Negative elongation factor D [Apis cerana cerana]	GO:0003746;;GO:0045892;;GO:0005634	molecular_function;;biological_process;;cellular_component	translation elongation factor activity;;negative regulation of transcription, DNA-templated;;nucleus	K15181
gene-LOC107994998	LOC107994998	putative leucine-rich repeat-containing protein DDB_G0290503	5028	0.734249	-0.445658	0.00715719	0.0947331	no	down	784	773	538	747	438	506	451	528	497	1093	944	790	789	919	670	457	10.41	9.72	5.5	7.45	4.1	5.5	4.53	5.23	5.9	12.11	9.81	9.58	12.29	11.46	7.14	4.34	6.555	9.07875	XP_016907702.1	putative leucine-rich repeat-containing protein DDB_G0290503 [Apis cerana]	GO:0005634;;GO:0008270	cellular_component;;molecular_function	nucleus;;zinc ion binding	K09228
gene-LOC114577925	LOC114577925	uncharacterized LOC114577925	4555	0.70998	-0.49415	0.00718714	0.0950035	no	down	216.11	209.24	134.35	177.37	123.36	151.02	140.47	91.89	132.2	280.38	252.12	209.64	243.41	165.28	171.98	195.93	3.19	2.92	1.52	1.97	1.28	1.82	1.57	1.01	1.75	3.45	2.91	2.82	4.21	2.29	2.03	2.07	1.91	2.69125	XP_028523999.1	uncharacterized protein LOC114577925 [Apis cerana]				K09420
gene-LOC107993668	LOC107993668	protein takeout	1151	0.720753	-0.472424	0.00723326	0.0953697	no	down	21006	20981	17092	18406	17372	16967	16710	11681	17445	25275	30018	22361	23526	19185	16266	25914	1549.71	1462.84	950.89	1012.81	894.74	1024.08	932.22	643.59	1162.02	1558.09	1726.57	1499.53	2062.11	1313.16	951.91	1418.51	1058.86	1461.49	KAG6798429.1	take-out-like carrier protein precursor [Apis mellifera caucasica]
gene-LOC108000220	LOC108000220	citron Rho-interacting kinase-like, transcript variant X2	5015	0.556747	-0.844907	0.00723396	0.0953697	no	down	474	566	350	564	184	157	139	192	188	919	575	469	706	757	460	317	6.76	7.63	3.83	6.03	1.85	1.81	1.44	2.04	2.4	10.89	6.41	6.08	11.73	10.08	5.23	3.23	3.92375	7.00625	XP_016915941.1	citron Rho-interacting kinase-like, partial [Apis cerana]	GO:0046872;;GO:0016301;;GO:0110165;;GO:0016310	molecular_function;;molecular_function;;cellular_component;;biological_process	metal ion binding;;kinase activity;;cellular anatomical entity;;phosphorylation	K16308
gene-LOC107995519	LOC107995519	T-cell immunomodulatory protein	2362	1.4806	0.566186	0.00726097	0.0954964	no	up	6154.05	9958.32	10210.2	9261.1	11562.2	9279.14	8108.08	17917.4	6226.37	6792.32	10116.7	8271.39	4791.08	7218.41	7012.27	3419	187.56	287.06	238.13	211.29	247.31	231.19	186.56	407.18	169.95	172.67	240.86	229.47	171.66	205.35	170.57	74.95	249.535	179.435	XP_016908577.1	T-cell immunomodulatory protein [Apis cerana]	GO:0016020	cellular_component	membrane	K17257
gene-LOC107994920	LOC107994920	cuticle protein 7, transcript variant X1	907	0.684875	-0.546087	0.0072627	0.0954964	no	down	170.39	172.52	286.51	421.33	239.86	362.44	266.07	293.79	361.58	429.31	304	385.06	282	314.11	518.72	375.89	17.69	16.93	22.23	32.57	17.35	30.9	20.98	22.79	34	37.3	24.58	36.35	35.1	30.17	42.58	29.63	22.68	33.7137	XP_028521000.1	cuticle protein 7 isoform X1 [Apis cerana]	GO:0042302	molecular_function	structural constituent of cuticle
gene-LOC107997879	LOC107997879	zinc finger protein 16, transcript variant X3	7778	0.669993	-0.577782	0.00729586	0.0958062	no	down	539.71	536.54	266.51	417.24	237.03	177.53	243.66	258.02	354	701.11	472.51	539.08	651.68	336.65	423.49	333.1	4.99	4.5	1.99	3.05	1.58	1.34	1.79	1.75	2.84	5.37	3.53	4.57	7.22	2.97	3.03	2.47	2.62375	4	XP_016912291.1	zinc finger protein 16 [Apis cerana]
gene-LOC133665655	LOC133665655	uncharacterized LOC133665655	2696	3.38976	1.76118	0.0073089	1	no	up	4	2	9	7	11	5	1	10	3	2	1	3	3	1	1	0	0.1	0.05	0.18	0.14	0.2	0.11	0.02	0.2	0.07	0.04	0.02	0.07	0.09	0.02	0.02	0	0.125	0.04125
gene-LOC107993311	LOC107993311	uncharacterized LOC107993311, transcript variant X1	7032	1.54752	0.629961	0.00733519	0.096196	no	up	50	63	93	71	91	72	104	111	64	54	60	71	55	25	67	21	0.46	0.56	0.68	0.51	0.61	0.56	0.73	0.78	0.55	0.43	0.44	0.61	0.61	0.22	0.51	0.15	0.61125	0.44	XP_016905173.1	uncharacterized protein LOC107993311 isoform X1 [Apis cerana]				K07378
gene-LOC114576927	LOC114576927	sodium channel protein Nach-like	1887	0.631937	-0.662148	0.0073594	0.0963649	no	down	92.38	143	191.8	140.87	82	75.96	99	45.69	151.91	258.42	196	239.8	201.99	86	114	91	3.59	5.16	5.69	4.04	2.21	2.4	2.88	1.34	5.33	8.22	5.94	8.49	9.02	3.12	3.55	2.49	3.41375	5.77	PBC33128.1	Sodium channel protein Nach [Apis cerana cerana]	GO:0016020;;GO:0005272	cellular_component;;molecular_function	membrane;;sodium channel activity	K03440
gene-LOC107996339	LOC107996339	uncharacterized LOC107996339	6177	1.70279	0.767898	0.00736737	0.0963649	no	up	340	589	569	414	613	462	640	711	507	272	422	382	457	178	250	57	3.63	5.96	4.68	3.32	4.62	4.04	5.17	5.66	4.84	2.43	3.53	3.73	5.72	1.79	2.14	0.44	4.635	3.0775	XP_043788663.1	uncharacterized protein LOC122712813 [Apis laboriosa]	GO:0007155;;GO:0046872;;GO:0005576	biological_process;;molecular_function;;cellular_component	cell adhesion;;metal ion binding;;extracellular region	K24427;K24428
gene-LOC108002208	LOC108002208	ras-related protein Rab-35	1903	0.827631	-0.272941	0.00739369	0.0964913	no	down	580	535	489	773	544	562	584	465	531	855	754	765	773	562	717	321	18.32	16.23	13.76	18.27	14.1	16.37	14.66	11.04	14.04	24.67	19.66	21.4	31.66	19.65	18.54	12.43	15.3438	20.2563	XP_043579266.1	ras-related protein Rab-35 isoform X2 [Bombus pyrosoma]	GO:0003924;;GO:0005525	molecular_function;;molecular_function	GTPase activity;;GTP binding	K07903;K07876;K07874;K07904;K07883
gene-LOC114577337	LOC114577337	zinc finger protein rotund-like, transcript variant X1	9800	2.50955	1.32743	0.0074063	0.0964913	no	up	58	224	158	46	379	142	116	181	162	58	35	19	142	45	22	13	0.39	1.47	0.85	0.24	1.86	0.81	0.6	0.95	1.01	0.33	0.19	0.12	1.17	0.29	0.12	0.07	0.89625	0.4125	XP_003250192.3	zinc finger protein rotund isoform X1 [Apis mellifera]				K23480
gene-LOC108000609	LOC108000609	uncharacterized LOC108000609	4136	2.00042	1.0003	0.00741858	0.0964913	no	up	26	37	46	46	30	28	35	55	19	17	46	29	8	14	19	0	0.43	0.57	0.58	0.57	0.35	0.38	0.43	0.67	0.28	0.23	0.59	0.43	0.15	0.22	0.25	0	0.4975	0.26875	XP_016916537.1	uncharacterized protein LOC108000609 [Apis cerana]
gene-LOC108001613	LOC108001613	ADP-ribosylation factor GTPase-activating protein 2, transcript variant X1	1818	0.80461	-0.313639	0.00742237	0.0964913	no	down	2347.46	2208.4	2086.69	3328.22	1960.31	2200.3	1813.49	1847.31	1877.05	3022.28	2918.93	2587.54	2541.14	2533.62	2758.43	2259.58	99.12	88.23	67.14	105.19	58.08	76	57.88	58.15	71.23	106.48	96.22	99.54	126.59	99.89	92.96	69.48	76.2237	95.2987	XP_016918180.1	ADP-ribosylation factor GTPase-activating protein 2 isoform X1 [Apis cerana]	GO:0005096	molecular_function	GTPase activator activity	K12493;K12492;K12486;K23781
gene-LOC108002113	LOC108002113	uncharacterized LOC108002113	2419	1.57525	0.65558	0.00742538	0.0964913	no	up	2188	2783	4165	3744	4684	4527	4254	6322	3115	2828	3021	2653	1691	2038	4217	851	64.84	78.06	94.43	83.17	97.59	109.8	95.29	139.75	82.78	69.96	69.99	71.69	58.97	56.52	99.93	18.22	95.3662	66.0075	XP_016772171.1	uncharacterized protein LOC102655243 [Apis mellifera]	GO:0006629;;GO:0052740;;GO:0016020;;GO:0005576;;GO:0052739;;GO:0008970	biological_process;;molecular_function;;cellular_component;;cellular_component;;molecular_function;;molecular_function	lipid metabolic process;;1-acyl-2-lysophosphatidylserine acylhydrolase activity;;membrane;;extracellular region;;phosphatidylserine 1-acylhydrolase activity;;phosphatidylcholine 1-acylhydrolase activity	K14073
[truncated: 12,358 more rows]
[truncated: 11 more columns]
