# Supplementary material for: Chronic Exposure to Field-Level Thiamethoxam Impairs Gut Tissue and Reduces Honeybee (Apis cerana) Survival
Source: Insects. 2025 Apr 1;16(4):372. doi: 10.3390/insects16040372 (PMC12028093; doi:10.3390/insects16040372)
Supplement: Supplementary file 1 [file insects-16-00372-s001.zip › Table S3 The GO enrichment of gut DEGs.xlsx]

## Sheet: pvalue<0.05
GO ID	Term Type	Description	Ratio_in_study	Ratio_in_pop	Rich Factor	Pvalue	Padjust	Enrichment	Depth	Pop_count	Transcript IDs	-log10pvalue	-log10padjust
GO:0007166	BP	cell surface receptor signaling pathway	10/251	90/8394	0.111111	0.000333563	0.251729	e	5	90	gene-LOC107993075;gene-LOC107994432;gene-LOC107995163;gene-LOC107997670;gene-LOC108000387;gene-LOC108002078;gene-LOC108002665;gene-LOC108002859;gene-LOC108004014;gene-LOC133667423	3.47682	0.599066
GO:0032502	BP	developmental process	17/251	239/8394	0.0711297	0.000799006	0.345445	e	1	239	gene-LOC107993075;gene-LOC107993910;gene-LOC107994432;gene-LOC107994464;gene-LOC107995163;gene-LOC107996055;gene-LOC107996249;gene-LOC107996681;gene-LOC107997670;gene-LOC107997811;gene-LOC107999758;gene-LOC107999904;gene-LOC108000449;gene-LOC108000710;gene-LOC108002061;gene-LOC108002859;gene-LOC108003513	3.09745	0.461622
GO:0007635	BP	chemosensory behavior	2/251	3/8394	0.666667	0.00261922	0.592991	e	3	3	gene-LOC107998053;gene-LOC108004171	2.58183	0.226952
GO:0000003	BP	reproduction	2/251	4/8394	0.5	0.00513507	1	e	1	4	gene-LOC107999904;gene-LOC108002859	2.28945	0
GO:0022008	BP	neurogenesis	4/251	30/8394	0.133333	0.0116051	1	e	4	30	gene-LOC107993075;gene-LOC107999904;gene-LOC108000449;gene-LOC108002859	1.93535	0
GO:0007610	BP	behavior	2/251	6/8394	0.333333	0.0123379	1	e	2	6	gene-LOC107998053;gene-LOC108004171	1.90876	0
GO:0030154	BP	cell differentiation	7/251	86/8394	0.0813953	0.0142153	1	e	3	86	gene-LOC107993075;gene-LOC107993910;gene-LOC107994464;gene-LOC107996055;gene-LOC107999904;gene-LOC108000449;gene-LOC108002859	1.84725	0
GO:0032367	BP	intracellular cholesterol transport	2/251	8/8394	0.25	0.0221384	1	e	8	8	gene-LOC107997896;gene-LOC108004050	1.65485	0
GO:0007229	BP	integrin-mediated signaling pathway	3/251	22/8394	0.136364	0.0267348	1	e	6	22	gene-LOC107994432;gene-LOC108004014;gene-LOC133667423	1.57292	0
GO:0032365	BP	intracellular lipid transport	2/251	9/8394	0.222222	0.027909	1	e	6	9	gene-LOC107997896;gene-LOC108004050	1.55426	0
GO:0032366	BP	intracellular sterol transport	2/251	9/8394	0.222222	0.027909	1	e	7	9	gene-LOC107997896;gene-LOC108004050	1.55426	0
GO:0007155	BP	cell adhesion	5/251	58/8394	0.0862069	0.0290735	1	e	2	58	gene-LOC107994432;gene-LOC107996129;gene-LOC108002665;gene-LOC108004014;gene-LOC108004171	1.5365	0
GO:0046152	BP	ommochrome metabolic process	1/251	1/8394	1	0.0299023	1	e	6	1	gene-LOC108002917	1.5243	0
GO:0051017	BP	actin filament bundle assembly	1/251	1/8394	1	0.0299023	1	e	7	1	gene-LOC107996847	1.5243	0
GO:0006198	BP	cAMP catabolic process	1/251	1/8394	1	0.0299023	1	e	11	1	gene-LOC107996681	1.5243	0
GO:0006726	BP	eye pigment biosynthetic process	1/251	1/8394	1	0.0299023	1	e	6	1	gene-LOC108002917	1.5243	0
GO:0009261	BP	ribonucleotide catabolic process	1/251	1/8394	1	0.0299023	1	e	9	1	gene-LOC107996681	1.5243	0
GO:0006727	BP	ommochrome biosynthetic process	1/251	1/8394	1	0.0299023	1	e	7	1	gene-LOC108002917	1.5243	0
GO:2001293	BP	malonyl-CoA metabolic process	1/251	1/8394	1	0.0299023	1	e	11	1	gene-LOC107998916	1.5243	0
GO:0009154	BP	purine ribonucleotide catabolic process	1/251	1/8394	1	0.0299023	1	e	10	1	gene-LOC107996681	1.5243	0
GO:1903432	BP	regulation of TORC1 signaling	1/251	1/8394	1	0.0299023	1	e	8	1	gene-LOC107999718	1.5243	0
GO:2001295	BP	malonyl-CoA biosynthetic process	1/251	1/8394	1	0.0299023	1	e	12	1	gene-LOC107998916	1.5243	0
GO:0009214	BP	cyclic nucleotide catabolic process	1/251	1/8394	1	0.0299023	1	e	9	1	gene-LOC107996681	1.5243	0
GO:0008055	BP	ocellus pigment biosynthetic process	1/251	1/8394	1	0.0299023	1	e	5	1	gene-LOC108002917	1.5243	0
GO:0042441	BP	eye pigment metabolic process	1/251	1/8394	1	0.0299023	1	e	5	1	gene-LOC108002917	1.5243	0
GO:0046158	BP	ocellus pigment metabolic process	1/251	1/8394	1	0.0299023	1	e	4	1	gene-LOC108002917	1.5243	0
GO:0043474	BP	pigment metabolic process involved in pigmentation	1/251	1/8394	1	0.0299023	1	e	3	1	gene-LOC108002917	1.5243	0
GO:0006935	BP	chemotaxis	1/251	1/8394	1	0.0299023	1	e	3	1	gene-LOC107998053	1.5243	0
GO:0042330	BP	taxis	1/251	1/8394	1	0.0299023	1	e	2	1	gene-LOC107998053	1.5243	0
GO:0043324	BP	pigment metabolic process involved in developmental pigmentation	1/251	1/8394	1	0.0299023	1	e	4	1	gene-LOC108002917	1.5243	0
GO:0061572	BP	actin filament bundle organization	1/251	1/8394	1	0.0299023	1	e	6	1	gene-LOC107996847	1.5243	0
GO:1902882	BP	regulation of response to oxidative stress	1/251	1/8394	1	0.0299023	1	e	5	1	gene-LOC107999718	1.5243	0
GO:1904262	BP	negative regulation of TORC1 signaling	1/251	1/8394	1	0.0299023	1	e	9	1	gene-LOC107999718	1.5243	0
GO:1901031	BP	regulation of response to reactive oxygen species	1/251	1/8394	1	0.0299023	1	e	6	1	gene-LOC107999718	1.5243	0
GO:0019310	BP	inositol catabolic process	1/251	1/8394	1	0.0299023	1	e	7	1	gene-LOC107992473	1.5243	0
GO:0032501	BP	multicellular organismal process	5/251	59/8394	0.0847458	0.031019	1	e	1	59	gene-LOC107993821;gene-LOC107998053;gene-LOC108001342;gene-LOC108004131;gene-LOC108004171	1.50837	0
GO:0007219	BP	Notch signaling pathway	2/251	10/8394	0.2	0.0342081	1	e	6	10	gene-LOC107995163;gene-LOC107997670	1.46587	0
GO:0007167	BP	enzyme-linked receptor protein signaling pathway	2/251	10/8394	0.2	0.0342081	1	e	6	10	gene-LOC108000387;gene-LOC108002859	1.46587	0
GO:0007169	BP	transmembrane receptor protein tyrosine kinase signaling pathway	2/251	10/8394	0.2	0.0342081	1	e	7	10	gene-LOC108000387;gene-LOC108002859	1.46587	0
GO:0030301	BP	cholesterol transport	2/251	10/8394	0.2	0.0342081	1	e	7	10	gene-LOC107997896;gene-LOC108004050	1.46587	0
GO:0030029	BP	actin filament-based process	2/251	11/8394	0.181818	0.0409992	1	e	2	11	gene-LOC107996106;gene-LOC108004272	1.38722	0
GO:0032006	BP	regulation of TOR signaling	2/251	11/8394	0.181818	0.0409992	1	e	7	11	gene-LOC107996910;gene-LOC107999718	1.38722	0
GO:0015850	BP	organic hydroxy compound transport	2/251	11/8394	0.181818	0.0409992	1	e	5	11	gene-LOC107997896;gene-LOC108004050	1.38722	0
GO:0030036	BP	actin cytoskeleton organization	2/251	11/8394	0.181818	0.0409992	1	e	6	11	gene-LOC107996106;gene-LOC108004272	1.38722	0
GO:0015918	BP	sterol transport	2/251	11/8394	0.181818	0.0409992	1	e	6	11	gene-LOC107997896;gene-LOC108004050	1.38722	0
GO:0040011	BP	locomotion	3/251	26/8394	0.115385	0.0413807	1	e	1	26	gene-LOC107998053;gene-LOC108000642;gene-LOC108001220	1.3832	0
GO:0009894	BP	regulation of catabolic process	2/251	12/8394	0.166667	0.0482475	1	e	4	12	gene-LOC107992883;gene-LOC107994519	1.31653	0
GO:1901568	BP	fatty acid derivative metabolic process	2/251	12/8394	0.166667	0.0482475	1	e	4	12	gene-LOC107994047;gene-LOC107998355	1.31653	0
GO:0005576	CC	extracellular region	17/251	242/8394	0.0702479	0.00149651	0.939807	e	2	242	gene-LOC107993075;gene-LOC107993516;gene-LOC107993602;gene-LOC107993951;gene-LOC107994792;gene-LOC107995141;gene-LOC107995621;gene-LOC107996411;gene-LOC107997896;gene-LOC107998380;gene-LOC107998691;gene-LOC107999649;gene-LOC107999835;gene-LOC108000069;gene-LOC108001319;gene-LOC108003563;gene-LOC108004050	2.82492	0.0269612
GO:0071944	CC	cell periphery	5/251	40/8394	0.125	0.0064279	1	e	2	40	gene-LOC107994464;gene-LOC107996055;gene-LOC108000642;gene-LOC108001220;gene-LOC108002859	2.19193	0
GO:0005769	CC	early endosome	2/251	6/8394	0.333333	0.0123379	1	e	8	6	gene-LOC107994682;gene-LOC107996014	1.90876	0
GO:0005604	CC	basement membrane	2/251	8/8394	0.25	0.0221384	1	e	5	8	gene-LOC107996129;gene-LOC107999758	1.65485	0
GO:0005912	CC	adherens junction	2/251	9/8394	0.222222	0.027909	1	e	5	9	gene-LOC107994464;gene-LOC107996055	1.55426	0
GO:0043204	CC	perikaryon	1/251	1/8394	1	0.0299023	1	e	2	1	gene-LOC108003617	1.5243	0
GO:0005581	CC	collagen trimer	2/251	11/8394	0.181818	0.0409992	1	e	2	11	gene-LOC107999758;gene-LOC108000710	1.38722	0
GO:0062023	CC	collagen-containing extracellular matrix	2/251	11/8394	0.181818	0.0409992	1	e	4	11	gene-LOC107996129;gene-LOC107999758	1.38722	0
GO:0005515	MF	protein binding	30/251	549/8394	0.0546448	0.00110211	1	e	2	549	gene-LOC107992445;gene-LOC107992942;gene-LOC107993075;gene-LOC107993729;gene-LOC107994424;gene-LOC107994464;gene-LOC107994682;gene-LOC107995713;gene-LOC107996014;gene-LOC107996055;gene-LOC107996106;gene-LOC107996847;gene-LOC107997497;gene-LOC107997670;gene-LOC107997811;gene-LOC107998913;gene-LOC107999366;gene-LOC107999736;gene-LOC108000387;gene-LOC108000525;gene-LOC108000579;gene-LOC108000675;gen…	2.95777	0
GO:0005102	MF	signaling receptor binding	7/251	66/8394	0.106061	0.0034032	1	e	3	66	gene-LOC107993075;gene-LOC107996014;gene-LOC107997497;gene-LOC107997670;gene-LOC108000387;gene-LOC108000800;gene-LOC108004171	2.46811	0
GO:0008061	MF	chitin binding	6/251	54/8394	0.111111	0.00522863	1	e	3	54	gene-LOC107994792;gene-LOC107995141;gene-LOC107995621;gene-LOC107996411;gene-LOC107999835;gene-LOC108001319	2.28161	0
GO:0008241	MF	peptidyl-dipeptidase activity	2/251	5/8394	0.4	0.00838999	1	e	5	5	gene-LOC107996249;gene-LOC108003297	2.07624	0
GO:0008092	MF	cytoskeletal protein binding	11/251	160/8394	0.06875	0.00842439	1	e	3	160	gene-LOC107992445;gene-LOC107993729;gene-LOC107994424;gene-LOC107994464;gene-LOC107994682;gene-LOC107996055;gene-LOC107996106;gene-LOC107996847;gene-LOC108004021;gene-LOC108004131;gene-LOC108004272	2.07446	0
GO:0003779	MF	actin binding	7/251	89/8394	0.0786517	0.0169144	1	e	4	89	gene-LOC107992445;gene-LOC107994682;gene-LOC107996055;gene-LOC107996106;gene-LOC107996847;gene-LOC108004131;gene-LOC108004272	1.77174	0
GO:0032934	MF	sterol binding	2/251	7/8394	0.285714	0.0169347	1	e	4	7	gene-LOC107997896;gene-LOC108004050	1.77122	0
GO:0042302	MF	structural constituent of cuticle	5/251	53/8394	0.0943396	0.0205134	1	e	2	53	gene-LOC107995209;gene-LOC107995288;gene-LOC107997957;gene-LOC107999079;gene-LOC108002383	1.68796	0
GO:0005496	MF	steroid binding	2/251	8/8394	0.25	0.0221384	1	e	3	8	gene-LOC107997896;gene-LOC108004050	1.65485	0
GO:0016701	MF	oxidoreductase activity, acting on single donors with incorporation of molecular oxygen	2/251	9/8394	0.222222	0.027909	1	e	3	9	gene-LOC107992473;gene-LOC108002917	1.55426	0
GO:0004531	MF	deoxyribonuclease II activity	1/251	1/8394	1	0.0299023	1	e	8	1	gene-LOC107997036	1.5243	0
GO:1901682	MF	sulfur compound transmembrane transporter activity	1/251	1/8394	1	0.0299023	1	e	3	1	gene-LOC108002635	1.5243	0
GO:0047975	MF	guanosine phosphorylase activity	1/251	1/8394	1	0.0299023	1	e	5	1	gene-LOC107992440	1.5243	0
GO:0050113	MF	inositol oxygenase activity	1/251	1/8394	1	0.0299023	1	e	4	1	gene-LOC107992473	1.5243	0
GO:0071077	MF	adenosine 3',5'-bisphosphate transmembrane transporter activity	1/251	1/8394	1	0.0299023	1	e	7	1	gene-LOC108002635	1.5243	0
GO:0004833	MF	tryptophan 2,3-dioxygenase activity	1/251	1/8394	1	0.0299023	1	e	5	1	gene-LOC108002917	1.5243	0
GO:0045735	MF	nutrient reservoir activity	1/251	1/8394	1	0.0299023	1	e	1	1	gene-LOC108000069	1.5243	0
GO:0004115	MF	3',5'-cyclic-AMP phosphodiesterase activity	1/251	1/8394	1	0.0299023	1	e	8	1	gene-LOC107996681	1.5243	0
GO:0004151	MF	dihydroorotase activity	1/251	1/8394	1	0.0299023	1	e	5	1	gene-LOC108002626	1.5243	0
GO:0008521	MF	acetyl-CoA transmembrane transporter activity	1/251	1/8394	1	0.0299023	1	e	8	1	gene-LOC108002635	1.5243	0
GO:0047499	MF	calcium-independent phospholipase A2 activity	1/251	1/8394	1	0.0299023	1	e	7	1	gene-LOC107999863	1.5243	0
GO:0005003	MF	ephrin receptor activity	1/251	1/8394	1	0.0299023	1	e	8	1	gene-LOC107999904	1.5243	0
GO:0004088	MF	carbamoyl-phosphate synthase (glutamine-hydrolyzing) activity	1/251	1/8394	1	0.0299023	1	e	5	1	gene-LOC108002626	1.5243	0
GO:0005112	MF	Notch binding	1/251	1/8394	1	0.0299023	1	e	4	1	gene-LOC107997670	1.5243	0
GO:0004553	MF	hydrolase activity, hydrolyzing O-glycosyl compounds	5/251	60/8394	0.0833333	0.0330445	1	e	4	60	gene-LOC107993621;gene-LOC107994792;gene-LOC107999037;gene-LOC107999782;gene-LOC108001718	1.4809	0
GO:0005507	MF	copper ion binding	3/251	24/8394	0.125	0.0336411	1	e	6	24	gene-LOC107998920;gene-LOC108001912;gene-LOC108003835	1.47313	0
GO:0005319	MF	lipid transporter activity	3/251	25/8394	0.12	0.0374078	1	e	2	25	gene-LOC107992458;gene-LOC107995298;gene-LOC108000069	1.42704	0
GO:0061135	MF	endopeptidase regulator activity	3/251	25/8394	0.12	0.0374078	1	e	4	25	gene-LOC107993022;gene-LOC107998380;gene-LOC108003847	1.42704	0
GO:0004866	MF	endopeptidase inhibitor activity	3/251	25/8394	0.12	0.0374078	1	e	5	25	gene-LOC107993022;gene-LOC107998380;gene-LOC108003847	1.42704	0
GO:0003964	MF	RNA-directed DNA polymerase activity	3/251	25/8394	0.12	0.0374078	1	e	6	25	gene-LOC133667702;gene-LOC133667704;gene-LOC133667730	1.42704	0
GO:0102965	MF	alcohol-forming long-chain fatty acyl-CoA reductase activity	2/251	11/8394	0.181818	0.0409992	1	e	5	11	gene-LOC107994047;gene-LOC107998355	1.38722	0
GO:0080019	MF	alcohol-forming very long-chain fatty acyl-CoA reductase activity	2/251	11/8394	0.181818	0.0409992	1	e	5	11	gene-LOC107994047;gene-LOC107998355	1.38722	0
GO:0050660	MF	flavin adenine dinucleotide binding	5/251	66/8394	0.0757576	0.0469095	1	e	5	66	gene-LOC107993237;gene-LOC107993950;gene-LOC107994733;gene-LOC107994782;gene-LOC107994785	1.32874	0
GO:0004497	MF	monooxygenase activity	5/251	66/8394	0.0757576	0.0469095	1	e	3	66	gene-LOC107992473;gene-LOC107993237;gene-LOC107997701;gene-LOC108000423;gene-LOC108003835	1.32874	0
GO:0004623	MF	phospholipase A2 activity	2/251	12/8394	0.166667	0.0482475	1	e	6	12	gene-LOC107999250;gene-LOC107999863	1.31653	0
GO:0004714	MF	transmembrane receptor protein tyrosine kinase activity	2/251	12/8394	0.166667	0.0482475	1	e	7	12	gene-LOC107999904;gene-LOC108002859	1.31653	0
GO:0051082	MF	unfolded protein binding	3/251	28/8394	0.107143	0.049934	1	e	3	28	gene-LOC107992942;gene-LOC107999366;gene-LOC107999736	1.3016	0

## Sheet: other
Number	GO ID	Term Type	Description	Ratio_in_study	Ratio_in_pop	Rich Factor	Pvalue	Padjust	Enrichment	Depth	Pop_count	Transcript IDs	-log10pvalue	-log10padjust
8	GO:0048869	BP	cellular developmental process	8/251	129/8394	0.0620155	0.0586305	1	e	2	129	gene-LOC107993075;gene-LOC107993910;gene-LOC107994464;gene-LOC107996055;gene-LOC107999904;gene-LOC108000449;gene-LOC108002061;gene-LOC108002859	1.23188	0
1	GO:0001919	BP	regulation of receptor recycling	1/251	2/8394	0.5	0.0589139	1	e	5	2	gene-LOC107996910	1.22978	0
1	GO:0006195	BP	purine nucleotide catabolic process	1/251	2/8394	0.5	0.0589139	1	e	9	2	gene-LOC107996681	1.22978	0
1	GO:0080171	BP	lytic vacuole organization	1/251	2/8394	0.5	0.0589139	1	e	6	2	gene-LOC107996910	1.22978	0
1	GO:0009408	BP	response to heat	1/251	2/8394	0.5	0.0589139	1	e	4	2	gene-LOC107999736	1.22978	0
1	GO:0007605	BP	sensory perception of sound	1/251	2/8394	0.5	0.0589139	1	e	6	2	gene-LOC107993821	1.22978	0
1	GO:0007612	BP	learning	1/251	2/8394	0.5	0.0589139	1	e	6	2	gene-LOC108004171	1.22978	0
1	GO:0043410	BP	positive regulation of MAPK cascade	1/251	2/8394	0.5	0.0589139	1	e	8	2	gene-LOC107996910	1.22978	0
1	GO:0010038	BP	response to metal ion	1/251	2/8394	0.5	0.0589139	1	e	4	2	gene-LOC107998053	1.22978	0
1	GO:0007040	BP	lysosome organization	1/251	2/8394	0.5	0.0589139	1	e	7	2	gene-LOC107996910	1.22978	0
1	GO:0050954	BP	sensory perception of mechanical stimulus	1/251	2/8394	0.5	0.0589139	1	e	5	2	gene-LOC107993821	1.22978	0
1	GO:0009266	BP	response to temperature stimulus	1/251	2/8394	0.5	0.0589139	1	e	3	2	gene-LOC107999736	1.22978	0
1	GO:0007173	BP	epidermal growth factor receptor signaling pathway	1/251	2/8394	0.5	0.0589139	1	e	9	2	gene-LOC108000387	1.22978	0
1	GO:0055088	BP	lipid homeostasis	1/251	2/8394	0.5	0.0589139	1	e	3	2	gene-LOC107996910	1.22978	0
1	GO:0042048	BP	olfactory behavior	1/251	2/8394	0.5	0.0589139	1	e	4	2	gene-LOC108004171	1.22978	0
1	GO:0010035	BP	response to inorganic substance	1/251	2/8394	0.5	0.0589139	1	e	3	2	gene-LOC107998053	1.22978	0
1	GO:0042632	BP	cholesterol homeostasis	1/251	2/8394	0.5	0.0589139	1	e	5	2	gene-LOC107996910	1.22978	0
1	GO:0008306	BP	associative learning	1/251	2/8394	0.5	0.0589139	1	e	7	2	gene-LOC108004171	1.22978	0
1	GO:0019441	BP	tryptophan catabolic process to kynurenine	1/251	2/8394	0.5	0.0589139	1	e	10	2	gene-LOC108002917	1.22978	0
1	GO:0007416	BP	synapse assembly	1/251	2/8394	0.5	0.0589139	1	e	6	2	gene-LOC108004171	1.22978	0
1	GO:0008355	BP	olfactory learning	1/251	2/8394	0.5	0.0589139	1	e	8	2	gene-LOC108004171	1.22978	0
1	GO:0055092	BP	sterol homeostasis	1/251	2/8394	0.5	0.0589139	1	e	4	2	gene-LOC107996910	1.22978	0
1	GO:0050808	BP	synapse organization	1/251	2/8394	0.5	0.0589139	1	e	5	2	gene-LOC108004171	1.22978	0
3	GO:0003008	BP	system process	3/251	31/8394	0.0967742	0.0642308	1	e	2	31	gene-LOC107993821;gene-LOC108004131;gene-LOC108004171	1.19226	0
3	GO:0050877	BP	nervous system process	3/251	31/8394	0.0967742	0.0642308	1	e	3	31	gene-LOC107993821;gene-LOC108004131;gene-LOC108004171	1.19226	0
8	GO:0048856	BP	anatomical structure development	8/251	138/8394	0.057971	0.0692957	1	e	2	138	gene-LOC107994432;gene-LOC107996249;gene-LOC107996681;gene-LOC107997811;gene-LOC107999758;gene-LOC108000710;gene-LOC108002061;gene-LOC108003513	1.15929	0
3	GO:1902531	BP	regulation of intracellular signal transduction	3/251	32/8394	0.09375	0.0693715	1	e	6	32	gene-LOC107993940;gene-LOC107996910;gene-LOC107999718	1.15882	0
2	GO:0006979	BP	response to oxidative stress	2/251	15/8394	0.133333	0.0724118	1	e	3	15	gene-LOC107992416;gene-LOC107998560	1.14019	0
2	GO:1901136	BP	carbohydrate derivative catabolic process	2/251	16/8394	0.125	0.0811725	1	e	4	16	gene-LOC107994792;gene-LOC107996681	1.09059	0
1	GO:0071417	BP	cellular response to organonitrogen compound	1/251	3/8394	0.333333	0.0870613	1	e	5	3	gene-LOC107996910	1.06017	0
1	GO:0006801	BP	superoxide metabolic process	1/251	3/8394	0.333333	0.0870613	1	e	4	3	gene-LOC107992653	1.06017	0
1	GO:0006586	BP	indolalkylamine metabolic process	1/251	3/8394	0.333333	0.0870613	1	e	6	3	gene-LOC108002917	1.06017	0
1	GO:0034755	BP	iron ion transmembrane transport	1/251	3/8394	0.333333	0.0870613	1	e	9	3	gene-LOC108000556	1.06017	0
1	GO:0043200	BP	response to amino acid	1/251	3/8394	0.333333	0.0870613	1	e	5	3	gene-LOC107996910	1.06017	0
1	GO:0031589	BP	cell-substrate adhesion	1/251	3/8394	0.333333	0.0870613	1	e	3	3	gene-LOC107996129	1.06017	0
1	GO:0071230	BP	cellular response to amino acid stimulus	1/251	3/8394	0.333333	0.0870613	1	e	6	3	gene-LOC107996910	1.06017	0
1	GO:0009719	BP	response to endogenous stimulus	1/251	3/8394	0.333333	0.0870613	1	e	2	3	gene-LOC107996910	1.06017	0
1	GO:0007160	BP	cell-matrix adhesion	1/251	3/8394	0.333333	0.0870613	1	e	4	3	gene-LOC107996129	1.06017	0
1	GO:1901701	BP	cellular response to oxygen-containing compound	1/251	3/8394	0.333333	0.0870613	1	e	4	3	gene-LOC107996910	1.06017	0
1	GO:0071495	BP	cellular response to endogenous stimulus	1/251	3/8394	0.333333	0.0870613	1	e	3	3	gene-LOC107996910	1.06017	0
1	GO:0070189	BP	kynurenine metabolic process	1/251	3/8394	0.333333	0.0870613	1	e	8	3	gene-LOC108002917	1.06017	0
1	GO:0050890	BP	cognition	1/251	3/8394	0.333333	0.0870613	1	e	4	3	gene-LOC108004171	1.06017	0
1	GO:1901700	BP	response to oxygen-containing compound	1/251	3/8394	0.333333	0.0870613	1	e	3	3	gene-LOC107996910	1.06017	0
1	GO:0071229	BP	cellular response to acid chemical	1/251	3/8394	0.333333	0.0870613	1	e	4	3	gene-LOC107996910	1.06017	0
1	GO:1901699	BP	cellular response to nitrogen compound	1/251	3/8394	0.333333	0.0870613	1	e	4	3	gene-LOC107996910	1.06017	0
1	GO:0006568	BP	tryptophan metabolic process	1/251	3/8394	0.333333	0.0870613	1	e	8	3	gene-LOC108002917	1.06017	0
1	GO:0006569	BP	tryptophan catabolic process	1/251	3/8394	0.333333	0.0870613	1	e	9	3	gene-LOC108002917	1.06017	0
1	GO:0043408	BP	regulation of MAPK cascade	1/251	3/8394	0.333333	0.0870613	1	e	7	3	gene-LOC107996910	1.06017	0
1	GO:0071310	BP	cellular response to organic substance	1/251	3/8394	0.333333	0.0870613	1	e	4	3	gene-LOC107996910	1.06017	0
1	GO:0001101	BP	response to acid chemical	1/251	3/8394	0.333333	0.0870613	1	e	3	3	gene-LOC107996910	1.06017	0
1	GO:0007611	BP	learning or memory	1/251	3/8394	0.333333	0.0870613	1	e	5	3	gene-LOC108004171	1.06017	0
1	GO:0042436	BP	indole-containing compound catabolic process	1/251	3/8394	0.333333	0.0870613	1	e	5	3	gene-LOC108002917	1.06017	0
1	GO:0038127	BP	ERBB signaling pathway	1/251	3/8394	0.333333	0.0870613	1	e	8	3	gene-LOC108000387	1.06017	0
2	GO:0030182	BP	neuron differentiation	2/251	17/8394	0.117647	0.0902396	1	e	4	17	gene-LOC107994464;gene-LOC107996055	1.0446	0
3	GO:0048513	BP	animal organ development	3/251	36/8394	0.0833333	0.0916862	1	e	3	36	gene-LOC107994432;gene-LOC107996249;gene-LOC108003513	1.0377	0
3	GO:0072330	BP	monocarboxylic acid biosynthetic process	3/251	37/8394	0.0810811	0.0976775	1	e	7	37	gene-LOC107995511;gene-LOC107998916;gene-LOC108001949	1.01021	0
3	GO:0006633	BP	fatty acid biosynthetic process	3/251	37/8394	0.0810811	0.0976775	1	e	8	37	gene-LOC107995511;gene-LOC107998916;gene-LOC108001949	1.01021	0
2	GO:0007015	BP	actin filament organization	2/251	18/8394	0.111111	0.099587	1	e	5	18	gene-LOC107994682;gene-LOC107996847	1.0018	0
3	GO:0048731	BP	system development	3/251	38/8394	0.0789474	0.103823	1	e	3	38	gene-LOC107994432;gene-LOC107996249;gene-LOC108002061	0.983706	0
1	GO:0043487	BP	regulation of RNA stability	1/251	4/8394	0.25	0.11437	1	e	9	4	gene-LOC107994519	0.941688	0
1	GO:1902532	BP	negative regulation of intracellular signal transduction	1/251	4/8394	0.25	0.11437	1	e	7	4	gene-LOC107999718	0.941688	0
1	GO:0042537	BP	benzene-containing compound metabolic process	1/251	4/8394	0.25	0.11437	1	e	4	4	gene-LOC108002917	0.941688	0
1	GO:0043488	BP	regulation of mRNA stability	1/251	4/8394	0.25	0.11437	1	e	10	4	gene-LOC107994519	0.941688	0
1	GO:0048569	BP	post-embryonic animal organ development	1/251	4/8394	0.25	0.11437	1	e	4	4	gene-LOC108003513	0.941688	0
1	GO:0042430	BP	indole-containing compound metabolic process	1/251	4/8394	0.25	0.11437	1	e	4	4	gene-LOC108002917	0.941688	0
1	GO:0032007	BP	negative regulation of TOR signaling	1/251	4/8394	0.25	0.11437	1	e	8	4	gene-LOC107999718	0.941688	0
1	GO:0072593	BP	reactive oxygen species metabolic process	1/251	4/8394	0.25	0.11437	1	e	3	4	gene-LOC107992653	0.941688	0
1	GO:0061013	BP	regulation of mRNA catabolic process	1/251	4/8394	0.25	0.11437	1	e	8	4	gene-LOC107994519	0.941688	0
1	GO:0007525	BP	somatic muscle development	1/251	4/8394	0.25	0.11437	1	e	4	4	gene-LOC108003513	0.941688	0
1	GO:0007526	BP	larval somatic muscle development	1/251	4/8394	0.25	0.11437	1	e	5	4	gene-LOC108003513	0.941688	0
1	GO:0006534	BP	cysteine metabolic process	1/251	4/8394	0.25	0.11437	1	e	9	4	gene-LOC107994441	0.941688	0
1	GO:0019344	BP	cysteine biosynthetic process	1/251	4/8394	0.25	0.11437	1	e	10	4	gene-LOC107994441	0.941688	0
1	GO:0072523	BP	purine-containing compound catabolic process	1/251	4/8394	0.25	0.11437	1	e	5	4	gene-LOC107996681	0.941688	0
2	GO:0048699	BP	generation of neurons	2/251	20/8394	0.1	0.119025	1	e	5	20	gene-LOC107993075;gene-LOC108000449	0.924362	0
2	GO:0042221	BP	response to chemical	2/251	21/8394	0.0952381	0.12907	1	e	2	21	gene-LOC107996910;gene-LOC107998053	0.889175	0
3	GO:0006869	BP	lipid transport	3/251	42/8394	0.0714286	0.129839	1	e	5	42	gene-LOC107994615;gene-LOC107997896;gene-LOC108004050	0.886596	0
3	GO:0071897	BP	DNA biosynthetic process	3/251	43/8394	0.0697674	0.136672	1	e	7	43	gene-LOC133667702;gene-LOC133667704;gene-LOC133667730	0.864319	0
2	GO:0097435	BP	supramolecular fiber organization	2/251	22/8394	0.0909091	0.139304	1	e	4	22	gene-LOC107994682;gene-LOC107996847	0.856038	0
1	GO:0032008	BP	positive regulation of TOR signaling	1/251	5/8394	0.2	0.140865	1	e	8	5	gene-LOC107996910	0.851197	0
1	GO:0009791	BP	post-embryonic development	1/251	5/8394	0.2	0.140865	1	e	2	5	gene-LOC108001342	0.851197	0
1	GO:0046148	BP	pigment biosynthetic process	1/251	5/8394	0.2	0.140865	1	e	3	5	gene-LOC108002917	0.851197	0
1	GO:0017062	BP	respiratory chain complex III assembly	1/251	5/8394	0.2	0.140865	1	e	7	5	gene-LOC133665602	0.851197	0
1	GO:0034551	BP	mitochondrial respiratory chain complex III assembly	1/251	5/8394	0.2	0.140865	1	e	8	5	gene-LOC133665602	0.851197	0
1	GO:0070887	BP	cellular response to chemical stimulus	1/251	5/8394	0.2	0.140865	1	e	3	5	gene-LOC107996910	0.851197	0
4	GO:0046394	BP	carboxylic acid biosynthetic process	4/251	71/8394	0.056338	0.162422	1	e	6	71	gene-LOC107994441;gene-LOC107995511;gene-LOC107998916;gene-LOC108001949	0.789356	0
3	GO:0006631	BP	fatty acid metabolic process	3/251	47/8394	0.0638298	0.165155	1	e	7	47	gene-LOC107995511;gene-LOC107998916;gene-LOC108001949	0.782107	0
1	GO:0006030	BP	chitin metabolic process	1/251	6/8394	0.166667	0.16657	1	e	6	6	gene-LOC107994792	0.778402	0
1	GO:1901072	BP	glucosamine-containing compound catabolic process	1/251	6/8394	0.166667	0.16657	1	e	6	6	gene-LOC107994792	0.778402	0
1	GO:0046348	BP	amino sugar catabolic process	1/251	6/8394	0.166667	0.16657	1	e	5	6	gene-LOC107994792	0.778402	0
1	GO:0031329	BP	regulation of cellular catabolic process	1/251	6/8394	0.166667	0.16657	1	e	5	6	gene-LOC107994519	0.778402	0
1	GO:0044205	BP	'de novo' UMP biosynthetic process	1/251	6/8394	0.166667	0.16657	1	e	12	6	gene-LOC108002626	0.778402	0
1	GO:0007033	BP	vacuole organization	1/251	6/8394	0.166667	0.16657	1	e	5	6	gene-LOC107996910	0.778402	0
1	GO:0042176	BP	regulation of protein catabolic process	1/251	6/8394	0.166667	0.16657	1	e	6	6	gene-LOC107992883	0.778402	0
1	GO:0009166	BP	nucleotide catabolic process	1/251	6/8394	0.166667	0.16657	1	e	8	6	gene-LOC107996681	0.778402	0
1	GO:0046174	BP	polyol catabolic process	1/251	6/8394	0.166667	0.16657	1	e	6	6	gene-LOC107992473	0.778402	0
1	GO:0034329	BP	cell junction assembly	1/251	6/8394	0.166667	0.16657	1	e	5	6	gene-LOC108004171	0.778402	0
1	GO:0006122	BP	mitochondrial electron transport, ubiquinol to cytochrome c	1/251	6/8394	0.166667	0.16657	1	e	8	6	gene-LOC107996089	0.778402	0
1	GO:0006032	BP	chitin catabolic process	1/251	6/8394	0.166667	0.16657	1	e	7	6	gene-LOC107994792	0.778402	0
4	GO:0016053	BP	organic acid biosynthetic process	4/251	72/8394	0.0555556	0.168225	1	e	4	72	gene-LOC107994441;gene-LOC107995511;gene-LOC107998916;gene-LOC108001949	0.774109	0
11	GO:0006629	BP	lipid metabolic process	11/251	238/8394	0.0462185	0.170724	1	e	3	238	gene-LOC107993516;gene-LOC107993951;gene-LOC107993980;gene-LOC107994047;gene-LOC107995511;gene-LOC107998355;gene-LOC107998916;gene-LOC107999250;gene-LOC107999863;gene-LOC108000561;gene-LOC108001949	0.767705	0
2	GO:0016055	BP	Wnt signaling pathway	2/251	25/8394	0.08	0.170939	1	e	6	25	gene-LOC107993075;gene-LOC108002665	0.767158	0
1	GO:0046164	BP	alcohol catabolic process	1/251	7/8394	0.142857	0.19151	1	e	5	7	gene-LOC107992473	0.717809	0
1	GO:1901292	BP	nucleoside phosphate catabolic process	1/251	7/8394	0.142857	0.19151	1	e	7	7	gene-LOC107996681	0.717809	0
1	GO:0006206	BP	pyrimidine nucleobase metabolic process	1/251	7/8394	0.142857	0.19151	1	e	7	7	gene-LOC108002626	0.717809	0
1	GO:0009628	BP	response to abiotic stimulus	1/251	7/8394	0.142857	0.19151	1	e	2	7	gene-LOC107999736	0.717809	0
1	GO:0007157	BP	heterophilic cell-cell adhesion via plasma membrane cell adhesion molecules	1/251	7/8394	0.142857	0.19151	1	e	5	7	gene-LOC108004014	0.717809	0
1	GO:0006013	BP	mannose metabolic process	1/251	7/8394	0.142857	0.19151	1	e	6	7	gene-LOC108001718	0.717809	0
1	GO:0006826	BP	iron ion transport	1/251	7/8394	0.142857	0.19151	1	e	8	7	gene-LOC108000556	0.717809	0
1	GO:1901616	BP	organic hydroxy compound catabolic process	1/251	7/8394	0.142857	0.19151	1	e	4	7	gene-LOC107992473	0.717809	0
1	GO:0006207	BP	'de novo' pyrimidine nucleobase biosynthetic process	1/251	7/8394	0.142857	0.19151	1	e	9	7	gene-LOC108002626	0.717809	0
1	GO:0019856	BP	pyrimidine nucleobase biosynthetic process	1/251	7/8394	0.142857	0.19151	1	e	8	7	gene-LOC108002626	0.717809	0
1	GO:0046058	BP	cAMP metabolic process	1/251	7/8394	0.142857	0.19151	1	e	10	7	gene-LOC107996681	0.717809	0
1	GO:0006020	BP	inositol metabolic process	1/251	7/8394	0.142857	0.19151	1	e	6	7	gene-LOC107992473	0.717809	0
2	GO:0007600	BP	sensory perception	2/251	28/8394	0.0714286	0.203607	1	e	4	28	gene-LOC107993821;gene-LOC108004131	0.691208	0
2	GO:0009887	BP	animal organ morphogenesis	2/251	28/8394	0.0714286	0.203607	1	e	3	28	gene-LOC107994464;gene-LOC107996055	0.691208	0
7	GO:0005975	BP	carbohydrate metabolic process	7/251	146/8394	0.0479452	0.211086	1	e	3	146	gene-LOC107993621;gene-LOC107994792;gene-LOC107995141;gene-LOC107996411;gene-LOC107999037;gene-LOC107999782;gene-LOC108001718	0.67554	0
2	GO:0044272	BP	sulfur compound biosynthetic process	2/251	29/8394	0.0689655	0.214651	1	e	4	29	gene-LOC107994441;gene-LOC107998916	0.668267	0
1	GO:0046049	BP	UMP metabolic process	1/251	8/8394	0.125	0.215706	1	e	10	8	gene-LOC108002626	0.666138	0
1	GO:0061061	BP	muscle structure development	1/251	8/8394	0.125	0.215706	1	e	3	8	gene-LOC108003513	0.666138	0
1	GO:0009174	BP	pyrimidine ribonucleoside monophosphate biosynthetic process	1/251	8/8394	0.125	0.215706	1	e	10	8	gene-LOC108002626	0.666138	0
1	GO:0034330	BP	cell junction organization	1/251	8/8394	0.125	0.215706	1	e	4	8	gene-LOC108004171	0.666138	0
1	GO:0045229	BP	external encapsulating structure organization	1/251	8/8394	0.125	0.215706	1	e	4	8	gene-LOC107993602	0.666138	0
1	GO:0060294	BP	cilium movement involved in cell motility	1/251	8/8394	0.125	0.215706	1	e	5	8	gene-LOC107996570	0.666138	0
1	GO:0006222	BP	UMP biosynthetic process	1/251	8/8394	0.125	0.215706	1	e	11	8	gene-LOC108002626	0.666138	0
1	GO:0034314	BP	Arp2/3 complex-mediated actin nucleation	1/251	8/8394	0.125	0.215706	1	e	7	8	gene-LOC107994682	0.666138	0
1	GO:1901657	BP	glycosyl compound metabolic process	1/251	8/8394	0.125	0.215706	1	e	4	8	gene-LOC107992440	0.666138	0
1	GO:0009173	BP	pyrimidine ribonucleoside monophosphate metabolic process	1/251	8/8394	0.125	0.215706	1	e	9	8	gene-LOC108002626	0.666138	0
1	GO:1901071	BP	glucosamine-containing compound metabolic process	1/251	8/8394	0.125	0.215706	1	e	5	8	gene-LOC107994792	0.666138	0
1	GO:0030198	BP	extracellular matrix organization	1/251	8/8394	0.125	0.215706	1	e	5	8	gene-LOC107993602	0.666138	0
1	GO:0009116	BP	nucleoside metabolic process	1/251	8/8394	0.125	0.215706	1	e	6	8	gene-LOC107992440	0.666138	0
1	GO:0000041	BP	transition metal ion transport	1/251	9/8394	0.111111	0.23918	1	e	7	9	gene-LOC108000556	0.621275	0
1	GO:0010243	BP	response to organonitrogen compound	1/251	9/8394	0.111111	0.23918	1	e	4	9	gene-LOC107996910	0.621275	0
1	GO:0071616	BP	acyl-CoA biosynthetic process	1/251	9/8394	0.111111	0.23918	1	e	11	9	gene-LOC107998916	0.621275	0
1	GO:0009070	BP	serine family amino acid biosynthetic process	1/251	9/8394	0.111111	0.23918	1	e	9	9	gene-LOC107994441	0.621275	0
1	GO:0009129	BP	pyrimidine nucleoside monophosphate metabolic process	1/251	9/8394	0.111111	0.23918	1	e	8	9	gene-LOC108002626	0.621275	0
1	GO:0009130	BP	pyrimidine nucleoside monophosphate biosynthetic process	1/251	9/8394	0.111111	0.23918	1	e	9	9	gene-LOC108002626	0.621275	0
1	GO:0009074	BP	aromatic amino acid family catabolic process	1/251	9/8394	0.111111	0.23918	1	e	8	9	gene-LOC108002917	0.621275	0
1	GO:0043062	BP	extracellular structure organization	1/251	9/8394	0.111111	0.23918	1	e	4	9	gene-LOC107993602	0.621275	0
1	GO:0007601	BP	visual perception	1/251	9/8394	0.111111	0.23918	1	e	6	9	gene-LOC108004131	0.621275	0
1	GO:1902533	BP	positive regulation of intracellular signal transduction	1/251	9/8394	0.111111	0.23918	1	e	7	9	gene-LOC107996910	0.621275	0
1	GO:1901698	BP	response to nitrogen compound	1/251	9/8394	0.111111	0.23918	1	e	3	9	gene-LOC107996910	0.621275	0
1	GO:0035384	BP	thioester biosynthetic process	1/251	9/8394	0.111111	0.23918	1	e	5	9	gene-LOC107998916	0.621275	0
1	GO:0052652	BP	cyclic purine nucleotide metabolic process	1/251	9/8394	0.111111	0.23918	1	e	9	9	gene-LOC107996681	0.621275	0
10	GO:2001141	BP	regulation of RNA biosynthetic process	10/251	239/8394	0.041841	0.247465	1	e	7	239	gene-LOC107993786;gene-LOC107994307;gene-LOC107994519;gene-LOC107995162;gene-LOC107995539;gene-LOC107997811;gene-LOC108001342;gene-LOC108002851;gene-LOC108003043;gene-LOC108004017	0.606485	0
10	GO:0006355	BP	regulation of DNA-templated transcription	10/251	239/8394	0.041841	0.247465	1	e	8	239	gene-LOC107993786;gene-LOC107994307;gene-LOC107994519;gene-LOC107995162;gene-LOC107995539;gene-LOC107997811;gene-LOC108001342;gene-LOC108002851;gene-LOC108003043;gene-LOC108004017	0.606485	0
3	GO:0006325	BP	chromatin organization	3/251	58/8394	0.0517241	0.250487	1	e	6	58	gene-LOC107992465;gene-LOC108000113;gene-LOC108003513	0.601215	0
3	GO:0006790	BP	sulfur compound metabolic process	3/251	58/8394	0.0517241	0.250487	1	e	3	58	gene-LOC107993306;gene-LOC107994441;gene-LOC107998916	0.601215	0
2	GO:0007264	BP	small GTPase mediated signal transduction	2/251	33/8394	0.0606061	0.259241	1	e	6	33	gene-LOC107998016;gene-LOC107998913	0.586296	0
1	GO:0046112	BP	nucleobase biosynthetic process	1/251	10/8394	0.1	0.261955	1	e	7	10	gene-LOC108002626	0.581773	0
1	GO:0006026	BP	aminoglycan catabolic process	1/251	10/8394	0.1	0.261955	1	e	5	10	gene-LOC107994792	0.581773	0
1	GO:0023056	BP	positive regulation of signaling	1/251	10/8394	0.1	0.261955	1	e	4	10	gene-LOC107996910	0.581773	0
1	GO:0010647	BP	positive regulation of cell communication	1/251	10/8394	0.1	0.261955	1	e	5	10	gene-LOC107996910	0.581773	0
1	GO:0009967	BP	positive regulation of signal transduction	1/251	10/8394	0.1	0.261955	1	e	6	10	gene-LOC107996910	0.581773	0
1	GO:0006541	BP	glutamine metabolic process	1/251	10/8394	0.1	0.261955	1	e	9	10	gene-LOC108002626	0.581773	0
1	GO:0045010	BP	actin nucleation	1/251	10/8394	0.1	0.261955	1	e	6	10	gene-LOC107994682	0.581773	0
1	GO:0006040	BP	amino sugar metabolic process	1/251	10/8394	0.1	0.261955	1	e	4	10	gene-LOC107994792	0.581773	0
1	GO:0016255	BP	attachment of GPI anchor to protein	1/251	10/8394	0.1	0.261955	1	e	6	10	gene-LOC108001319	0.581773	0
1	GO:0050953	BP	sensory perception of light stimulus	1/251	10/8394	0.1	0.261955	1	e	5	10	gene-LOC108004131	0.581773	0
19	GO:0007165	BP	signal transduction	19/251	494/8394	0.0384615	0.273554	1	e	4	494	gene-LOC107993075;gene-LOC107994432;gene-LOC107995163;gene-LOC107995786;gene-LOC107996681;gene-LOC107997670;gene-LOC107998016;gene-LOC107998053;gene-LOC107998096;gene-LOC107998913;gene-LOC108000387;gene-LOC108001172;gene-LOC108001220;gene-LOC108002078;gene-LOC108002665;gene-LOC108002859;gene-LOC108004014;gene-LOC133665801;gene-LOC133667423	0.562958	0
1	GO:0009308	BP	amine metabolic process	1/251	11/8394	0.0909091	0.284051	1	e	4	11	gene-LOC108002917	0.546604	0
1	GO:1903311	BP	regulation of mRNA metabolic process	1/251	11/8394	0.0909091	0.284051	1	e	7	11	gene-LOC107994519	0.546604	0
1	GO:0006576	BP	biogenic amine metabolic process	1/251	11/8394	0.0909091	0.284051	1	e	5	11	gene-LOC108002917	0.546604	0
1	GO:0000097	BP	sulfur amino acid biosynthetic process	1/251	11/8394	0.0909091	0.284051	1	e	7	11	gene-LOC107994441	0.546604	0
38	GO:0050789	BP	regulation of biological process	38/251	1094/8394	0.0347349	0.296397	1	e	2	1094	gene-LOC107992445;gene-LOC107992883;gene-LOC107993075;gene-LOC107993786;gene-LOC107993940;gene-LOC107994307;gene-LOC107994432;gene-LOC107994519;gene-LOC107995162;gene-LOC107995163;gene-LOC107995539;gene-LOC107995786;gene-LOC107996014;gene-LOC107996681;gene-LOC107996692;gene-LOC107996910;gene-LOC107997670;gene-LOC107997811;gene-LOC107998016;gene-LOC107998053;gene-LOC107998096;gene-LOC107998723;gen…	0.528126	0
1	GO:0034220	BP	monoatomic ion transmembrane transport	1/251	12/8394	0.0833333	0.305487	1	e	5	12	gene-LOC108000556	0.515007	0
1	GO:0003341	BP	cilium movement	1/251	12/8394	0.0833333	0.305487	1	e	4	12	gene-LOC107996570	0.515007	0
1	GO:0000096	BP	sulfur amino acid metabolic process	1/251	12/8394	0.0833333	0.305487	1	e	6	12	gene-LOC107994441	0.515007	0
1	GO:0098655	BP	monoatomic cation transmembrane transport	1/251	12/8394	0.0833333	0.305487	1	e	6	12	gene-LOC108000556	0.515007	0
1	GO:0098662	BP	inorganic cation transmembrane transport	1/251	12/8394	0.0833333	0.305487	1	e	6	12	gene-LOC108000556	0.515007	0
1	GO:0009072	BP	aromatic amino acid metabolic process	1/251	12/8394	0.0833333	0.305487	1	e	7	12	gene-LOC108002917	0.515007	0
1	GO:0050793	BP	regulation of developmental process	1/251	12/8394	0.0833333	0.305487	1	e	3	12	gene-LOC108001342	0.515007	0
1	GO:0017004	BP	cytochrome complex assembly	1/251	12/8394	0.0833333	0.305487	1	e	6	12	gene-LOC133665602	0.515007	0
1	GO:0042440	BP	pigment metabolic process	1/251	12/8394	0.0833333	0.305487	1	e	2	12	gene-LOC108002917	0.515007	0
1	GO:0051260	BP	protein homooligomerization	1/251	12/8394	0.0833333	0.305487	1	e	7	12	gene-LOC107999225	0.515007	0
1	GO:0044550	BP	secondary metabolite biosynthetic process	1/251	12/8394	0.0833333	0.305487	1	e	3	12	gene-LOC108002917	0.515007	0
2	GO:0045893	BP	positive regulation of DNA-templated transcription	2/251	39/8394	0.0512821	0.326136	1	e	9	39	gene-LOC107997811;gene-LOC108002851	0.486601	0
2	GO:0051254	BP	positive regulation of RNA metabolic process	2/251	39/8394	0.0512821	0.326136	1	e	7	39	gene-LOC107997811;gene-LOC108002851	0.486601	0
2	GO:1902680	BP	positive regulation of RNA biosynthetic process	2/251	39/8394	0.0512821	0.326136	1	e	8	39	gene-LOC107997811;gene-LOC108002851	0.486601	0
1	GO:0007399	BP	nervous system development	1/251	13/8394	0.0769231	0.326284	1	e	4	13	gene-LOC108002061	0.486404	0
1	GO:0034728	BP	nucleosome organization	1/251	13/8394	0.0769231	0.326284	1	e	8	13	gene-LOC108003513	0.486404	0
1	GO:0009220	BP	pyrimidine ribonucleotide biosynthetic process	1/251	13/8394	0.0769231	0.326284	1	e	10	13	gene-LOC108002626	0.486404	0
1	GO:0009218	BP	pyrimidine ribonucleotide metabolic process	1/251	13/8394	0.0769231	0.326284	1	e	9	13	gene-LOC108002626	0.486404	0
1	GO:0046434	BP	organophosphate catabolic process	1/251	13/8394	0.0769231	0.326284	1	e	5	13	gene-LOC107996681	0.486404	0
1	GO:0006334	BP	nucleosome assembly	1/251	13/8394	0.0769231	0.326284	1	e	9	13	gene-LOC108003513	0.486404	0
10	GO:0051252	BP	regulation of RNA metabolic process	10/251	250/8394	0.04	0.341605	1	e	6	250	gene-LOC107993786;gene-LOC107994307;gene-LOC107994519;gene-LOC107995162;gene-LOC107995539;gene-LOC107997811;gene-LOC108001342;gene-LOC108002851;gene-LOC108003043;gene-LOC108004017	0.466475	0
1	GO:0023052	BP	signaling	1/251	14/8394	0.0714286	0.346461	1	e	3	14	gene-LOC107998799	0.460345	0
1	GO:0009187	BP	cyclic nucleotide metabolic process	1/251	14/8394	0.0714286	0.346461	1	e	8	14	gene-LOC107996681	0.460345	0
1	GO:0009112	BP	nucleobase metabolic process	1/251	14/8394	0.0714286	0.346461	1	e	6	14	gene-LOC108002626	0.460345	0
1	GO:0010033	BP	response to organic substance	1/251	14/8394	0.0714286	0.346461	1	e	3	14	gene-LOC107996910	0.460345	0
1	GO:0006022	BP	aminoglycan metabolic process	1/251	14/8394	0.0714286	0.346461	1	e	4	14	gene-LOC107994792	0.460345	0
4	GO:0006351	BP	DNA-templated transcription	4/251	92/8394	0.0434783	0.356271	1	e	8	92	gene-LOC107992653;gene-LOC107996095;gene-LOC108003229;gene-LOC108003297	0.44822	0
2	GO:0045935	BP	positive regulation of nucleobase-containing compound metabolic process	2/251	42/8394	0.047619	0.359058	1	e	6	42	gene-LOC107997811;gene-LOC108002851	0.444836	0
1	GO:0009069	BP	serine family amino acid metabolic process	1/251	15/8394	0.0666667	0.366036	1	e	8	15	gene-LOC107994441	0.436476	0
1	GO:0033108	BP	mitochondrial respiratory chain complex assembly	1/251	15/8394	0.0666667	0.366036	1	e	6	15	gene-LOC133665602	0.436476	0
1	GO:0048584	BP	positive regulation of response to stimulus	1/251	15/8394	0.0666667	0.366036	1	e	4	15	gene-LOC107996910	0.436476	0
1	GO:0042981	BP	regulation of apoptotic process	1/251	15/8394	0.0666667	0.366036	1	e	5	15	gene-LOC107996692	0.436476	0
1	GO:0080134	BP	regulation of response to stress	1/251	15/8394	0.0666667	0.366036	1	e	4	15	gene-LOC107999718	0.436476	0
2	GO:0010557	BP	positive regulation of macromolecule biosynthetic process	2/251	43/8394	0.0465116	0.369906	1	e	7	43	gene-LOC107997811;gene-LOC108002851	0.431909	0
2	GO:0031328	BP	positive regulation of cellular biosynthetic process	2/251	43/8394	0.0465116	0.369906	1	e	6	43	gene-LOC107997811;gene-LOC108002851	0.431909	0
2	GO:0009891	BP	positive regulation of biosynthetic process	2/251	43/8394	0.0465116	0.369906	1	e	5	43	gene-LOC107997811;gene-LOC108002851	0.431909	0
35	GO:0050794	BP	regulation of cellular process	35/251	1020/8394	0.0343137	0.3771	1	e	3	1020	gene-LOC107992445;gene-LOC107993075;gene-LOC107993786;gene-LOC107993940;gene-LOC107994307;gene-LOC107994432;gene-LOC107994519;gene-LOC107995162;gene-LOC107995163;gene-LOC107995539;gene-LOC107995786;gene-LOC107996681;gene-LOC107996692;gene-LOC107996910;gene-LOC107997670;gene-LOC107997811;gene-LOC107998016;gene-LOC107998053;gene-LOC107998096;gene-LOC107998723;gene-LOC107998913;gene-LOC107999718;gen…	0.423544	0
1	GO:0034030	BP	ribonucleoside bisphosphate biosynthetic process	1/251	16/8394	0.0625	0.385027	1	e	9	16	gene-LOC107998916	0.414509	0
1	GO:0042180	BP	cellular ketone metabolic process	1/251	16/8394	0.0625	0.385027	1	e	3	16	gene-LOC108002917	0.414509	0
1	GO:0035383	BP	thioester metabolic process	1/251	16/8394	0.0625	0.385027	1	e	4	16	gene-LOC107998916	0.414509	0
1	GO:0006221	BP	pyrimidine nucleotide biosynthetic process	1/251	16/8394	0.0625	0.385027	1	e	9	16	gene-LOC108002626	0.414509	0
1	GO:0001522	BP	pseudouridine synthesis	1/251	16/8394	0.0625	0.385027	1	e	8	16	gene-LOC107995096	0.414509	0
1	GO:0033866	BP	nucleoside bisphosphate biosynthetic process	1/251	16/8394	0.0625	0.385027	1	e	8	16	gene-LOC107998916	0.414509	0
1	GO:0006637	BP	acyl-CoA metabolic process	1/251	16/8394	0.0625	0.385027	1	e	10	16	gene-LOC107998916	0.414509	0
1	GO:0034033	BP	purine nucleoside bisphosphate biosynthetic process	1/251	16/8394	0.0625	0.385027	1	e	9	16	gene-LOC107998916	0.414509	0
1	GO:0051259	BP	protein complex oligomerization	1/251	16/8394	0.0625	0.385027	1	e	6	16	gene-LOC107999225	0.414509	0
38	GO:0065007	BP	biological regulation	38/251	1122/8394	0.0338681	0.396741	1	e	1	1122	gene-LOC107992445;gene-LOC107992883;gene-LOC107993075;gene-LOC107993786;gene-LOC107993940;gene-LOC107994307;gene-LOC107994432;gene-LOC107994519;gene-LOC107995162;gene-LOC107995163;gene-LOC107995539;gene-LOC107995786;gene-LOC107996014;gene-LOC107996681;gene-LOC107996692;gene-LOC107996910;gene-LOC107997670;gene-LOC107997811;gene-LOC107998016;gene-LOC107998053;gene-LOC107998096;gene-LOC107998723;gen…	0.401493	0
1	GO:0016197	BP	endosomal transport	1/251	17/8394	0.0588235	0.403451	1	e	5	17	gene-LOC107996910	0.394209	0
1	GO:0043067	BP	regulation of programmed cell death	1/251	17/8394	0.0588235	0.403451	1	e	4	17	gene-LOC107996692	0.394209	0
1	GO:0006220	BP	pyrimidine nucleotide metabolic process	1/251	17/8394	0.0588235	0.403451	1	e	8	17	gene-LOC108002626	0.394209	0
1	GO:0072528	BP	pyrimidine-containing compound biosynthetic process	1/251	17/8394	0.0588235	0.403451	1	e	5	17	gene-LOC108002626	0.394209	0
1	GO:0051056	BP	regulation of small GTPase mediated signal transduction	1/251	17/8394	0.0588235	0.403451	1	e	7	17	gene-LOC107993940	0.394209	0
1	GO:0019748	BP	secondary metabolic process	1/251	18/8394	0.0555556	0.421326	1	e	2	18	gene-LOC108002917	0.375382	0
1	GO:0016226	BP	iron-sulfur cluster assembly	1/251	18/8394	0.0555556	0.421326	1	e	6	18	gene-LOC107993306	0.375382	0
1	GO:0031163	BP	metallo-sulfur cluster assembly	1/251	18/8394	0.0555556	0.421326	1	e	5	18	gene-LOC107993306	0.375382	0
18	GO:0071840	BP	cellular component organization or biogenesis	18/251	512/8394	0.0351562	0.423664	1	e	2	512	gene-LOC107992465;gene-LOC107993306;gene-LOC107993602;gene-LOC107994682;gene-LOC107996106;gene-LOC107996249;gene-LOC107996570;gene-LOC107996847;gene-LOC107996910;gene-LOC107998913;gene-LOC107999225;gene-LOC107999547;gene-LOC108000113;gene-LOC108003513;gene-LOC108004171;gene-LOC108004272;gene-LOC133665602;gene-LOC133665801	0.372978	0
5	GO:0007017	BP	microtubule-based process	5/251	128/8394	0.0390625	0.436421	1	e	2	128	gene-LOC107993926;gene-LOC107994424;gene-LOC107996570;gene-LOC108003610;gene-LOC108004021	0.360095	0
1	GO:0065004	BP	protein-DNA complex assembly	1/251	19/8394	0.0526316	0.438667	1	e	6	19	gene-LOC108003513	0.357865	0
1	GO:0009968	BP	negative regulation of signal transduction	1/251	19/8394	0.0526316	0.438667	1	e	6	19	gene-LOC107999718	0.357865	0
1	GO:0010648	BP	negative regulation of cell communication	1/251	19/8394	0.0526316	0.438667	1	e	5	19	gene-LOC107999718	0.357865	0
1	GO:0023057	BP	negative regulation of signaling	1/251	19/8394	0.0526316	0.438667	1	e	4	19	gene-LOC107999718	0.357865	0
1	GO:0072527	BP	pyrimidine-containing compound metabolic process	1/251	19/8394	0.0526316	0.438667	1	e	4	19	gene-LOC108002626	0.357865	0
1	GO:0048585	BP	negative regulation of response to stimulus	1/251	19/8394	0.0526316	0.438667	1	e	4	19	gene-LOC107999718	0.357865	0
3	GO:0071824	BP	protein-DNA complex organization	3/251	64/8394	0.046875	0.44171	1	e	5	64	gene-LOC107992465;gene-LOC108000113;gene-LOC108003513	0.354863	0
3	GO:1901605	BP	alpha-amino acid metabolic process	3/251	67/8394	0.0447761	0.453967	1	e	7	67	gene-LOC107994441;gene-LOC108002626;gene-LOC108002917	0.342976	0
1	GO:0098660	BP	inorganic ion transmembrane transport	1/251	20/8394	0.05	0.45549	1	e	5	20	gene-LOC108000556	0.341521	0
1	GO:0048878	BP	chemical homeostasis	1/251	20/8394	0.05	0.45549	1	e	2	20	gene-LOC107996910	0.341521	0
10	GO:0019219	BP	regulation of nucleobase-containing compound metabolic process	10/251	263/8394	0.0380228	0.457705	1	e	5	263	gene-LOC107993786;gene-LOC107994307;gene-LOC107994519;gene-LOC107995162;gene-LOC107995539;gene-LOC107997811;gene-LOC108001342;gene-LOC108002851;gene-LOC108003043;gene-LOC108004017	0.339414	0
3	GO:0007018	BP	microtubule-based movement	3/251	69/8394	0.0434783	0.462759	1	e	3	69	gene-LOC107994424;gene-LOC107996570;gene-LOC108004021	0.334645	0
3	GO:0048522	BP	positive regulation of cellular process	3/251	70/8394	0.0428571	0.46732	1	e	4	70	gene-LOC107996910;gene-LOC107997811;gene-LOC108002851	0.330386	0
1	GO:0006897	BP	endocytosis	1/251	21/8394	0.047619	0.471811	1	e	5	21	gene-LOC107996014	0.326232	0
1	GO:0019646	BP	aerobic electron transport chain	1/251	21/8394	0.047619	0.471811	1	e	7	21	gene-LOC107996089	0.326232	0
1	GO:0009156	BP	ribonucleoside monophosphate biosynthetic process	1/251	21/8394	0.047619	0.471811	1	e	9	21	gene-LOC108002626	0.326232	0
1	GO:0098657	BP	import into cell	1/251	21/8394	0.047619	0.471811	1	e	4	21	gene-LOC107996014	0.326232	0
1	GO:0098742	BP	cell-cell adhesion via plasma-membrane adhesion molecules	1/251	21/8394	0.047619	0.471811	1	e	4	21	gene-LOC108004014	0.326232	0
11	GO:0051171	BP	regulation of nitrogen compound metabolic process	11/251	297/8394	0.037037	0.484325	1	e	4	297	gene-LOC107992883;gene-LOC107993786;gene-LOC107994307;gene-LOC107994519;gene-LOC107995162;gene-LOC107995539;gene-LOC107997811;gene-LOC108001342;gene-LOC108002851;gene-LOC108003043;gene-LOC108004017	0.314863	0
11	GO:0080090	BP	regulation of primary metabolic process	11/251	297/8394	0.037037	0.484325	1	e	4	297	gene-LOC107992883;gene-LOC107993786;gene-LOC107994307;gene-LOC107994519;gene-LOC107995162;gene-LOC107995539;gene-LOC107997811;gene-LOC108001342;gene-LOC108002851;gene-LOC108003043;gene-LOC108004017	0.314863	0
1	GO:0051239	BP	regulation of multicellular organismal process	1/251	22/8394	0.0454545	0.487645	1	e	3	22	gene-LOC108001342	0.311897	0
1	GO:0010608	BP	post-transcriptional regulation of gene expression	1/251	22/8394	0.0454545	0.487645	1	e	8	22	gene-LOC107994519	0.311897	0
1	GO:0044087	BP	regulation of cellular component biogenesis	1/251	22/8394	0.0454545	0.487645	1	e	4	22	gene-LOC107992445	0.311897	0
1	GO:0009064	BP	glutamine family amino acid metabolic process	1/251	22/8394	0.0454545	0.487645	1	e	8	22	gene-LOC108002626	0.311897	0
1	GO:0009124	BP	nucleoside monophosphate biosynthetic process	1/251	22/8394	0.0454545	0.487645	1	e	8	22	gene-LOC108002626	0.311897	0
3	GO:0032787	BP	monocarboxylic acid metabolic process	3/251	75/8394	0.04	0.491492	1	e	6	75	gene-LOC107995511;gene-LOC107998916;gene-LOC108001949	0.308483	0
3	GO:0009966	BP	regulation of signal transduction	3/251	76/8394	0.0394737	0.496557	1	e	5	76	gene-LOC107993940;gene-LOC107996910;gene-LOC107999718	0.304031	0
1	GO:0098609	BP	cell-cell adhesion	1/251	23/8394	0.0434783	0.503005	1	e	3	23	gene-LOC108004014	0.298427	0
1	GO:0045087	BP	innate immune response	1/251	23/8394	0.0434783	0.503005	1	e	6	23	gene-LOC107999037	0.298427	0
1	GO:0045944	BP	positive regulation of transcription by RNA polymerase II	1/251	23/8394	0.0434783	0.503005	1	e	10	23	gene-LOC107997811	0.298427	0
1	GO:0009161	BP	ribonucleoside monophosphate metabolic process	1/251	23/8394	0.0434783	0.503005	1	e	8	23	gene-LOC108002626	0.298427	0
1	GO:0009060	BP	aerobic respiration	1/251	23/8394	0.0434783	0.503005	1	e	6	23	gene-LOC107996089	0.298427	0
3	GO:0048518	BP	positive regulation of biological process	3/251	80/8394	0.0375	0.51739	1	e	3	80	gene-LOC107996910;gene-LOC107997811;gene-LOC108002851	0.286182	0
3	GO:1901565	BP	organonitrogen compound catabolic process	3/251	80/8394	0.0375	0.51739	1	e	4	80	gene-LOC107994792;gene-LOC107996681;gene-LOC108002917	0.286182	0
3	GO:0055085	BP	transmembrane transport	3/251	80/8394	0.0375	0.51739	1	e	4	80	gene-LOC107994900;gene-LOC107997701;gene-LOC108000556	0.286182	0
7	GO:0022607	BP	cellular component assembly	7/251	191/8394	0.0366492	0.517624	1	e	4	191	gene-LOC107993306;gene-LOC107996570;gene-LOC107996847;gene-LOC107999225;gene-LOC108003513;gene-LOC108004171;gene-LOC133665602	0.285985	0
1	GO:0034032	BP	purine nucleoside bisphosphate metabolic process	1/251	24/8394	0.0416667	0.517908	1	e	8	24	gene-LOC107998916	0.285748	0
1	GO:0009123	BP	nucleoside monophosphate metabolic process	1/251	24/8394	0.0416667	0.517908	1	e	7	24	gene-LOC108002626	0.285748	0
1	GO:0030031	BP	cell projection assembly	1/251	24/8394	0.0416667	0.517908	1	e	5	24	gene-LOC107996570	0.285748	0
1	GO:0008643	BP	carbohydrate transport	1/251	24/8394	0.0416667	0.517908	1	e	5	24	gene-LOC108002112	0.285748	0
1	GO:0120031	BP	plasma membrane bounded cell projection assembly	1/251	24/8394	0.0416667	0.517908	1	e	6	24	gene-LOC107996570	0.285748	0
1	GO:0033875	BP	ribonucleoside bisphosphate metabolic process	1/251	24/8394	0.0416667	0.517908	1	e	8	24	gene-LOC107998916	0.285748	0
1	GO:0060271	BP	cilium assembly	1/251	24/8394	0.0416667	0.517908	1	e	7	24	gene-LOC107996570	0.285748	0
1	GO:0033865	BP	nucleoside bisphosphate metabolic process	1/251	24/8394	0.0416667	0.517908	1	e	7	24	gene-LOC107998916	0.285748	0
1	GO:0045333	BP	cellular respiration	1/251	24/8394	0.0416667	0.517908	1	e	5	24	gene-LOC107996089	0.285748	0
1	GO:0006400	BP	tRNA modification	1/251	25/8394	0.04	0.532365	1	e	10	25	gene-LOC107996621	0.273791	0
1	GO:0044782	BP	cilium organization	1/251	25/8394	0.04	0.532365	1	e	6	25	gene-LOC107996570	0.273791	0
1	GO:0006955	BP	immune response	1/251	26/8394	0.0384615	0.54639	1	e	2	26	gene-LOC107999037	0.262497	0
1	GO:0019751	BP	polyol metabolic process	1/251	26/8394	0.0384615	0.54639	1	e	5	26	gene-LOC107992473	0.262497	0
1	GO:1901606	BP	alpha-amino acid catabolic process	1/251	26/8394	0.0384615	0.54639	1	e	8	26	gene-LOC108002917	0.262497	0
1	GO:0042592	BP	homeostatic process	1/251	27/8394	0.037037	0.559996	1	e	1	27	gene-LOC107996910	0.251815	0
1	GO:0009063	BP	amino acid catabolic process	1/251	28/8394	0.0357143	0.573196	1	e	7	28	gene-LOC108002917	0.241697	0
16	GO:0016043	BP	cellular component organization	16/251	468/8394	0.034188	0.574927	1	e	3	468	gene-LOC107992465;gene-LOC107993306;gene-LOC107993602;gene-LOC107994682;gene-LOC107996106;gene-LOC107996249;gene-LOC107996570;gene-LOC107996847;gene-LOC107996910;gene-LOC107999225;gene-LOC107999547;gene-LOC108000113;gene-LOC108003513;gene-LOC108004171;gene-LOC108004272;gene-LOC133665602	0.240387	0
1	GO:0098542	BP	defense response to other organism	1/251	29/8394	0.0344828	0.586001	1	e	5	29	gene-LOC107999037	0.232102	0
1	GO:0002376	BP	immune system process	1/251	29/8394	0.0344828	0.586001	1	e	1	29	gene-LOC107999037	0.232102	0
1	GO:0006338	BP	chromatin remodeling	1/251	29/8394	0.0344828	0.586001	1	e	7	29	gene-LOC108003513	0.232102	0
1	GO:0009607	BP	response to biotic stimulus	1/251	30/8394	0.0333333	0.598423	1	e	2	30	gene-LOC107999037	0.222992	0
1	GO:1901607	BP	alpha-amino acid biosynthetic process	1/251	30/8394	0.0333333	0.598423	1	e	8	30	gene-LOC107994441	0.222992	0
1	GO:0044419	BP	biological process involved in interspecies interaction between organisms	1/251	30/8394	0.0333333	0.598423	1	e	1	30	gene-LOC107999037	0.222992	0
1	GO:0051707	BP	response to other organism	1/251	30/8394	0.0333333	0.598423	1	e	4	30	gene-LOC107999037	0.222992	0
1	GO:0061919	BP	process utilizing autophagic mechanism	1/251	30/8394	0.0333333	0.598423	1	e	2	30	gene-LOC107996268	0.222992	0
1	GO:0006914	BP	autophagy	1/251	30/8394	0.0333333	0.598423	1	e	4	30	gene-LOC107996268	0.222992	0
1	GO:0043207	BP	response to external biotic stimulus	1/251	30/8394	0.0333333	0.598423	1	e	3	30	gene-LOC107999037	0.222992	0
10	GO:0019438	BP	aromatic compound biosynthetic process	10/251	297/8394	0.03367	0.605108	1	e	4	297	gene-LOC107992653;gene-LOC107996095;gene-LOC107998916;gene-LOC108002626;gene-LOC108002917;gene-LOC108003229;gene-LOC108003297;gene-LOC133667702;gene-LOC133667704;gene-LOC133667730	0.218167	0
1	GO:0030001	BP	metal ion transport	1/251	31/8394	0.0322581	0.610474	1	e	6	31	gene-LOC108000556	0.214333	0
1	GO:0006952	BP	defense response	1/251	31/8394	0.0322581	0.610474	1	e	3	31	gene-LOC107999037	0.214333	0
5	GO:1901135	BP	carbohydrate derivative metabolic process	5/251	142/8394	0.0352113	0.617586	1	e	3	142	gene-LOC107992440;gene-LOC107994792;gene-LOC107996681;gene-LOC107998916;gene-LOC108002626	0.209302	0
1	GO:0008652	BP	amino acid biosynthetic process	1/251	32/8394	0.03125	0.622165	1	e	7	32	gene-LOC107994441	0.206094	0
2	GO:0044282	BP	small molecule catabolic process	2/251	48/8394	0.0416667	0.654871	1	e	3	48	gene-LOC107992473;gene-LOC108002917	0.183844	0
2	GO:0031325	BP	positive regulation of cellular metabolic process	2/251	48/8394	0.0416667	0.654871	1	e	5	48	gene-LOC107997811;gene-LOC108002851	0.183844	0
2	GO:0007010	BP	cytoskeleton organization	2/251	49/8394	0.0408163	0.658235	1	e	5	49	gene-LOC107996106;gene-LOC108004272	0.181619	0
2	GO:0051173	BP	positive regulation of nitrogen compound metabolic process	2/251	49/8394	0.0408163	0.658235	1	e	5	49	gene-LOC107997811;gene-LOC108002851	0.181619	0
14	GO:0060255	BP	regulation of macromolecule metabolic process	14/251	423/8394	0.0330969	0.659638	1	e	4	423	gene-LOC107992883;gene-LOC107993786;gene-LOC107994307;gene-LOC107994519;gene-LOC107995162;gene-LOC107995539;gene-LOC107996014;gene-LOC107996910;gene-LOC107997811;gene-LOC107998723;gene-LOC108001342;gene-LOC108002851;gene-LOC108003043;gene-LOC108004017	0.180694	0
2	GO:0046700	BP	heterocycle catabolic process	2/251	50/8394	0.04	0.661707	1	e	4	50	gene-LOC107996681;gene-LOC108002917	0.179334	0
2	GO:0044270	BP	cellular nitrogen compound catabolic process	2/251	50/8394	0.04	0.661707	1	e	4	50	gene-LOC107996681;gene-LOC108002917	0.179334	0
2	GO:0009451	BP	RNA modification	2/251	52/8394	0.0384615	0.668944	1	e	7	52	gene-LOC107995096;gene-LOC107996621	0.174611	0
2	GO:0010604	BP	positive regulation of macromolecule metabolic process	2/251	54/8394	0.037037	0.676509	1	e	5	54	gene-LOC107997811;gene-LOC108002851	0.169726	0
2	GO:0009893	BP	positive regulation of metabolic process	2/251	56/8394	0.0357143	0.68434	1	e	4	56	gene-LOC107997811;gene-LOC108002851	0.164728	0
2	GO:1901361	BP	organic cyclic compound catabolic process	2/251	57/8394	0.0350877	0.688336	1	e	4	57	gene-LOC107996681;gene-LOC108002917	0.162199	0
2	GO:0019439	BP	aromatic compound catabolic process	2/251	58/8394	0.0344828	0.692378	1	e	4	58	gene-LOC107996681;gene-LOC108002917	0.159656	0
8	GO:0043436	BP	oxoacid metabolic process	8/251	234/8394	0.034188	0.694362	1	e	4	234	gene-LOC107994441;gene-LOC107995511;gene-LOC107998916;gene-LOC107999757;gene-LOC108000642;gene-LOC108001949;gene-LOC108002626;gene-LOC108002917	0.158414	0
8	GO:0019752	BP	carboxylic acid metabolic process	8/251	234/8394	0.034188	0.694362	1	e	5	234	gene-LOC107994441;gene-LOC107995511;gene-LOC107998916;gene-LOC107999757;gene-LOC108000642;gene-LOC108001949;gene-LOC108002626;gene-LOC108002917	0.158414	0
8	GO:0006082	BP	organic acid metabolic process	8/251	235/8394	0.0340426	0.695082	1	e	3	235	gene-LOC107994441;gene-LOC107995511;gene-LOC107998916;gene-LOC107999757;gene-LOC108000642;gene-LOC108001949;gene-LOC108002626;gene-LOC108002917	0.157964	0
2	GO:0009605	BP	response to external stimulus	2/251	61/8394	0.0327869	0.704715	1	e	2	61	gene-LOC107999037;gene-LOC108002061	0.151987	0
2	GO:0051301	BP	cell division	2/251	63/8394	0.031746	0.713059	1	e	2	63	gene-LOC107999084;gene-LOC107999547	0.146875	0
9	GO:0034654	BP	nucleobase-containing compound biosynthetic process	9/251	273/8394	0.032967	0.716688	1	e	5	273	gene-LOC107992653;gene-LOC107996095;gene-LOC107998916;gene-LOC108002626;gene-LOC108003229;gene-LOC108003297;gene-LOC133667702;gene-LOC133667704;gene-LOC133667730	0.14467	0
10	GO:0018130	BP	heterocycle biosynthetic process	10/251	308/8394	0.0324675	0.732621	1	e	4	308	gene-LOC107992653;gene-LOC107996095;gene-LOC107998916;gene-LOC108002626;gene-LOC108002917;gene-LOC108003229;gene-LOC108003297;gene-LOC133667702;gene-LOC133667704;gene-LOC133667730	0.135121	0
3	GO:0009653	BP	anatomical structure morphogenesis	3/251	81/8394	0.037037	0.735781	1	e	2	81	gene-LOC107993910;gene-LOC107994464;gene-LOC107996055	0.133251	0
3	GO:0009259	BP	ribonucleotide metabolic process	3/251	81/8394	0.037037	0.735781	1	e	8	81	gene-LOC107996681;gene-LOC107998916;gene-LOC108002626	0.133251	0
10	GO:1901362	BP	organic cyclic compound biosynthetic process	10/251	314/8394	0.0318471	0.737002	1	e	4	314	gene-LOC107992653;gene-LOC107996095;gene-LOC107998916;gene-LOC108002626;gene-LOC108002917;gene-LOC108003229;gene-LOC108003297;gene-LOC133667702;gene-LOC133667704;gene-LOC133667730	0.132531	0
3	GO:0019693	BP	ribose phosphate metabolic process	3/251	82/8394	0.0365854	0.737288	1	e	5	82	gene-LOC107996681;gene-LOC107998916;gene-LOC108002626	0.132363	0
11	GO:0010468	BP	regulation of gene expression	11/251	338/8394	0.0325444	0.743328	1	e	7	338	gene-LOC107993786;gene-LOC107994307;gene-LOC107994519;gene-LOC107995162;gene-LOC107995539;gene-LOC107997811;gene-LOC107998723;gene-LOC108001342;gene-LOC108002851;gene-LOC108003043;gene-LOC108004017	0.128819	0
11	GO:0010556	BP	regulation of macromolecule biosynthetic process	11/251	338/8394	0.0325444	0.743328	1	e	6	338	gene-LOC107993786;gene-LOC107994307;gene-LOC107994519;gene-LOC107995162;gene-LOC107995539;gene-LOC107997811;gene-LOC107998723;gene-LOC108001342;gene-LOC108002851;gene-LOC108003043;gene-LOC108004017	0.128819	0
11	GO:0031326	BP	regulation of cellular biosynthetic process	11/251	338/8394	0.0325444	0.743328	1	e	5	338	gene-LOC107993786;gene-LOC107994307;gene-LOC107994519;gene-LOC107995162;gene-LOC107995539;gene-LOC107997811;gene-LOC107998723;gene-LOC108001342;gene-LOC108002851;gene-LOC108003043;gene-LOC108004017	0.128819	0
3	GO:0048583	BP	regulation of response to stimulus	3/251	86/8394	0.0348837	0.743992	1	e	3	86	gene-LOC107993940;gene-LOC107996910;gene-LOC107999718	0.128432	0
11	GO:0009889	BP	regulation of biosynthetic process	11/251	340/8394	0.0323529	0.744372	1	e	4	340	gene-LOC107993786;gene-LOC107994307;gene-LOC107994519;gene-LOC107995162;gene-LOC107995539;gene-LOC107997811;gene-LOC107998723;gene-LOC108001342;gene-LOC108002851;gene-LOC108003043;gene-LOC108004017	0.12821	0
3	GO:0010646	BP	regulation of cell communication	3/251	93/8394	0.0322581	0.75786	1	e	4	93	gene-LOC107993940;gene-LOC107996910;gene-LOC107999718	0.120411	0
3	GO:0023051	BP	regulation of signaling	3/251	94/8394	0.0319149	0.760018	1	e	3	94	gene-LOC107993940;gene-LOC107996910;gene-LOC107999718	0.119176	0
14	GO:0019222	BP	regulation of metabolic process	14/251	442/8394	0.0316742	0.774016	1	e	3	442	gene-LOC107992883;gene-LOC107993786;gene-LOC107994307;gene-LOC107994519;gene-LOC107995162;gene-LOC107995539;gene-LOC107996014;gene-LOC107996910;gene-LOC107997811;gene-LOC107998723;gene-LOC108001342;gene-LOC108002851;gene-LOC108003043;gene-LOC108004017	0.11125	0
4	GO:0044283	BP	small molecule biosynthetic process	4/251	119/8394	0.0336134	0.782472	1	e	3	119	gene-LOC107994441;gene-LOC107995511;gene-LOC107998916;gene-LOC108001949	0.106531	0
4	GO:0006357	BP	regulation of transcription by RNA polymerase II	4/251	126/8394	0.031746	0.791039	1	e	9	126	gene-LOC107995539;gene-LOC107997811;gene-LOC108002851;gene-LOC108003043	0.101802	0
4	GO:0032774	BP	RNA biosynthetic process	4/251	132/8394	0.030303	0.799659	1	e	7	132	gene-LOC107992653;gene-LOC107996095;gene-LOC108003229;gene-LOC108003297	0.0970953	0
4	GO:0055086	BP	nucleobase-containing small molecule metabolic process	4/251	132/8394	0.030303	0.799659	1	e	5	132	gene-LOC107992440;gene-LOC107996681;gene-LOC107998916;gene-LOC108002626	0.0970953	0
5	GO:0006996	BP	organelle organization	5/251	160/8394	0.03125	0.814286	1	e	4	160	gene-LOC107996106;gene-LOC107996570;gene-LOC107996910;gene-LOC107999547;gene-LOC108004272	0.0892228	0
11	GO:0031323	BP	regulation of cellular metabolic process	11/251	364/8394	0.0302198	0.875569	1	e	4	364	gene-LOC107993786;gene-LOC107994307;gene-LOC107994519;gene-LOC107995162;gene-LOC107995539;gene-LOC107997811;gene-LOC107998723;gene-LOC108001342;gene-LOC108002851;gene-LOC108003043;gene-LOC108004017	0.0577098	0
1	GO:0019318	BP	hexose metabolic process	1/251	33/8394	0.030303	1	1	e	5	33	gene-LOC108001718	0	0
1	GO:0016042	BP	lipid catabolic process	1/251	33/8394	0.030303	1	1	e	4	33	gene-LOC107999863	0	0
1	GO:0015980	BP	energy derivation by oxidation of organic compounds	1/251	33/8394	0.030303	1	1	e	4	33	gene-LOC107996089	0	0
1	GO:0005891	CC	voltage-gated calcium channel complex	1/251	2/8394	0.5	0.0589139	1	e	7	2	gene-LOC108002378	1.22978	0
1	GO:0030424	CC	axon	1/251	2/8394	0.5	0.0589139	1	e	5	2	gene-LOC108003617	1.22978	0
2	GO:0031012	CC	extracellular matrix	2/251	16/8394	0.125	0.0811725	1	e	3	16	gene-LOC107996129;gene-LOC107999758	1.09059	0
2	GO:0030312	CC	external encapsulating structure	2/251	16/8394	0.125	0.0811725	1	e	2	16	gene-LOC107996129;gene-LOC107999758	1.09059	0
2	GO:0005911	CC	cell-cell junction	2/251	16/8394	0.125	0.0811725	1	e	4	16	gene-LOC107994464;gene-LOC107996055	1.09059	0
1	GO:0016602	CC	CCAAT-binding factor complex	1/251	3/8394	0.333333	0.0870613	1	e	4	3	gene-LOC107996910	1.06017	0
1	GO:0034704	CC	calcium channel complex	1/251	3/8394	0.333333	0.0870613	1	e	6	3	gene-LOC108002378	1.06017	0
1	GO:0030027	CC	lamellipodium	1/251	3/8394	0.333333	0.0870613	1	e	4	3	gene-LOC108003617	1.06017	0
1	GO:0001534	CC	radial spoke	1/251	3/8394	0.333333	0.0870613	1	e	2	3	gene-LOC107996570	1.06017	0
1	GO:0005704	CC	polytene chromosome band	1/251	4/8394	0.25	0.11437	1	e	3	4	gene-LOC108003513	0.941688	0
1	GO:0008540	CC	proteasome regulatory particle, base subcomplex	1/251	4/8394	0.25	0.11437	1	e	2	4	gene-LOC107992883	0.941688	0
1	GO:0098857	CC	membrane microdomain	1/251	4/8394	0.25	0.11437	1	e	3	4	gene-LOC107996910	0.941688	0
1	GO:0005700	CC	polytene chromosome	1/251	4/8394	0.25	0.11437	1	e	6	4	gene-LOC108003513	0.941688	0
1	GO:0071986	CC	Ragulator complex	1/251	4/8394	0.25	0.11437	1	e	4	4	gene-LOC107996910	0.941688	0
1	GO:0098636	CC	protein complex involved in cell adhesion	1/251	4/8394	0.25	0.11437	1	e	2	4	gene-LOC108004014	0.941688	0
1	GO:0071203	CC	WASH complex	1/251	4/8394	0.25	0.11437	1	e	2	4	gene-LOC107994682	0.941688	0
1	GO:0045121	CC	membrane raft	1/251	4/8394	0.25	0.11437	1	e	4	4	gene-LOC107996910	0.941688	0
1	GO:0097361	CC	CIA complex	1/251	4/8394	0.25	0.11437	1	e	3	4	gene-LOC107993306	0.941688	0
1	GO:0008305	CC	integrin complex	1/251	4/8394	0.25	0.11437	1	e	5	4	gene-LOC108004014	0.941688	0
2	GO:0097060	CC	synaptic membrane	2/251	21/8394	0.0952381	0.12907	1	e	4	21	gene-LOC108002045;gene-LOC108002047	0.889175	0
2	GO:0045211	CC	postsynaptic membrane	2/251	21/8394	0.0952381	0.12907	1	e	5	21	gene-LOC108002045;gene-LOC108002047	0.889175	0
3	GO:0098590	CC	plasma membrane region	3/251	43/8394	0.0697674	0.136672	1	e	3	43	gene-LOC107999250;gene-LOC108002045;gene-LOC108002047	0.864319	0
2	GO:0005768	CC	endosome	2/251	22/8394	0.0909091	0.139304	1	e	7	22	gene-LOC107994682;gene-LOC107996014	0.856038	0
1	GO:0048188	CC	Set1C/COMPASS complex	1/251	5/8394	0.2	0.140865	1	e	6	5	gene-LOC107994127	0.851197	0
1	GO:0032045	CC	guanyl-nucleotide exchange factor complex	1/251	5/8394	0.2	0.140865	1	e	3	5	gene-LOC107996910	0.851197	0
1	GO:0016324	CC	apical plasma membrane	1/251	5/8394	0.2	0.140865	1	e	4	5	gene-LOC107999250	0.851197	0
3	GO:0005694	CC	chromosome	3/251	44/8394	0.0681818	0.143627	1	e	5	44	gene-LOC107999084;gene-LOC107999547;gene-LOC108003513	0.842765	0
2	GO:0070161	CC	anchoring junction	2/251	24/8394	0.0833333	0.160257	1	e	3	24	gene-LOC107994464;gene-LOC107996055	0.795184	0
1	GO:0035097	CC	histone methyltransferase complex	1/251	6/8394	0.166667	0.16657	1	e	5	6	gene-LOC107994127	0.778402	0
1	GO:0005750	CC	mitochondrial respiratory chain complex III	1/251	6/8394	0.166667	0.16657	1	e	5	6	gene-LOC107996089	0.778402	0
1	GO:0098802	CC	plasma membrane signaling receptor complex	1/251	6/8394	0.166667	0.16657	1	e	4	6	gene-LOC108004014	0.778402	0
1	GO:0031981	CC	nuclear lumen	1/251	6/8394	0.166667	0.16657	1	e	5	6	gene-LOC108003297	0.778402	0
1	GO:0043005	CC	neuron projection	1/251	6/8394	0.166667	0.16657	1	e	4	6	gene-LOC108003617	0.778402	0
2	GO:0005615	CC	extracellular space	2/251	25/8394	0.08	0.170939	1	e	2	25	gene-LOC107993022;gene-LOC108000556	0.767158	0
1	GO:0097526	CC	spliceosomal tri-snRNP complex	1/251	7/8394	0.142857	0.19151	1	e	5	7	gene-LOC107992416	0.717809	0
1	GO:0046540	CC	U4/U6 x U5 tri-snRNP complex	1/251	7/8394	0.142857	0.19151	1	e	6	7	gene-LOC107992416	0.717809	0
1	GO:0043235	CC	receptor complex	1/251	8/8394	0.125	0.215706	1	e	2	8	gene-LOC108004014	0.666138	0
99	GO:0016020	CC	membrane	99/251	3003/8394	0.032967	0.228969	1	e	2	3003	gene-LOC107992409;gene-LOC107992857;gene-LOC107993204;gene-LOC107993491;gene-LOC107993621;gene-LOC107993675;gene-LOC107993910;gene-LOC107993921;gene-LOC107993930;gene-LOC107993940;gene-LOC107993951;gene-LOC107993980;gene-LOC107994047;gene-LOC107994166;gene-LOC107994315;gene-LOC107994449;gene-LOC107994508;gene-LOC107994559;gene-LOC107994615;gene-LOC107994733;gene-LOC107994794;gene-LOC107994875;gen…	0.640224	0
165	GO:0110165	CC	cellular anatomical entity	165/251	5205/8394	0.0317003	0.234775	1	e	1	5205	gene-LOC107992409;gene-LOC107992445;gene-LOC107992465;gene-LOC107992473;gene-LOC107992857;gene-LOC107993022;gene-LOC107993075;gene-LOC107993204;gene-LOC107993219;gene-LOC107993220;gene-LOC107993404;gene-LOC107993491;gene-LOC107993516;gene-LOC107993602;gene-LOC107993621;gene-LOC107993675;gene-LOC107993729;gene-LOC107993786;gene-LOC107993910;gene-LOC107993921;gene-LOC107993926;gene-LOC107993930;gen…	0.629349	0
1	GO:0098687	CC	chromosomal region	1/251	9/8394	0.111111	0.23918	1	e	2	9	gene-LOC108003513	0.621275	0
1	GO:0045275	CC	respiratory chain complex III	1/251	9/8394	0.111111	0.23918	1	e	4	9	gene-LOC107996089	0.621275	0
3	GO:0030054	CC	cell junction	3/251	57/8394	0.0526316	0.242431	1	e	2	57	gene-LOC107994464;gene-LOC107996055;gene-LOC108004171	0.615412	0
1	GO:0034708	CC	methyltransferase complex	1/251	10/8394	0.1	0.261955	1	e	4	10	gene-LOC107994127	0.581773	0
2	GO:0097708	CC	intracellular vesicle	2/251	35/8394	0.0571429	0.281619	1	e	5	35	gene-LOC107994682;gene-LOC107996014	0.550339	0
2	GO:0031410	CC	cytoplasmic vesicle	2/251	35/8394	0.0571429	0.281619	1	e	6	35	gene-LOC107994682;gene-LOC107996014	0.550339	0
2	GO:0098797	CC	plasma membrane protein complex	2/251	36/8394	0.0555556	0.292791	1	e	3	36	gene-LOC108002378;gene-LOC108004014	0.533442	0
2	GO:0031982	CC	vesicle	2/251	37/8394	0.0540541	0.30394	1	e	4	37	gene-LOC107994682;gene-LOC107996014	0.517212	0
1	GO:0008303	CC	caspase complex	1/251	12/8394	0.0833333	0.305487	1	e	5	12	gene-LOC108001319	0.515007	0
1	GO:0042765	CC	GPI-anchor transamidase complex	1/251	12/8394	0.0833333	0.305487	1	e	6	12	gene-LOC108001319	0.515007	0
1	GO:0097525	CC	spliceosomal snRNP complex	1/251	13/8394	0.0769231	0.326284	1	e	4	13	gene-LOC107992416	0.486404	0
1	GO:0030532	CC	small nuclear ribonucleoprotein complex	1/251	14/8394	0.0714286	0.346461	1	e	3	14	gene-LOC107992416	0.460345	0
4	GO:0005856	CC	cytoskeleton	4/251	93/8394	0.0430108	0.361215	1	e	5	93	gene-LOC107993729;gene-LOC107994464;gene-LOC107996055;gene-LOC108003617	0.442234	0
2	GO:0030880	CC	RNA polymerase complex	2/251	43/8394	0.0465116	0.369906	1	e	5	43	gene-LOC107992653;gene-LOC108003297	0.431909	0
2	GO:0000428	CC	DNA-directed RNA polymerase complex	2/251	43/8394	0.0465116	0.369906	1	e	6	43	gene-LOC107992653;gene-LOC108003297	0.431909	0
1	GO:0000323	CC	lytic vacuole	1/251	16/8394	0.0625	0.385027	1	e	6	16	gene-LOC107999782	0.414509	0
1	GO:0005764	CC	lysosome	1/251	16/8394	0.0625	0.385027	1	e	7	16	gene-LOC107999782	0.414509	0
2	GO:0005667	CC	transcription regulator complex	2/251	45/8394	0.0444444	0.391378	1	e	2	45	gene-LOC107996910;gene-LOC107997811	0.407404	0
1	GO:0031902	CC	late endosome membrane	1/251	17/8394	0.0588235	0.403451	1	e	7	17	gene-LOC107996910	0.394209	0
1	GO:0070069	CC	cytochrome complex	1/251	19/8394	0.0526316	0.438667	1	e	3	19	gene-LOC107996089	0.357865	0
1	GO:0005773	CC	vacuole	1/251	19/8394	0.0526316	0.438667	1	e	5	19	gene-LOC107999782	0.357865	0
1	GO:0120114	CC	Sm-like protein family complex	1/251	20/8394	0.05	0.45549	1	e	2	20	gene-LOC107992416	0.341521	0
1	GO:0016459	CC	myosin complex	1/251	21/8394	0.047619	0.471811	1	e	2	21	gene-LOC108004131	0.326232	0
1	GO:0098852	CC	lytic vacuole membrane	1/251	21/8394	0.047619	0.471811	1	e	6	21	gene-LOC107996910	0.326232	0
1	GO:0005765	CC	lysosomal membrane	1/251	21/8394	0.047619	0.471811	1	e	7	21	gene-LOC107996910	0.326232	0
1	GO:0005774	CC	vacuolar membrane	1/251	23/8394	0.0434783	0.503005	1	e	5	23	gene-LOC107996910	0.298427	0
1	GO:0090575	CC	RNA polymerase II transcription regulator complex	1/251	27/8394	0.037037	0.559996	1	e	3	27	gene-LOC107996910	0.251815	0
1	GO:0045202	CC	synapse	1/251	28/8394	0.0357143	0.573196	1	e	3	28	gene-LOC108004171	0.241697	0
1	GO:1990204	CC	oxidoreductase complex	1/251	29/8394	0.0344828	0.586001	1	e	3	29	gene-LOC107996089	0.232102	0
1	GO:0098803	CC	respiratory chain complex	1/251	29/8394	0.0344828	0.586001	1	e	3	29	gene-LOC107996089	0.232102	0
1	GO:0005815	CC	microtubule organizing center	1/251	30/8394	0.0333333	0.598423	1	e	2	30	gene-LOC107999084	0.222992	0
1	GO:0000786	CC	nucleosome	1/251	30/8394	0.0333333	0.598423	1	e	3	30	gene-LOC108003513	0.222992	0
1	GO:0034703	CC	cation channel complex	1/251	30/8394	0.0333333	0.598423	1	e	5	30	gene-LOC108002378	0.222992	0
178	GO:0005575	CC	cellular_component	178/251	5814/8394	0.0306158	0.626891	1	e	0	5814	gene-LOC107992409;gene-LOC107992416;gene-LOC107992445;gene-LOC107992465;gene-LOC107992473;gene-LOC107992653;gene-LOC107992857;gene-LOC107992883;gene-LOC107993022;gene-LOC107993075;gene-LOC107993204;gene-LOC107993219;gene-LOC107993220;gene-LOC107993306;gene-LOC107993404;gene-LOC107993491;gene-LOC107993516;gene-LOC107993602;gene-LOC107993621;gene-LOC107993675;gene-LOC107993729;gene-LOC107993786;gen…	0.202808	0
2	GO:0030659	CC	cytoplasmic vesicle membrane	2/251	48/8394	0.0416667	0.654871	1	e	5	48	gene-LOC107994449;gene-LOC107996910	0.183844	0
2	GO:0012506	CC	vesicle membrane	2/251	48/8394	0.0416667	0.654871	1	e	4	48	gene-LOC107994449;gene-LOC107996910	0.183844	0
2	GO:0005783	CC	endoplasmic reticulum	2/251	54/8394	0.037037	0.676509	1	e	5	54	gene-LOC107994615;gene-LOC107995467	0.169726	0
2	GO:1990351	CC	transporter complex	2/251	56/8394	0.0357143	0.68434	1	e	2	56	gene-LOC107996089;gene-LOC108002378	0.164728	0
2	GO:1902495	CC	transmembrane transporter complex	2/251	56/8394	0.0357143	0.68434	1	e	3	56	gene-LOC107996089;gene-LOC108002378	0.164728	0
3	GO:0005874	CC	microtubule	3/251	81/8394	0.037037	0.735781	1	e	6	81	gene-LOC107993926;gene-LOC108003610;gene-LOC108004021	0.133251	0
3	GO:0099512	CC	supramolecular fiber	3/251	82/8394	0.0365854	0.737288	1	e	4	82	gene-LOC107993926;gene-LOC108003610;gene-LOC108004021	0.132363	0
3	GO:0099513	CC	polymeric cytoskeletal fiber	3/251	82/8394	0.0365854	0.737288	1	e	5	82	gene-LOC107993926;gene-LOC108003610;gene-LOC108004021	0.132363	0
3	GO:0099081	CC	supramolecular polymer	3/251	82/8394	0.0365854	0.737288	1	e	3	82	gene-LOC107993926;gene-LOC108003610;gene-LOC108004021	0.132363	0
3	GO:0099080	CC	supramolecular complex	3/251	98/8394	0.0306122	0.768983	1	e	2	98	gene-LOC107993926;gene-LOC108003610;gene-LOC108004021	0.114083	0
5	GO:0016614	MF	oxidoreductase activity, acting on CH-OH group of donors	5/251	70/8394	0.0714286	0.0578116	1	e	3	70	gene-LOC107993950;gene-LOC107994733;gene-LOC107994782;gene-LOC107994785;gene-LOC108001487	1.23799	0
1	GO:0017154	MF	semaphorin receptor activity	1/251	2/8394	0.5	0.0589139	1	e	4	2	gene-LOC108002061	1.22978	0
1	GO:0005245	MF	voltage-gated calcium channel activity	1/251	2/8394	0.5	0.0589139	1	e	9	2	gene-LOC108002378	1.22978	0
1	GO:0070851	MF	growth factor receptor binding	1/251	2/8394	0.5	0.0589139	1	e	4	2	gene-LOC108000387	1.22978	0
1	GO:0030371	MF	translation repressor activity	1/251	2/8394	0.5	0.0589139	1	e	2	2	gene-LOC107994519	1.22978	0
1	GO:0042887	MF	amide transmembrane transporter activity	1/251	2/8394	0.5	0.0589139	1	e	3	2	gene-LOC108002635	1.22978	0
1	GO:0016889	MF	DNA endonuclease activity, producing 3'-phosphomonoesters	1/251	2/8394	0.5	0.0589139	1	e	7	2	gene-LOC107997036	1.22978	0
1	GO:0004565	MF	beta-galactosidase activity	1/251	2/8394	0.5	0.0589139	1	e	6	2	gene-LOC107999782	1.22978	0
1	GO:0042043	MF	neurexin family protein binding	1/251	2/8394	0.5	0.0589139	1	e	4	2	gene-LOC108004171	1.22978	0
1	GO:0003923	MF	GPI-anchor transamidase activity	1/251	2/8394	0.5	0.0589139	1	e	6	2	gene-LOC108001319	1.22978	0
1	GO:0004579	MF	dolichyl-diphosphooligosaccharide-protein glycotransferase activity	1/251	2/8394	0.5	0.0589139	1	e	6	2	gene-LOC107996006	1.22978	0
1	GO:0015925	MF	galactosidase activity	1/251	2/8394	0.5	0.0589139	1	e	5	2	gene-LOC107999782	1.22978	0
1	GO:0004576	MF	oligosaccharyl transferase activity	1/251	2/8394	0.5	0.0589139	1	e	5	2	gene-LOC107996006	1.22978	0
1	GO:0004731	MF	purine-nucleoside phosphorylase activity	1/251	2/8394	0.5	0.0589139	1	e	5	2	gene-LOC107992440	1.22978	0
1	GO:0005154	MF	epidermal growth factor receptor binding	1/251	2/8394	0.5	0.0589139	1	e	5	2	gene-LOC108000387	1.22978	0
3	GO:0030414	MF	peptidase inhibitor activity	3/251	31/8394	0.0967742	0.0642308	1	e	4	31	gene-LOC107993022;gene-LOC107998380;gene-LOC108003847	1.19226	0
4	GO:0004620	MF	phospholipase activity	4/251	51/8394	0.0784314	0.0653474	1	e	5	51	gene-LOC107993516;gene-LOC107993951;gene-LOC107999250;gene-LOC107999863	1.18477	0
11	GO:0003700	MF	DNA-binding transcription factor activity	11/251	213/8394	0.0516432	0.0656483	1	e	2	213	gene-LOC107996095;gene-LOC107996910;gene-LOC107997155;gene-LOC107997811;gene-LOC107999213;gene-LOC108000525;gene-LOC108001217;gene-LOC108002851;gene-LOC108003043;gene-LOC108003229;gene-LOC108003475	1.18278	0
3	GO:0061134	MF	peptidase regulator activity	3/251	32/8394	0.09375	0.0693715	1	e	3	32	gene-LOC107993022;gene-LOC107998380;gene-LOC108003847	1.15882	0
2	GO:0009922	MF	fatty acid elongase activity	2/251	15/8394	0.133333	0.0724118	1	e	5	15	gene-LOC107995511;gene-LOC108001949	1.14019	0
3	GO:0004713	MF	protein tyrosine kinase activity	3/251	33/8394	0.0909091	0.0746923	1	e	6	33	gene-LOC107999904;gene-LOC108002859;gene-LOC108004235	1.12672	0
3	GO:0048018	MF	receptor ligand activity	3/251	34/8394	0.0882353	0.0801884	1	e	4	34	gene-LOC107996014;gene-LOC108000387;gene-LOC108000800	1.09589	0
3	GO:0030546	MF	signaling receptor activator activity	3/251	34/8394	0.0882353	0.0801884	1	e	3	34	gene-LOC107996014;gene-LOC108000387;gene-LOC108000800	1.09589	0
2	GO:0008083	MF	growth factor activity	2/251	16/8394	0.125	0.0811725	1	e	5	16	gene-LOC107996014;gene-LOC108000800	1.09059	0
4	GO:0016298	MF	lipase activity	4/251	55/8394	0.0727273	0.0814722	1	e	4	55	gene-LOC107993516;gene-LOC107993951;gene-LOC107999250;gene-LOC107999863	1.08899	0
1	GO:0032450	MF	maltose alpha-glucosidase activity	1/251	3/8394	0.333333	0.0870613	1	e	8	3	gene-LOC107993621	1.06017	0
1	GO:0016743	MF	carboxyl- or carbamoyltransferase activity	1/251	3/8394	0.333333	0.0870613	1	e	4	3	gene-LOC108002626	1.06017	0
1	GO:0004499	MF	N,N-dimethylaniline monooxygenase activity	1/251	3/8394	0.333333	0.0870613	1	e	5	3	gene-LOC107993237	1.06017	0
1	GO:0016812	MF	hydrolase activity, acting on carbon-nitrogen (but not peptide) bonds, in cyclic amides	1/251	3/8394	0.333333	0.0870613	1	e	4	3	gene-LOC108002626	1.06017	0
1	GO:0047988	MF	hydroxyacid-oxoacid transhydrogenase activity	1/251	3/8394	0.333333	0.0870613	1	e	4	3	gene-LOC108001487	1.06017	0
1	GO:0003989	MF	acetyl-CoA carboxylase activity	1/251	3/8394	0.333333	0.0870613	1	e	5	3	gene-LOC107998916	1.06017	0
1	GO:0008191	MF	metalloendopeptidase inhibitor activity	1/251	3/8394	0.333333	0.0870613	1	e	6	3	gene-LOC108003847	1.06017	0
1	GO:0043014	MF	alpha-tubulin binding	1/251	3/8394	0.333333	0.0870613	1	e	5	3	gene-LOC107994682	1.06017	0
1	GO:0004070	MF	aspartate carbamoyltransferase activity	1/251	3/8394	0.333333	0.0870613	1	e	5	3	gene-LOC108002626	1.06017	0
1	GO:0004558	MF	alpha-1,4-glucosidase activity	1/251	3/8394	0.333333	0.0870613	1	e	7	3	gene-LOC107993621	1.06017	0
1	GO:0016421	MF	CoA carboxylase activity	1/251	3/8394	0.333333	0.0870613	1	e	4	3	gene-LOC107998916	1.06017	0
1	GO:0032977	MF	membrane insertase activity	1/251	3/8394	0.333333	0.0870613	1	e	3	3	gene-LOC107995621	1.06017	0
5	GO:0020037	MF	heme binding	5/251	79/8394	0.0632911	0.0871894	1	e	4	79	gene-LOC107992416;gene-LOC107997701;gene-LOC107998560;gene-LOC108000423;gene-LOC108002917	1.05954	0
5	GO:0016798	MF	hydrolase activity, acting on glycosyl bonds	5/251	79/8394	0.0632911	0.0871894	1	e	3	79	gene-LOC107993621;gene-LOC107994792;gene-LOC107999037;gene-LOC107999782;gene-LOC108001718	1.05954	0
5	GO:0046906	MF	tetrapyrrole binding	5/251	80/8394	0.0625	0.0908593	1	e	3	80	gene-LOC107992416;gene-LOC107997701;gene-LOC107998560;gene-LOC108000423;gene-LOC108002917	1.04163	0
3	GO:0030545	MF	signaling receptor regulator activity	3/251	36/8394	0.0833333	0.0916862	1	e	2	36	gene-LOC107996014;gene-LOC108000387;gene-LOC108000800	1.0377	0
2	GO:0016684	MF	oxidoreductase activity, acting on peroxide as acceptor	2/251	18/8394	0.111111	0.099587	1	e	3	18	gene-LOC107992416;gene-LOC107998560	1.0018	0
2	GO:0051015	MF	actin filament binding	2/251	18/8394	0.111111	0.099587	1	e	5	18	gene-LOC107996106;gene-LOC107996847	1.0018	0
2	GO:0004601	MF	peroxidase activity	2/251	18/8394	0.111111	0.099587	1	e	4	18	gene-LOC107992416;gene-LOC107998560	1.0018	0
2	GO:0004867	MF	serine-type endopeptidase inhibitor activity	2/251	19/8394	0.105263	0.10919	1	e	6	19	gene-LOC107993022;gene-LOC107998380	0.961817	0
2	GO:0019199	MF	transmembrane receptor protein kinase activity	2/251	19/8394	0.105263	0.10919	1	e	6	19	gene-LOC107999904;gene-LOC108002859	0.961817	0
2	GO:0004970	MF	ionotropic glutamate receptor activity	2/251	19/8394	0.105263	0.10919	1	e	10	19	gene-LOC108002045;gene-LOC108002047	0.961817	0
2	GO:0008066	MF	glutamate receptor activity	2/251	19/8394	0.105263	0.10919	1	e	4	19	gene-LOC108002045;gene-LOC108002047	0.961817	0
7	GO:0046983	MF	protein dimerization activity	7/251	130/8394	0.0538462	0.113203	1	e	3	130	gene-LOC107995713;gene-LOC107997811;gene-LOC107998913;gene-LOC108000579;gene-LOC108000675;gene-LOC108003513;gene-LOC108004017	0.946141	0
1	GO:0102545	MF	phosphatidyl phospholipase B activity	1/251	4/8394	0.25	0.11437	1	e	5	4	gene-LOC107999250	0.941688	0
1	GO:0016885	MF	ligase activity, forming carbon-carbon bonds	1/251	4/8394	0.25	0.11437	1	e	3	4	gene-LOC107998916	0.941688	0
1	GO:0004022	MF	alcohol dehydrogenase (NAD+) activity	1/251	4/8394	0.25	0.11437	1	e	6	4	gene-LOC108001487	0.941688	0
1	GO:0016597	MF	amino acid binding	1/251	4/8394	0.25	0.11437	1	e	5	4	gene-LOC108002626	0.941688	0
1	GO:0140597	MF	protein carrier chaperone	1/251	4/8394	0.25	0.11437	1	e	2	4	gene-LOC107995621	0.941688	0
1	GO:0000295	MF	adenine nucleotide transmembrane transporter activity	1/251	4/8394	0.25	0.11437	1	e	6	4	gene-LOC108002635	0.941688	0
1	GO:0015216	MF	purine nucleotide transmembrane transporter activity	1/251	4/8394	0.25	0.11437	1	e	5	4	gene-LOC108002635	0.941688	0
1	GO:0018455	MF	alcohol dehydrogenase [NAD(P)+] activity	1/251	4/8394	0.25	0.11437	1	e	5	4	gene-LOC108001487	0.941688	0
1	GO:0005346	MF	purine ribonucleotide transmembrane transporter activity	1/251	4/8394	0.25	0.11437	1	e	6	4	gene-LOC108002635	0.941688	0
1	GO:0004622	MF	lysophospholipase activity	1/251	4/8394	0.25	0.11437	1	e	6	4	gene-LOC107999250	0.941688	0
1	GO:0015215	MF	nucleotide transmembrane transporter activity	1/251	4/8394	0.25	0.11437	1	e	4	4	gene-LOC108002635	0.941688	0
1	GO:0015605	MF	organophosphate ester transmembrane transporter activity	1/251	4/8394	0.25	0.11437	1	e	3	4	gene-LOC108002635	0.941688	0
1	GO:0045296	MF	cadherin binding	1/251	4/8394	0.25	0.11437	1	e	4	4	gene-LOC108002665	0.941688	0
19	GO:0016491	MF	oxidoreductase activity	19/251	447/8394	0.0425056	0.114972	1	e	2	447	gene-LOC107992416;gene-LOC107992465;gene-LOC107992473;gene-LOC107993237;gene-LOC107993950;gene-LOC107994047;gene-LOC107994733;gene-LOC107994782;gene-LOC107994785;gene-LOC107997701;gene-LOC107998355;gene-LOC107998560;gene-LOC107998920;gene-LOC108000423;gene-LOC108001487;gene-LOC108001912;gene-LOC108002917;gene-LOC108003835;gene-LOC108004374	0.939407	0
4	GO:0015631	MF	tubulin binding	4/251	63/8394	0.0634921	0.118917	1	e	4	63	gene-LOC107993729;gene-LOC107994424;gene-LOC107994682;gene-LOC108004021	0.924756	0
4	GO:0052689	MF	carboxylic ester hydrolase activity	4/251	63/8394	0.0634921	0.118917	1	e	4	63	gene-LOC107993516;gene-LOC107993951;gene-LOC107999250;gene-LOC107999863	0.924756	0
3	GO:0034061	MF	DNA polymerase activity	3/251	41/8394	0.0731707	0.123131	1	e	5	41	gene-LOC133667702;gene-LOC133667704;gene-LOC133667730	0.909632	0
2	GO:0005200	MF	structural constituent of cytoskeleton	2/251	21/8394	0.0952381	0.12907	1	e	2	21	gene-LOC107993926;gene-LOC108003610	0.889175	0
2	GO:0140662	MF	ATP-dependent protein folding chaperone	2/251	21/8394	0.0952381	0.12907	1	e	2	21	gene-LOC107992942;gene-LOC107999366	0.889175	0
12	GO:0140110	MF	transcription regulator activity	12/251	259/8394	0.046332	0.133381	1	e	1	259	gene-LOC107995171;gene-LOC107996095;gene-LOC107996910;gene-LOC107997155;gene-LOC107997811;gene-LOC107999213;gene-LOC108000525;gene-LOC108001217;gene-LOC108002851;gene-LOC108003043;gene-LOC108003229;gene-LOC108003475	0.874907	0
3	GO:0004857	MF	enzyme inhibitor activity	3/251	43/8394	0.0697674	0.136672	1	e	3	43	gene-LOC107993022;gene-LOC107998380;gene-LOC108003847	0.864319	0
2	GO:0016620	MF	oxidoreductase activity, acting on the aldehyde or oxo group of donors, NAD or NADP as acceptor	2/251	22/8394	0.0909091	0.139304	1	e	4	22	gene-LOC107994047;gene-LOC107998355	0.856038	0
1	GO:0016894	MF	endonuclease activity, active with either ribo- or deoxyribonucleic acids and producing 3'-phosphomonoesters	1/251	5/8394	0.2	0.140865	1	e	6	5	gene-LOC107997036	0.851197	0
1	GO:0004806	MF	triglyceride lipase activity	1/251	5/8394	0.2	0.140865	1	e	5	5	gene-LOC107999250	0.851197	0
1	GO:0050839	MF	cell adhesion molecule binding	1/251	5/8394	0.2	0.140865	1	e	3	5	gene-LOC108002665	0.851197	0
1	GO:0004500	MF	dopamine beta-monooxygenase activity	1/251	5/8394	0.2	0.140865	1	e	5	5	gene-LOC108003835	0.851197	0
6	GO:0043565	MF	sequence-specific DNA binding	6/251	111/8394	0.0540541	0.148567	1	e	5	111	gene-LOC107999213;gene-LOC108000525;gene-LOC108002288;gene-LOC108002851;gene-LOC108003043;gene-LOC108003229	0.828077	0
2	GO:0052739	MF	phosphatidylserine 1-acylhydrolase activity	2/251	23/8394	0.0869565	0.149705	1	e	6	23	gene-LOC107993516;gene-LOC107993951	0.824762	0
2	GO:0052740	MF	1-acyl-2-lysophosphatidylserine acylhydrolase activity	2/251	23/8394	0.0869565	0.149705	1	e	6	23	gene-LOC107993516;gene-LOC107993951	0.824762	0
2	GO:0008970	MF	phospholipase A1 activity	2/251	23/8394	0.0869565	0.149705	1	e	6	23	gene-LOC107993516;gene-LOC107993951	0.824762	0
2	GO:0044183	MF	protein folding chaperone	2/251	23/8394	0.0869565	0.149705	1	e	1	23	gene-LOC107992942;gene-LOC107999366	0.824762	0
3	GO:0140678	MF	molecular function inhibitor activity	3/251	46/8394	0.0652174	0.157874	1	e	2	46	gene-LOC107993022;gene-LOC107998380;gene-LOC108003847	0.80169	0
3	GO:0008017	MF	microtubule binding	3/251	47/8394	0.0638298	0.165155	1	e	5	47	gene-LOC107993729;gene-LOC107994424;gene-LOC108004021	0.782107	0
1	GO:0001882	MF	nucleoside binding	1/251	6/8394	0.166667	0.16657	1	e	3	6	gene-LOC107992653	0.778402	0
1	GO:0004568	MF	chitinase activity	1/251	6/8394	0.166667	0.16657	1	e	5	6	gene-LOC107994792	0.778402	0
1	GO:0005201	MF	extracellular matrix structural constituent	1/251	6/8394	0.166667	0.16657	1	e	2	6	gene-LOC107999758	0.778402	0
1	GO:0032549	MF	ribonucleoside binding	1/251	6/8394	0.166667	0.16657	1	e	4	6	gene-LOC107992653	0.778402	0
1	GO:0016715	MF	oxidoreductase activity, acting on paired donors, with incorporation or reduction of molecular oxygen, reduced ascorbate as one donor, and incorporation of one atom of oxygen	1/251	6/8394	0.166667	0.16657	1	e	4	6	gene-LOC108003835	0.778402	0
3	GO:0046982	MF	protein heterodimerization activity	3/251	48/8394	0.0625	0.172534	1	e	4	48	gene-LOC107995713;gene-LOC107998913;gene-LOC108003513	0.763124	0
3	GO:0022834	MF	ligand-gated channel activity	3/251	48/8394	0.0625	0.172534	1	e	6	48	gene-LOC107994508;gene-LOC108002045;gene-LOC108002047	0.763124	0
3	GO:0015276	MF	ligand-gated monoatomic ion channel activity	3/251	48/8394	0.0625	0.172534	1	e	7	48	gene-LOC107994508;gene-LOC108002045;gene-LOC108002047	0.763124	0
1	GO:0016709	MF	oxidoreductase activity, acting on paired donors, with incorporation or reduction of molecular oxygen, NAD(P)H as one donor, and incorporation of one atom of oxygen	1/251	7/8394	0.142857	0.19151	1	e	4	7	gene-LOC107993237	0.717809	0
1	GO:0090599	MF	alpha-glucosidase activity	1/251	7/8394	0.142857	0.19151	1	e	6	7	gene-LOC107993621	0.717809	0
2	GO:0016209	MF	antioxidant activity	2/251	27/8394	0.0740741	0.19263	1	e	1	27	gene-LOC107992416;gene-LOC107998560	0.715276	0
2	GO:0003899	MF	DNA-directed 5'-3' RNA polymerase activity	2/251	28/8394	0.0714286	0.203607	1	e	7	28	gene-LOC107992653;gene-LOC108003297	0.691208	0
2	GO:0008081	MF	phosphoric diester hydrolase activity	2/251	28/8394	0.0714286	0.203607	1	e	5	28	gene-LOC107996681;gene-LOC108000561	0.691208	0
2	GO:0097747	MF	RNA polymerase activity	2/251	28/8394	0.0714286	0.203607	1	e	5	28	gene-LOC107992653;gene-LOC108003297	0.691208	0
2	GO:0034062	MF	5'-3' RNA polymerase activity	2/251	28/8394	0.0714286	0.203607	1	e	6	28	gene-LOC107992653;gene-LOC108003297	0.691208	0
2	GO:0051213	MF	dioxygenase activity	2/251	28/8394	0.0714286	0.203607	1	e	3	28	gene-LOC107992465;gene-LOC108002917	0.691208	0
5	GO:0016779	MF	nucleotidyltransferase activity	5/251	96/8394	0.0520833	0.212959	1	e	4	96	gene-LOC107992653;gene-LOC108003297;gene-LOC133667702;gene-LOC133667704;gene-LOC133667730	0.671705	0
2	GO:0022835	MF	transmitter-gated channel activity	2/251	29/8394	0.0689655	0.214651	1	e	7	29	gene-LOC108002045;gene-LOC108002047	0.668267	0
2	GO:0022824	MF	transmitter-gated monoatomic ion channel activity	2/251	29/8394	0.0689655	0.214651	1	e	9	29	gene-LOC108002045;gene-LOC108002047	0.668267	0
1	GO:0016884	MF	carbon-nitrogen ligase activity, with glutamine as amido-N-donor	1/251	8/8394	0.125	0.215706	1	e	4	8	gene-LOC108002626	0.666138	0
1	GO:0015926	MF	glucosidase activity	1/251	8/8394	0.125	0.215706	1	e	5	8	gene-LOC107993621	0.666138	0
1	GO:0016702	MF	oxidoreductase activity, acting on single donors with incorporation of molecular oxygen, incorporation of two atoms of oxygen	1/251	8/8394	0.125	0.215706	1	e	4	8	gene-LOC108002917	0.666138	0
1	GO:0004520	MF	DNA endonuclease activity	1/251	8/8394	0.125	0.215706	1	e	6	8	gene-LOC107997036	0.666138	0
2	GO:0016811	MF	hydrolase activity, acting on carbon-nitrogen (but not peptide) bonds, in linear amides	2/251	30/8394	0.0666667	0.225749	1	e	4	30	gene-LOC107993219;gene-LOC107993220	0.646373	0
3	GO:0016810	MF	hydrolase activity, acting on carbon-nitrogen (but not peptide) bonds	3/251	55/8394	0.0545455	0.226456	1	e	3	55	gene-LOC107993219;gene-LOC107993220;gene-LOC108002626	0.645015	0
10	GO:0098772	MF	molecular function regulator activity	10/251	229/8394	0.0436681	0.232108	1	e	1	229	gene-LOC107992883;gene-LOC107993022;gene-LOC107993940;gene-LOC107996014;gene-LOC107998380;gene-LOC107998913;gene-LOC108000387;gene-LOC108000800;gene-LOC108003847;gene-LOC133665801	0.634309	0
2	GO:0016903	MF	oxidoreductase activity, acting on the aldehyde or oxo group of donors	2/251	31/8394	0.0645161	0.236889	1	e	3	31	gene-LOC107994047;gene-LOC107998355	0.625456	0
1	GO:0008514	MF	organic anion transmembrane transporter activity	1/251	9/8394	0.111111	0.23918	1	e	3	9	gene-LOC108002635	0.621275	0
1	GO:0004114	MF	3',5'-cyclic-nucleotide phosphodiesterase activity	1/251	9/8394	0.111111	0.23918	1	e	7	9	gene-LOC107996681	0.621275	0
1	GO:0004112	MF	cyclic-nucleotide phosphodiesterase activity	1/251	9/8394	0.111111	0.23918	1	e	6	9	gene-LOC107996681	0.621275	0
2	GO:0015293	MF	symporter activity	2/251	32/8394	0.0625	0.248056	1	e	5	32	gene-LOC107993930;gene-LOC108000671	0.605449	0
2	GO:0030594	MF	neurotransmitter receptor activity	2/251	33/8394	0.0606061	0.259241	1	e	3	33	gene-LOC108002045;gene-LOC108002047	0.586296	0
8	GO:0030234	MF	enzyme regulator activity	8/251	179/8394	0.0446927	0.259668	1	e	2	179	gene-LOC107992883;gene-LOC107993022;gene-LOC107993940;gene-LOC107996014;gene-LOC107998380;gene-LOC107998913;gene-LOC108003847;gene-LOC133665801	0.585582	0
1	GO:1901505	MF	carbohydrate derivative transmembrane transporter activity	1/251	10/8394	0.1	0.261955	1	e	3	10	gene-LOC108002635	0.581773	0
1	GO:0031072	MF	heat shock protein binding	1/251	10/8394	0.1	0.261955	1	e	3	10	gene-LOC107999736	0.581773	0
1	GO:0004536	MF	DNA nuclease activity	1/251	10/8394	0.1	0.261955	1	e	5	10	gene-LOC107997036	0.581773	0
1	GO:0015932	MF	nucleobase-containing compound transmembrane transporter activity	1/251	10/8394	0.1	0.261955	1	e	3	10	gene-LOC108002635	0.581773	0
1	GO:0009982	MF	pseudouridine synthase activity	1/251	11/8394	0.0909091	0.284051	1	e	4	11	gene-LOC107995096	0.546604	0
1	GO:0004559	MF	alpha-mannosidase activity	1/251	11/8394	0.0909091	0.284051	1	e	6	11	gene-LOC108001718	0.546604	0
1	GO:0140358	MF	P-type transmembrane transporter activity	1/251	11/8394	0.0909091	0.284051	1	e	6	11	gene-LOC107998689	0.546604	0
4	GO:0022839	MF	monoatomic ion gated channel activity	4/251	74/8394	0.0540541	0.284763	1	e	6	74	gene-LOC107994508;gene-LOC108002045;gene-LOC108002047;gene-LOC108002378	0.545517	0
4	GO:0022836	MF	gated channel activity	4/251	75/8394	0.0533333	0.287617	1	e	5	75	gene-LOC107994508;gene-LOC108002045;gene-LOC108002047;gene-LOC108002378	0.541186	0
6	GO:0016757	MF	glycosyltransferase activity	6/251	134/8394	0.0447761	0.298319	1	e	3	134	gene-LOC107992440;gene-LOC107995872;gene-LOC107996006;gene-LOC107997715;gene-LOC108001232;gene-LOC108001967	0.525319	0
4	GO:0016705	MF	oxidoreductase activity, acting on paired donors, with incorporation or reduction of molecular oxygen	4/251	80/8394	0.05	0.304171	1	e	3	80	gene-LOC107993237;gene-LOC107997701;gene-LOC108000423;gene-LOC108003835	0.516883	0
1	GO:0000978	MF	RNA polymerase II cis-regulatory region sequence-specific DNA binding	1/251	12/8394	0.0833333	0.305487	1	e	9	12	gene-LOC108002851	0.515007	0
1	GO:0015923	MF	mannosidase activity	1/251	12/8394	0.0833333	0.305487	1	e	5	12	gene-LOC108001718	0.515007	0
2	GO:0016830	MF	carbon-carbon lyase activity	2/251	38/8394	0.0526316	0.315058	1	e	3	38	gene-LOC107999757;gene-LOC108000642	0.501609	0
2	GO:0008194	MF	UDP-glycosyltransferase activity	2/251	39/8394	0.0512821	0.326136	1	e	4	39	gene-LOC107997715;gene-LOC108001967	0.486601	0
1	GO:0004089	MF	carbonate dehydratase activity	1/251	13/8394	0.0769231	0.326284	1	e	5	13	gene-LOC107993663	0.486404	0
1	GO:0004383	MF	guanylate cyclase activity	1/251	13/8394	0.0769231	0.326284	1	e	4	13	gene-LOC107998053	0.486404	0
1	GO:0000987	MF	cis-regulatory region sequence-specific DNA binding	1/251	13/8394	0.0769231	0.326284	1	e	8	13	gene-LOC108002851	0.486404	0
1	GO:0019904	MF	protein domain specific binding	1/251	13/8394	0.0769231	0.326284	1	e	3	13	gene-LOC108000525	0.486404	0
2	GO:0005230	MF	extracellular ligand-gated monoatomic ion channel activity	2/251	40/8394	0.05	0.337166	1	e	8	40	gene-LOC108002045;gene-LOC108002047	0.472156	0
7	GO:0005509	MF	calcium ion binding	7/251	160/8394	0.04375	0.340216	1	e	5	160	gene-LOC107995163;gene-LOC107995467;gene-LOC107996129;gene-LOC107996847;gene-LOC107997670;gene-LOC108002965;gene-LOC108003563	0.468246	0
1	GO:0031406	MF	carboxylic acid binding	1/251	14/8394	0.0714286	0.346461	1	e	4	14	gene-LOC108002626	0.460345	0
1	GO:0050661	MF	NADP binding	1/251	14/8394	0.0714286	0.346461	1	e	7	14	gene-LOC107993237	0.460345	0
1	GO:0022843	MF	voltage-gated monoatomic cation channel activity	1/251	14/8394	0.0714286	0.346461	1	e	8	14	gene-LOC108002378	0.460345	0
1	GO:0003713	MF	transcription coactivator activity	1/251	14/8394	0.0714286	0.346461	1	e	3	14	gene-LOC107995171	0.460345	0
1	GO:0043177	MF	organic acid binding	1/251	14/8394	0.0714286	0.346461	1	e	3	14	gene-LOC108002626	0.460345	0
1	GO:0005262	MF	calcium channel activity	1/251	15/8394	0.0666667	0.366036	1	e	7	15	gene-LOC108002378	0.436476	0
1	GO:0016763	MF	pentosyltransferase activity	1/251	15/8394	0.0666667	0.366036	1	e	4	15	gene-LOC107992440	0.436476	0
4	GO:0060589	MF	nucleoside-triphosphatase regulator activity	4/251	94/8394	0.0425532	0.366232	1	e	3	94	gene-LOC107993940;gene-LOC107996014;gene-LOC107998913;gene-LOC133665801	0.436244	0
4	GO:0030695	MF	GTPase regulator activity	4/251	94/8394	0.0425532	0.366232	1	e	4	94	gene-LOC107993940;gene-LOC107996014;gene-LOC107998913;gene-LOC133665801	0.436244	0
2	GO:0005096	MF	GTPase activator activity	2/251	43/8394	0.0465116	0.369906	1	e	5	43	gene-LOC107993940;gene-LOC107996014	0.431909	0
11	GO:0005198	MF	structural molecule activity	11/251	289/8394	0.0380623	0.378211	1	e	1	289	gene-LOC107993926;gene-LOC107995209;gene-LOC107995288;gene-LOC107996055;gene-LOC107997957;gene-LOC107999079;gene-LOC107999758;gene-LOC108002383;gene-LOC108003513;gene-LOC108003610;gene-LOC133667285	0.422266	0
2	GO:0003777	MF	microtubule motor activity	2/251	44/8394	0.0454545	0.380681	1	e	2	44	gene-LOC107994424;gene-LOC108004021	0.419439	0
1	GO:0008138	MF	protein tyrosine/serine/threonine phosphatase activity	1/251	16/8394	0.0625	0.385027	1	e	7	16	gene-LOC108004306	0.414509	0
1	GO:0005254	MF	chloride channel activity	1/251	16/8394	0.0625	0.385027	1	e	7	16	gene-LOC108001538	0.414509	0
1	GO:0106310	MF	protein serine kinase activity	1/251	17/8394	0.0588235	0.403451	1	e	6	17	gene-LOC108002859	0.394209	0
1	GO:0016866	MF	intramolecular transferase activity	1/251	17/8394	0.0588235	0.403451	1	e	3	17	gene-LOC107995096	0.394209	0
1	GO:0004197	MF	cysteine-type endopeptidase activity	1/251	17/8394	0.0588235	0.403451	1	e	5	17	gene-LOC108001319	0.394209	0
1	GO:0005253	MF	monoatomic anion channel activity	1/251	18/8394	0.0555556	0.421326	1	e	6	18	gene-LOC108001538	0.375382	0
1	GO:0015085	MF	calcium ion transmembrane transporter activity	1/251	18/8394	0.0555556	0.421326	1	e	6	18	gene-LOC108002378	0.375382	0
46	GO:0046872	MF	metal ion binding	46/251	1385/8394	0.033213	0.436943	1	e	4	1385	gene-LOC107992465;gene-LOC107992473;gene-LOC107992653;gene-LOC107993132;gene-LOC107993400;gene-LOC107993484;gene-LOC107993663;gene-LOC107994127;gene-LOC107994621;gene-LOC107995162;gene-LOC107995163;gene-LOC107995467;gene-LOC107996006;gene-LOC107996014;gene-LOC107996129;gene-LOC107996681;gene-LOC107996847;gene-LOC107997572;gene-LOC107997670;gene-LOC107997701;gene-LOC107998560;gene-LOC107998689;gen…	0.359575	0
3	GO:0003774	MF	cytoskeletal motor activity	3/251	63/8394	0.047619	0.437904	1	e	1	63	gene-LOC107994424;gene-LOC108004021;gene-LOC108004131	0.358621	0
1	GO:0140104	MF	molecular carrier activity	1/251	19/8394	0.0526316	0.438667	1	e	1	19	gene-LOC107995621	0.357865	0
1	GO:0000049	MF	tRNA binding	1/251	19/8394	0.0526316	0.438667	1	e	5	19	gene-LOC107996621	0.357865	0
46	GO:0043169	MF	cation binding	46/251	1394/8394	0.0329986	0.439225	1	e	3	1394	gene-LOC107992465;gene-LOC107992473;gene-LOC107992653;gene-LOC107993132;gene-LOC107993400;gene-LOC107993484;gene-LOC107993663;gene-LOC107994127;gene-LOC107994621;gene-LOC107995162;gene-LOC107995163;gene-LOC107995467;gene-LOC107996006;gene-LOC107996014;gene-LOC107996129;gene-LOC107996681;gene-LOC107996847;gene-LOC107997572;gene-LOC107997670;gene-LOC107997701;gene-LOC107998560;gene-LOC107998689;gen…	0.357313	0
3	GO:0005506	MF	iron ion binding	3/251	69/8394	0.0434783	0.462759	1	e	6	69	gene-LOC107992473;gene-LOC107997701;gene-LOC108000423	0.334645	0
1	GO:0015108	MF	chloride transmembrane transporter activity	1/251	22/8394	0.0454545	0.487645	1	e	5	22	gene-LOC108001538	0.311897	0
1	GO:0016831	MF	carboxy-lyase activity	1/251	22/8394	0.0454545	0.487645	1	e	4	22	gene-LOC107999757	0.311897	0
1	GO:0004180	MF	carboxypeptidase activity	1/251	23/8394	0.0434783	0.503005	1	e	5	23	gene-LOC108003297	0.298427	0
1	GO:0009975	MF	cyclase activity	1/251	23/8394	0.0434783	0.503005	1	e	2	23	gene-LOC107998053	0.298427	0
1	GO:0015103	MF	inorganic anion transmembrane transporter activity	1/251	23/8394	0.0434783	0.503005	1	e	4	23	gene-LOC108001538	0.298427	0
190	GO:0003674	MF	molecular_function	190/251	6195/8394	0.0306699	0.512695	1	e	0	6195	gene-LOC107992416;gene-LOC107992440;gene-LOC107992445;gene-LOC107992458;gene-LOC107992465;gene-LOC107992473;gene-LOC107992653;gene-LOC107992857;gene-LOC107992883;gene-LOC107992942;gene-LOC107993022;gene-LOC107993075;gene-LOC107993132;gene-LOC107993204;gene-LOC107993219;gene-LOC107993220;gene-LOC107993237;gene-LOC107993400;gene-LOC107993404;gene-LOC107993484;gene-LOC107993491;gene-LOC107993516;gen…	0.290141	0
1	GO:0000977	MF	RNA polymerase II transcription regulatory region sequence-specific DNA binding	1/251	24/8394	0.0416667	0.517908	1	e	8	24	gene-LOC108002851	0.285748	0
1	GO:0016849	MF	phosphorus-oxygen lyase activity	1/251	24/8394	0.0416667	0.517908	1	e	3	24	gene-LOC107998053	0.285748	0
4	GO:0140677	MF	molecular function activator activity	4/251	98/8394	0.0408163	0.540263	1	e	2	98	gene-LOC107993940;gene-LOC107996014;gene-LOC108000387;gene-LOC108000800	0.267395	0
1	GO:0030527	MF	structural constituent of chromatin	1/251	26/8394	0.0384615	0.54639	1	e	2	26	gene-LOC108003513	0.262497	0
1	GO:0005244	MF	voltage-gated monoatomic ion channel activity	1/251	26/8394	0.0384615	0.54639	1	e	7	26	gene-LOC108002378	0.262497	0
1	GO:0001067	MF	transcription regulatory region nucleic acid binding	1/251	27/8394	0.037037	0.559996	1	e	4	27	gene-LOC108002851	0.251815	0
1	GO:0019829	MF	ATPase-coupled monoatomic cation transmembrane transporter activity	1/251	27/8394	0.037037	0.559996	1	e	6	27	gene-LOC107998689	0.251815	0
1	GO:0000976	MF	transcription cis-regulatory region binding	1/251	27/8394	0.037037	0.559996	1	e	7	27	gene-LOC108002851	0.251815	0
1	GO:0016879	MF	ligase activity, forming carbon-nitrogen bonds	1/251	27/8394	0.037037	0.559996	1	e	3	27	gene-LOC108002626	0.251815	0
1	GO:0022832	MF	voltage-gated channel activity	1/251	27/8394	0.037037	0.559996	1	e	6	27	gene-LOC108002378	0.251815	0
1	GO:0004521	MF	RNA endonuclease activity	1/251	27/8394	0.037037	0.559996	1	e	6	27	gene-LOC107993132	0.251815	0
1	GO:0016836	MF	hydro-lyase activity	1/251	28/8394	0.0357143	0.573196	1	e	4	28	gene-LOC107993663	0.241697	0
4	GO:0008237	MF	metallopeptidase activity	4/251	111/8394	0.036036	0.575639	1	e	4	111	gene-LOC107996249;gene-LOC108002262;gene-LOC108003297;gene-LOC133667423	0.23985	0
39	GO:0016787	MF	hydrolase activity	39/251	1214/8394	0.0321252	0.585811	1	e	2	1214	gene-LOC107992942;gene-LOC107993132;gene-LOC107993204;gene-LOC107993219;gene-LOC107993220;gene-LOC107993516;gene-LOC107993621;gene-LOC107993926;gene-LOC107993951;gene-LOC107994792;gene-LOC107994873;gene-LOC107995786;gene-LOC107996089;gene-LOC107996093;gene-LOC107996249;gene-LOC107996681;gene-LOC107997036;gene-LOC107997506;gene-LOC107997666;gene-LOC107998016;gene-LOC107998689;gene-LOC107998698;gen…	0.232243	0
18	GO:0005215	MF	transporter activity	18/251	541/8394	0.0332717	0.601493	1	e	1	541	gene-LOC107992458;gene-LOC107993921;gene-LOC107993930;gene-LOC107994508;gene-LOC107995191;gene-LOC107995298;gene-LOC107996301;gene-LOC107998689;gene-LOC108000069;gene-LOC108000671;gene-LOC108001538;gene-LOC108001815;gene-LOC108002045;gene-LOC108002047;gene-LOC108002112;gene-LOC108002378;gene-LOC108002484;gene-LOC108002635	0.220769	0
1	GO:0003755	MF	peptidyl-prolyl cis-trans isomerase activity	1/251	31/8394	0.0322581	0.610474	1	e	4	31	gene-LOC107995467	0.214333	0
5	GO:0003924	MF	GTPase activity	5/251	140/8394	0.0357143	0.613534	1	e	7	140	gene-LOC107993926;gene-LOC107996093;gene-LOC107998016;gene-LOC107998698;gene-LOC108003711	0.212162	0
5	GO:0005216	MF	monoatomic ion channel activity	5/251	143/8394	0.034965	0.619693	1	e	5	143	gene-LOC107994508;gene-LOC108001538;gene-LOC108002045;gene-LOC108002047;gene-LOC108002378	0.207824	0
1	GO:0016859	MF	cis-trans isomerase activity	1/251	32/8394	0.03125	0.622165	1	e	3	32	gene-LOC107995467	0.206094	0
1	GO:0016835	MF	carbon-oxygen lyase activity	1/251	32/8394	0.03125	0.622165	1	e	3	32	gene-LOC107993663	0.206094	0
1	GO:0008509	MF	monoatomic anion transmembrane transporter activity	1/251	32/8394	0.03125	0.622165	1	e	4	32	gene-LOC108001538	0.206094	0
2	GO:0030246	MF	carbohydrate binding	2/251	47/8394	0.0425532	0.651627	1	e	2	47	gene-LOC107999037;gene-LOC108001718	0.186001	0
14	GO:0003723	MF	RNA binding	14/251	426/8394	0.0328638	0.661433	1	e	4	426	gene-LOC107992473;gene-LOC107993132;gene-LOC107993404;gene-LOC107994519;gene-LOC107994621;gene-LOC107995096;gene-LOC107995111;gene-LOC107995162;gene-LOC107996621;gene-LOC107996846;gene-LOC107997407;gene-LOC107998530;gene-LOC107998723;gene-LOC108000675	0.179514	0
2	GO:0004222	MF	metalloendopeptidase activity	2/251	51/8394	0.0392157	0.66528	1	e	5	51	gene-LOC108002262;gene-LOC133667423	0.176996	0
2	GO:0005085	MF	guanyl-nucleotide exchange factor activity	2/251	51/8394	0.0392157	0.66528	1	e	5	51	gene-LOC107998913;gene-LOC133665801	0.176996	0
2	GO:0004519	MF	endonuclease activity	2/251	52/8394	0.0384615	0.668944	1	e	5	52	gene-LOC107993132;gene-LOC107997036	0.174611	0
2	GO:0015291	MF	secondary active transmembrane transporter activity	2/251	52/8394	0.0384615	0.668944	1	e	4	52	gene-LOC107993930;gene-LOC108000671	0.174611	0
2	GO:0070279	MF	vitamin B6 binding	2/251	58/8394	0.0344828	0.692378	1	e	4	58	gene-LOC107999757;gene-LOC108000642	0.159656	0
2	GO:0030170	MF	pyridoxal phosphate binding	2/251	58/8394	0.0344828	0.692378	1	e	5	58	gene-LOC107999757;gene-LOC108000642	0.159656	0
2	GO:0008047	MF	enzyme activator activity	2/251	59/8394	0.0338983	0.696459	1	e	3	59	gene-LOC107993940;gene-LOC107996014	0.157104	0
2	GO:0008238	MF	exopeptidase activity	2/251	62/8394	0.0322581	0.708878	1	e	4	62	gene-LOC107996249;gene-LOC108003297	0.149428	0
4	GO:0016829	MF	lyase activity	4/251	120/8394	0.0333333	0.783581	1	e	2	120	gene-LOC107993663;gene-LOC107998053;gene-LOC107999757;gene-LOC108000642	0.105916	0
120	GO:0005488	MF	binding	120/251	3937/8394	0.0304801	0.797428	1	e	1	3937	gene-LOC107992416;gene-LOC107992445;gene-LOC107992465;gene-LOC107992473;gene-LOC107992653;gene-LOC107992942;gene-LOC107993075;gene-LOC107993132;gene-LOC107993237;gene-LOC107993400;gene-LOC107993404;gene-LOC107993484;gene-LOC107993663;gene-LOC107993729;gene-LOC107993926;gene-LOC107993950;gene-LOC107994127;gene-LOC107994307;gene-LOC107994424;gene-LOC107994464;gene-LOC107994519;gene-LOC107994615;gen…	0.0983083	0
5	GO:0015267	MF	channel activity	5/251	155/8394	0.0322581	0.809775	1	e	4	155	gene-LOC107994508;gene-LOC108001538;gene-LOC108002045;gene-LOC108002047;gene-LOC108002378	0.0916359	0
5	GO:0022803	MF	passive transmembrane transporter activity	5/251	155/8394	0.0322581	0.809775	1	e	3	155	gene-LOC107994508;gene-LOC108001538;gene-LOC108002045;gene-LOC108002047;gene-LOC108002378	0.0916359	0
5	GO:0004175	MF	endopeptidase activity	5/251	164/8394	0.0304878	0.818355	1	e	4	164	gene-LOC107994873;gene-LOC107997666;gene-LOC108001319;gene-LOC108002262;gene-LOC133667423	0.0870583	0
6	GO:0005525	MF	GTP binding	6/251	193/8394	0.0310881	0.830331	1	e	8	193	gene-LOC107993926;gene-LOC107996093;gene-LOC107998016;gene-LOC107998698;gene-LOC108003610;gene-LOC108003711	0.0807489	0
6	GO:0019001	MF	guanyl nucleotide binding	6/251	198/8394	0.030303	0.834205	1	e	6	198	gene-LOC107993926;gene-LOC107996093;gene-LOC107998016;gene-LOC107998698;gene-LOC108003610;gene-LOC108003711	0.078727	0
6	GO:0032561	MF	guanyl ribonucleotide binding	6/251	198/8394	0.030303	0.834205	1	e	7	198	gene-LOC107993926;gene-LOC107996093;gene-LOC107998016;gene-LOC107998698;gene-LOC108003610;gene-LOC108003711	0.078727	0
10	GO:0016462	MF	pyrophosphatase activity	10/251	333/8394	0.03003	1	1	e	5	333	gene-LOC107992942;gene-LOC107993926;gene-LOC107996093;gene-LOC107997506;gene-LOC107998016;gene-LOC107998689;gene-LOC107998698;gene-LOC107999366;gene-LOC107999547;gene-LOC108003711	0	0
