# Supplementary material for: Chronic Exposure to Field-Level Thiamethoxam Impairs Gut Tissue and Reduces Honeybee (Apis cerana) Survival
Source: Insects. 2025 Apr 1;16(4):372. doi: 10.3390/insects16040372 (PMC12028093; doi:10.3390/insects16040372)
Supplement: Supplementary file 1 [file insects-16-00372-s001.zip › Table S4 The KEGG enrichment of gut DEGs.xlsx]

## Sheet: kegg_enrich_geneset_list_gene
Pathway ID	Description	Database	Ratio_in_study	Ratio_in_pop	Rich Factor	Pvalue	Padjust	Transcript IDs	Hyperlink	First Category	Second Category
acer00604	Glycosphingolipid biosynthesis - ganglio series	KEGG PATHWAY	2/222	6/7740	0.333333	0.0113837	1	gene-LOC107999782|gene-LOC108002635	http://www.genome.jp/kegg-bin/show_pathway?map=acer00604&multi_query=acer:108002634+white,red%0d%0aacer:107993290+white,red%0d%0a	Metabolism	Glycan biosynthesis and metabolism
acer00061	Fatty acid biosynthesis	KEGG PATHWAY	4/222	34/7740	0.117647	0.0155644	0.715962	gene-LOC107995017|gene-LOC107996159|gene-LOC108002626|gene-LOC107998916	http://www.genome.jp/kegg-bin/show_pathway?map=acer00061&multi_query=	Metabolism	Lipid metabolism
acer04145	Phagosome	KEGG PATHWAY	8/222	117/7740	0.0683761	0.0189779	0.58199	gene-LOC108003300|gene-LOC107998016|gene-LOC107996464|gene-LOC108001928|gene-LOC107993921|gene-LOC108000324|gene-LOC108003610|gene-LOC107993926	http://www.genome.jp/kegg-bin/show_pathway?map=acer04145&multi_query=acer:107996462+white,red%0d%0a	Cellular Processes	Transport and catabolism
acer04330	Notch signaling pathway	KEGG PATHWAY	5/222	58/7740	0.0862069	0.0248102	0.570636	gene-LOC107995163|gene-LOC107997670|gene-LOC108002262|gene-LOC107995872|gene-LOC107993786	http://www.genome.jp/kegg-bin/show_pathway?map=acer04330&multi_query=acer:107995872+white,red%0d%0a	Environmental Information Processing	Signal transduction
acer04814	Motor proteins	KEGG PATHWAY	10/222	174/7740	0.0574713	0.0278553	0.512538	gene-LOC108003300|gene-LOC107994424|gene-LOC108004021|gene-LOC108001928|gene-LOC108004131|gene-LOC107993921|gene-LOC107994508|gene-LOC107998096|gene-LOC108003610|gene-LOC107993926	http://www.genome.jp/kegg-bin/show_pathway?map=acer04814&multi_query=acer:107995519+white,red%0d%0a	Cellular Processes	Cell motility
acer04310	Wnt signaling pathway	KEGG PATHWAY	11/222	206/7740	0.0533981	0.0346136	0.530742	gene-LOC108002665|gene-LOC107998016|gene-LOC107993915|gene-LOC107997012|gene-LOC107994871|gene-LOC107993075|gene-LOC107996129|gene-LOC108004272|gene-LOC107999904|gene-LOC107997622|gene-LOC107993786	http://www.genome.jp/kegg-bin/show_pathway?map=acer04310&multi_query=acer:107997620+white,red%0d%0aacer:108002664+white,red%0d%0a	Environmental Information Processing	Signal transduction
acer00030	Pentose phosphate pathway	KEGG PATHWAY	4/222	44/7740	0.0909091	0.0365443	0.480296	gene-LOC107994733|gene-LOC107994782|gene-LOC107993950|gene-LOC107994785	http://www.genome.jp/kegg-bin/show_pathway?map=acer00030&multi_query=	Metabolism	Carbohydrate metabolism
acer04142	Lysosome	KEGG PATHWAY	8/222	142/7740	0.056338	0.0512583	0.58947	gene-LOC108001718|gene-LOC107999936|gene-LOC108003353|gene-LOC108004050|gene-LOC107997036|gene-LOC107997896|gene-LOC107999782|gene-LOC107995191	http://www.genome.jp/kegg-bin/show_pathway?map=acer04142&multi_query=acer:108003985+white,red%0d%0aacer:107993290+white,red%0d%0aacer:107997021+white,blue%0d%0a	Cellular Processes	Transport and catabolism
acer03015	mRNA surveillance pathway	KEGG PATHWAY	8/222	142/7740	0.056338	0.0512583	0.58947	gene-LOC108003711|gene-LOC108004306|gene-LOC107997002|gene-LOC107995162|gene-LOC107994621|gene-LOC108000675|gene-LOC107993404|gene-LOC107992716	http://www.genome.jp/kegg-bin/show_pathway?map=acer03015&multi_query=acer:107995041+white,red%0d%0a	Genetic Information Processing	Translation
acer00350	Tyrosine metabolism	KEGG PATHWAY	3/222	32/7740	0.09375	0.0627688	0.577473	gene-LOC108003835|gene-LOC108001570|gene-LOC107999757	http://www.genome.jp/kegg-bin/show_pathway?map=acer00350&multi_query=acer:107998567+white,pink%0d%0a	Metabolism	Amino acid metabolism
acer00740	Riboflavin metabolism	KEGG PATHWAY	2/222	16/7740	0.125	0.0755009	0.631462	gene-LOC108003353|gene-LOC107999936	http://www.genome.jp/kegg-bin/show_pathway?map=acer00740&multi_query=	Metabolism	Metabolism of cofactors and vitamins
acer00290	Valine, leucine and isoleucine biosynthesis	KEGG PATHWAY	1/222	3/7740	0.333333	0.0836126	0.64103	gene-LOC107994441	http://www.genome.jp/kegg-bin/show_pathway?map=acer00290&multi_query=	Metabolism	Amino acid metabolism
acer00340	Histidine metabolism	KEGG PATHWAY	2/222	18/7740	0.111111	0.092773	0.656547	gene-LOC108001570|gene-LOC107999757	http://www.genome.jp/kegg-bin/show_pathway?map=acer00340&multi_query=	Metabolism	Amino acid metabolism
acer04350	TGF-beta signaling pathway	KEGG PATHWAY	7/222	137/7740	0.0510949	0.0985446	0.647578	gene-LOC107998016|gene-LOC107994307|gene-LOC107997155|gene-LOC107993602|gene-LOC107994871|gene-LOC107994530|gene-LOC107998691	http://www.genome.jp/kegg-bin/show_pathway?map=acer04350&multi_query=acer:107998690+white,red%0d%0a	Environmental Information Processing	Signal transduction
acer00250	Alanine, aspartate and glutamate metabolism	KEGG PATHWAY	4/222	62/7740	0.0645161	0.101614	0.623231	gene-LOC107993219|gene-LOC107993220|gene-LOC108002626|gene-LOC107998916	http://www.genome.jp/kegg-bin/show_pathway?map=acer00250&multi_query=acer:108002678+white,blue%0d%0aacer:107993204+white,red%0d%0a	Metabolism	Amino acid metabolism
acer00511	Other glycan degradation	KEGG PATHWAY	2/222	19/7740	0.105263	0.101797	0.585335	gene-LOC108001718|gene-LOC107999782	http://www.genome.jp/kegg-bin/show_pathway?map=acer00511&multi_query=acer:107993290+white,red%0d%0a	Metabolism	Glycan biosynthesis and metabolism
acer00360	Phenylalanine metabolism	KEGG PATHWAY	2/222	20/7740	0.1	0.111052	0.600986	gene-LOC108001570|gene-LOC107999757	http://www.genome.jp/kegg-bin/show_pathway?map=acer00360&multi_query=	Metabolism	Amino acid metabolism
acer04146	Peroxisome	KEGG PATHWAY	6/222	115/7740	0.0521739	0.112391	0.574441	gene-LOC107996159|gene-LOC107993484|gene-LOC107998355|gene-LOC108004374|gene-LOC107999688|gene-LOC107994047	http://www.genome.jp/kegg-bin/show_pathway?map=acer04146&multi_query=acer:107998848+white,blue%0d%0a	Cellular Processes	Transport and catabolism
acer00513	Various types of N-glycan biosynthesis	KEGG PATHWAY	3/222	42/7740	0.0714286	0.11848	0.573693	gene-LOC108001232|gene-LOC108001718|gene-LOC107996006	http://www.genome.jp/kegg-bin/show_pathway?map=acer00513&multi_query=acer:107994550+white,pink%0d%0a	Metabolism	Glycan biosynthesis and metabolism
acer00510	N-Glycan biosynthesis	KEGG PATHWAY	3/222	46/7740	0.0652174	0.144537	0.664868	gene-LOC108001232|gene-LOC108001718|gene-LOC107996006	http://www.genome.jp/kegg-bin/show_pathway?map=acer00510&multi_query=acer:107994550+white,pink%0d%0a	Metabolism	Glycan biosynthesis and metabolism
acer00240	Pyrimidine metabolism	KEGG PATHWAY	3/222	48/7740	0.0625	0.158214	0.69313	gene-LOC107993093|gene-LOC108002626|gene-LOC107998916	http://www.genome.jp/kegg-bin/show_pathway?map=acer00240&multi_query=acer:107993088+white,blue%0d%0a	Metabolism	Nucleotide metabolism
acer00053	Ascorbate and aldarate metabolism	KEGG PATHWAY	2/222	29/7740	0.0689655	0.201616	0.84312	gene-LOC108001967|gene-LOC107992473	http://www.genome.jp/kegg-bin/show_pathway?map=acer00053&multi_query=acer:107995677+white,red%0d%0a	Metabolism	Carbohydrate metabolism
acer00230	Purine metabolism	KEGG PATHWAY	5/222	110/7740	0.0454545	0.208117	0.832468	gene-LOC107998053|gene-LOC107997666|gene-LOC107992440|gene-LOC107996681|gene-LOC107994873	http://www.genome.jp/kegg-bin/show_pathway?map=acer00230&multi_query=acer:107993614+white,red%0d%0a	Metabolism	Nucleotide metabolism
acer00982	Drug metabolism - cytochrome P450	KEGG PATHWAY	2/222	30/7740	0.0666667	0.212192	0.813404	gene-LOC108001570|gene-LOC108001967	http://www.genome.jp/kegg-bin/show_pathway?map=acer00982&multi_query=	Metabolism	Xenobiotics biodegradation and metabolism
acer04512	ECM-receptor interaction	KEGG PATHWAY	3/222	56/7740	0.0535714	0.216326	0.79608	gene-LOC107999758|gene-LOC108002484|gene-LOC108004014	http://www.genome.jp/kegg-bin/show_pathway?map=acer04512&multi_query=	Environmental Information Processing	Signaling molecules and interaction
acer00590	Arachidonic acid metabolism	KEGG PATHWAY	2/222	32/7740	0.0625	0.233492	0.826203	gene-LOC108004374|gene-LOC107999863	http://www.genome.jp/kegg-bin/show_pathway?map=acer00590&multi_query=	Metabolism	Lipid metabolism
acer04144	Endocytosis	KEGG PATHWAY	11/222	300/7740	0.0366667	0.242758	0.827176	gene-LOC108003300|gene-LOC107998016|gene-LOC107994682|gene-LOC107998698|gene-LOC107992445|gene-LOC108004021|gene-LOC108004235|gene-LOC107992521|gene-LOC108001928|gene-LOC107999904|gene-LOC107996014	http://www.genome.jp/kegg-bin/show_pathway?map=acer04144&multi_query=acer:107994681+white,red%0d%0a	Cellular Processes	Transport and catabolism
acer04391	Hippo signaling pathway - fly	KEGG PATHWAY	7/222	180/7740	0.0388889	0.258562	0.84956	gene-LOC108003300|gene-LOC107993910|gene-LOC107992976|gene-LOC108002907|gene-LOC107993075|gene-LOC108001928|gene-LOC108000387	http://www.genome.jp/kegg-bin/show_pathway?map=acer04391&multi_query=acer:108000387+white,red%0d%0a	Environmental Information Processing	Signal transduction
acer00052	Galactose metabolism	KEGG PATHWAY	2/222	35/7740	0.0571429	0.26564	0.842721	gene-LOC107999782|gene-LOC107993621	http://www.genome.jp/kegg-bin/show_pathway?map=acer00052&multi_query=acer:107993290+white,red%0d%0a	Metabolism	Carbohydrate metabolism
acer00380	Tryptophan metabolism	KEGG PATHWAY	3/222	63/7740	0.047619	0.270221	0.828677	gene-LOC108002917|gene-LOC108001570|gene-LOC107999757	http://www.genome.jp/kegg-bin/show_pathway?map=acer00380&multi_query=acer:108002803+white,red%0d%0a	Metabolism	Amino acid metabolism
acer00592	alpha-Linolenic acid metabolism	KEGG PATHWAY	1/222	12/7740	0.0833333	0.294939	0.875302	gene-LOC107999863	http://www.genome.jp/kegg-bin/show_pathway?map=acer00592&multi_query=	Metabolism	Lipid metabolism
acer01040	Biosynthesis of unsaturated fatty acids	KEGG PATHWAY	2/222	44/7740	0.0454545	0.361254	1	gene-LOC108001949|gene-LOC107995511	http://www.genome.jp/kegg-bin/show_pathway?map=acer01040&multi_query=	Metabolism	Lipid metabolism
acer04150	mTOR signaling pathway	KEGG PATHWAY	8/222	235/7740	0.0340426	0.361394	1	gene-LOC107998016|gene-LOC107993621|gene-LOC108002859|gene-LOC107993940|gene-LOC107994871|gene-LOC107993075|gene-LOC107996129|gene-LOC107993786	http://www.genome.jp/kegg-bin/show_pathway?map=acer04150&multi_query=	Environmental Information Processing	Signal transduction
acer04745	Phototransduction - fly	KEGG PATHWAY	4/222	106/7740	0.0377358	0.36193	0.97934	gene-LOC108003300|gene-LOC107998381|gene-LOC108001928|gene-LOC108004131	http://www.genome.jp/kegg-bin/show_pathway?map=acer04745&multi_query=	Organismal Systems	Sensory system
acer03082	ATP-dependent chromatin remodeling	KEGG PATHWAY	5/222	138/7740	0.0362319	0.36272	0.953436	gene-LOC108003300|gene-LOC108000113|gene-LOC107992465|gene-LOC108001928|gene-LOC108003513	http://www.genome.jp/kegg-bin/show_pathway?map=acer03082&multi_query=	Genetic Information Processing	Chromosome
acer00062	Fatty acid elongation	KEGG PATHWAY	2/222	45/7740	0.0444444	0.371645	0.949759	gene-LOC108001949|gene-LOC107995511	http://www.genome.jp/kegg-bin/show_pathway?map=acer00062&multi_query=	Metabolism	Lipid metabolism
acer04624	Toll and Imd signaling pathway	KEGG PATHWAY	4/222	113/7740	0.0353982	0.407734	1	gene-LOC108001220|gene-LOC107999037|gene-LOC108001172|gene-LOC108000526	http://www.genome.jp/kegg-bin/show_pathway?map=acer04624&multi_query=acer:108001570+white,red%0d%0a	Organismal Systems	Immune system
acer00910	Nitrogen metabolism	KEGG PATHWAY	1/222	18/7740	0.0555556	0.408097	0.988024	gene-LOC107993663	http://www.genome.jp/kegg-bin/show_pathway?map=acer00910&multi_query=	Metabolism	Energy metabolism
acer00410	beta-Alanine metabolism	KEGG PATHWAY	2/222	50/7740	0.04	0.422495	0.996655	gene-LOC108001570|gene-LOC108002626	http://www.genome.jp/kegg-bin/show_pathway?map=acer00410&multi_query=	Metabolism	Metabolism of other amino acids
acer00260	Glycine, serine and threonine metabolism	KEGG PATHWAY	2/222	50/7740	0.04	0.422495	0.996655	gene-LOC108001570|gene-LOC107994441	http://www.genome.jp/kegg-bin/show_pathway?map=acer00260&multi_query=	Metabolism	Amino acid metabolism
acer00564	Glycerophospholipid metabolism	KEGG PATHWAY	3/222	83/7740	0.0361446	0.42717	0.958527	gene-LOC107993491|gene-LOC107999863|gene-LOC108004171	http://www.genome.jp/kegg-bin/show_pathway?map=acer00564&multi_query=	Metabolism	Lipid metabolism
acer00020	Citrate cycle (TCA cycle)	KEGG PATHWAY	2/222	51/7740	0.0392157	0.432416	0.947197	gene-LOC108002626|gene-LOC107998916	http://www.genome.jp/kegg-bin/show_pathway?map=acer00020&multi_query=	Metabolism	Carbohydrate metabolism
acer03040	Spliceosome	KEGG PATHWAY	7/222	218/7740	0.0321101	0.435312	0.931365	gene-LOC107995111|gene-LOC107992416|gene-LOC107994621|gene-LOC107995162|gene-LOC107998723|gene-LOC107996846|gene-LOC107993404	http://www.genome.jp/kegg-bin/show_pathway?map=acer03040&multi_query=acer:107995041+white,red%0d%0aacer:107996697+white,blue%0d%0a	Genetic Information Processing	Transcription
acer00760	Nicotinate and nicotinamide metabolism	KEGG PATHWAY	1/222	20/7740	0.05	0.441643	0.923436	gene-LOC107992440	http://www.genome.jp/kegg-bin/show_pathway?map=acer00760&multi_query=acer:107993614+white,red%0d%0a	Metabolism	Metabolism of cofactors and vitamins
acer00531	Glycosaminoglycan degradation	KEGG PATHWAY	1/222	20/7740	0.05	0.441643	0.923436	gene-LOC107999782	http://www.genome.jp/kegg-bin/show_pathway?map=acer00531&multi_query=acer:107993290+white,red%0d%0a	Metabolism	Glycan biosynthesis and metabolism
acer00480	Glutathione metabolism	KEGG PATHWAY	2/222	52/7740	0.0384615	0.442246	0.884492	gene-LOC107996089|gene-LOC107996302	http://www.genome.jp/kegg-bin/show_pathway?map=acer00480&multi_query=acer:107996058+white,red%0d%0aacer:107996301+white,red%0d%0a	Metabolism	Metabolism of other amino acids
acer00830	Retinol metabolism	KEGG PATHWAY	2/222	52/7740	0.0384615	0.442246	0.884492	gene-LOC108004374|gene-LOC108001967	http://www.genome.jp/kegg-bin/show_pathway?map=acer00830&multi_query=	Metabolism	Metabolism of cofactors and vitamins
acer00983	Drug metabolism - other enzymes	KEGG PATHWAY	2/222	54/7740	0.037037	0.461621	0.884774	gene-LOC108001967|gene-LOC108002626	http://www.genome.jp/kegg-bin/show_pathway?map=acer00983&multi_query=	Metabolism	Xenobiotics biodegradation and metabolism
acer00640	Propanoate metabolism	KEGG PATHWAY	2/222	55/7740	0.0363636	0.471161	0.884629	gene-LOC108002626|gene-LOC107998916	http://www.genome.jp/kegg-bin/show_pathway?map=acer00640&multi_query=	Metabolism	Carbohydrate metabolism
acer04711	Circadian rhythm - fly	KEGG PATHWAY	1/222	23/7740	0.0434783	0.488446	0.898741	gene-LOC107997811	http://www.genome.jp/kegg-bin/show_pathway?map=acer04711&multi_query=	Organismal Systems	Environmental adaptation
acer00520	Amino sugar and nucleotide sugar metabolism	KEGG PATHWAY	2/222	57/7740	0.0350877	0.489934	0.883802	gene-LOC107994792|gene-LOC107996411	http://www.genome.jp/kegg-bin/show_pathway?map=acer00520&multi_query=	Metabolism	Carbohydrate metabolism
acer00500	Starch and sucrose metabolism	KEGG PATHWAY	1/222	24/7740	0.0416667	0.503162	0.89021	gene-LOC107993621	http://www.genome.jp/kegg-bin/show_pathway?map=acer00500&multi_query=	Metabolism	Carbohydrate metabolism
acer04013	MAPK signaling pathway - fly	KEGG PATHWAY	8/222	270/7740	0.0296296	0.514207	0.892586	gene-LOC107998016|gene-LOC108002859|gene-LOC108004235|gene-LOC108002851|gene-LOC107999904|gene-LOC108000387|gene-LOC107998162|gene-LOC107993786	http://www.genome.jp/kegg-bin/show_pathway?map=acer04013&multi_query=acer:108000387+white,red%0d%0aacer:107998163+white,red%0d%0a	Environmental Information Processing	Signal transduction
acer00565	Ether lipid metabolism	KEGG PATHWAY	1/222	25/7740	0.04	0.517457	0.881594	gene-LOC107999863	http://www.genome.jp/kegg-bin/show_pathway?map=acer00565&multi_query=	Metabolism	Lipid metabolism
acer00130	Ubiquinone and other terpenoid-quinone biosynthesis	KEGG PATHWAY	1/222	27/7740	0.037037	0.54483	0.911352	gene-LOC107996159	http://www.genome.jp/kegg-bin/show_pathway?map=acer00130&multi_query=	Metabolism	Metabolism of cofactors and vitamins
acer00280	Valine, leucine and isoleucine degradation	KEGG PATHWAY	2/222	64/7740	0.03125	0.552246	0.907262	gene-LOC108002626|gene-LOC107998916	http://www.genome.jp/kegg-bin/show_pathway?map=acer00280&multi_query=	Metabolism	Amino acid metabolism
acer00770	Pantothenate and CoA biosynthesis	KEGG PATHWAY	1/222	28/7740	0.0357143	0.557931	0.90052	gene-LOC108002626	http://www.genome.jp/kegg-bin/show_pathway?map=acer00770&multi_query=	Metabolism	Metabolism of cofactors and vitamins
acer00514	Other types of O-glycan biosynthesis	KEGG PATHWAY	1/222	29/7740	0.0344828	0.570656	0.905179	gene-LOC107995872	http://www.genome.jp/kegg-bin/show_pathway?map=acer00514&multi_query=acer:107995872+white,red%0d%0a	Metabolism	Glycan biosynthesis and metabolism
acer03060	Protein export	KEGG PATHWAY	1/222	29/7740	0.0344828	0.570656	0.905179	gene-LOC107996464	http://www.genome.jp/kegg-bin/show_pathway?map=acer03060&multi_query=acer:107996462+white,red%0d%0a	Genetic Information Processing	Folding, sorting and degradation
acer01250	Biosynthesis of nucleotide sugars	KEGG PATHWAY	1/222	29/7740	0.0344828	0.570656	0.905179	gene-LOC107992473	http://www.genome.jp/kegg-bin/show_pathway?map=acer01250&multi_query=acer:107995677+white,red%0d%0a	Metabolism	Global and overview maps
acer04141	Protein processing in endoplasmic reticulum	KEGG PATHWAY	6/222	212/7740	0.0283019	0.572028	0.862731	gene-LOC107992942|gene-LOC107999366|gene-LOC108001217|gene-LOC107996464|gene-LOC107999736|gene-LOC107996006	http://www.genome.jp/kegg-bin/show_pathway?map=acer04141&multi_query=acer:107996462+white,red%0d%0aacer:108001146+white,blue%0d%0a	Genetic Information Processing	Folding, sorting and degradation
acer00980	Metabolism of xenobiotics by cytochrome P450	KEGG PATHWAY	1/222	31/7740	0.0322581	0.595024	0.882938	gene-LOC108001967	http://www.genome.jp/kegg-bin/show_pathway?map=acer00980&multi_query=	Metabolism	Xenobiotics biodegradation and metabolism
acer00620	Pyruvate metabolism	KEGG PATHWAY	2/222	72/7740	0.0277778	0.616676	0.900543	gene-LOC108002626|gene-LOC107998916	http://www.genome.jp/kegg-bin/show_pathway?map=acer00620&multi_query=	Metabolism	Carbohydrate metabolism
acer03018	RNA degradation	KEGG PATHWAY	3/222	111/7740	0.027027	0.622083	0.894245	gene-LOC108000675|gene-LOC107993404|gene-LOC107994621	http://www.genome.jp/kegg-bin/show_pathway?map=acer03018&multi_query=	Genetic Information Processing	Folding, sorting and degradation
acer00561	Glycerolipid metabolism	KEGG PATHWAY	2/222	76/7740	0.0263158	0.646136	0.914531	gene-LOC107993491|gene-LOC107993516	http://www.genome.jp/kegg-bin/show_pathway?map=acer00561&multi_query=	Metabolism	Lipid metabolism
acer00562	Inositol phosphate metabolism	KEGG PATHWAY	2/222	76/7740	0.0263158	0.646136	0.914531	gene-LOC107996014|gene-LOC107992473	http://www.genome.jp/kegg-bin/show_pathway?map=acer00562&multi_query=acer:107995677+white,red%0d%0a	Metabolism	Carbohydrate metabolism
acer00860	Porphyrin metabolism	KEGG PATHWAY	1/222	36/7740	0.0277778	0.650086	0.892655	gene-LOC108001967	http://www.genome.jp/kegg-bin/show_pathway?map=acer00860&multi_query=	Metabolism	Metabolism of cofactors and vitamins
acer03013	Nucleocytoplasmic transport	KEGG PATHWAY	3/222	117/7740	0.025641	0.657545	0.889619	gene-LOC107997002|gene-LOC108003711|gene-LOC107992716	http://www.genome.jp/kegg-bin/show_pathway?map=acer03013&multi_query=	Genetic Information Processing	Translation
acer04137	Mitophagy - animal	KEGG PATHWAY	4/222	161/7740	0.0248447	0.683747	0.911662	gene-LOC107997811|gene-LOC107999904|gene-LOC108004235|gene-LOC108001217	http://www.genome.jp/kegg-bin/show_pathway?map=acer04137&multi_query=acer:108001146+white,blue%0d%0a	Cellular Processes	Transport and catabolism
acer00040	Pentose and glucuronate interconversions	KEGG PATHWAY	1/222	40/7740	0.025	0.688715	0.905169	gene-LOC108001967	http://www.genome.jp/kegg-bin/show_pathway?map=acer00040&multi_query=	Metabolism	Carbohydrate metabolism
acer00600	Sphingolipid metabolism	KEGG PATHWAY	1/222	40/7740	0.025	0.688715	0.905169	gene-LOC107999782	http://www.genome.jp/kegg-bin/show_pathway?map=acer00600&multi_query=acer:107993290+white,red%0d%0a	Metabolism	Lipid metabolism
acer04080	Neuroactive ligand-receptor interaction	KEGG PATHWAY	4/222	164/7740	0.0243902	0.697673	0.891471	gene-LOC107998188|gene-LOC108000526|gene-LOC108002045|gene-LOC108002047	http://www.genome.jp/kegg-bin/show_pathway?map=acer04080&multi_query=	Environmental Information Processing	Signaling molecules and interaction
acer00900	Terpenoid backbone biosynthesis	KEGG PATHWAY	1/222	42/7740	0.0238095	0.706407	0.890267	gene-LOC107995017	http://www.genome.jp/kegg-bin/show_pathway?map=acer00900&multi_query=	Metabolism	Metabolism of terpenoids and polyketides
acer01240	Biosynthesis of cofactors	KEGG PATHWAY	4/222	169/7740	0.0236686	0.719903	0.895014	gene-LOC108002917|gene-LOC108001967|gene-LOC108002626|gene-LOC107998916	http://www.genome.jp/kegg-bin/show_pathway?map=acer01240&multi_query=acer:108002803+white,red%0d%0a	Metabolism	Global and overview maps
acer04136	Autophagy - other	KEGG PATHWAY	1/222	45/7740	0.0222222	0.731085	0.896798	gene-LOC107993786	http://www.genome.jp/kegg-bin/show_pathway?map=acer04136&multi_query=	Cellular Processes	Transport and catabolism
acer00330	Arginine and proline metabolism	KEGG PATHWAY	1/222	46/7740	0.0217391	0.738843	0.894389	gene-LOC108001570	http://www.genome.jp/kegg-bin/show_pathway?map=acer00330&multi_query=	Metabolism	Amino acid metabolism
acer00071	Fatty acid degradation	KEGG PATHWAY	1/222	50/7740	0.02	0.767711	0.917265	gene-LOC107996159	http://www.genome.jp/kegg-bin/show_pathway?map=acer00071&multi_query=	Metabolism	Lipid metabolism
acer03022	Basal transcription factors	KEGG PATHWAY	1/222	52/7740	0.0192308	0.78093	0.921096	gene-LOC107995713	http://www.genome.jp/kegg-bin/show_pathway?map=acer03022&multi_query=	Genetic Information Processing	Transcription
acer03083	Polycomb repressive complex	KEGG PATHWAY	2/222	101/7740	0.019802	0.791278	0.921488	gene-LOC108003614|gene-LOC107992465	http://www.genome.jp/kegg-bin/show_pathway?map=acer03083&multi_query=	Genetic Information Processing	Chromosome
acer04213	Longevity regulating pathway - multiple species	KEGG PATHWAY	3/222	147/7740	0.0204082	0.798878	0.91871	gene-LOC108000525|gene-LOC108002859|gene-LOC107994871	http://www.genome.jp/kegg-bin/show_pathway?map=acer04213&multi_query=	Organismal Systems	Aging
acer03050	Proteasome	KEGG PATHWAY	1/222	56/7740	0.0178571	0.805163	0.914506	gene-LOC107992883	http://www.genome.jp/kegg-bin/show_pathway?map=acer03050&multi_query=acer:107993516+white,red%0d%0a	Genetic Information Processing	Folding, sorting and degradation
acer01232	Nucleotide metabolism	KEGG PATHWAY	1/222	57/7740	0.0175439	0.810792	0.909669	gene-LOC107992440	http://www.genome.jp/kegg-bin/show_pathway?map=acer01232&multi_query=acer:107993614+white,red%0d%0a	Metabolism	Global and overview maps
acer04140	Autophagy - animal	KEGG PATHWAY	6/222	278/7740	0.0215827	0.815313	0.90372	gene-LOC107997811|gene-LOC107993940|gene-LOC107994871|gene-LOC107996268|gene-LOC107996014|gene-LOC107993786	http://www.genome.jp/kegg-bin/show_pathway?map=acer04140&multi_query=acer:108002505+white,pink%0d%0a	Cellular Processes	Transport and catabolism
acer03460	Fanconi anemia pathway	KEGG PATHWAY	1/222	58/7740	0.0172414	0.816259	0.893998	gene-LOC107993204	http://www.genome.jp/kegg-bin/show_pathway?map=acer03460&multi_query=	Genetic Information Processing	Replication and repair
acer00270	Cysteine and methionine metabolism	KEGG PATHWAY	1/222	61/7740	0.0163934	0.831735	0.90023	gene-LOC107994441	http://www.genome.jp/kegg-bin/show_pathway?map=acer00270&multi_query=	Metabolism	Amino acid metabolism
acer00981	Insect hormone biosynthesis	KEGG PATHWAY	1/222	69/7740	0.0144928	0.866947	0.927432	gene-LOC107995017	http://www.genome.jp/kegg-bin/show_pathway?map=acer00981&multi_query=	Metabolism	Metabolism of terpenoids and polyketides
acer04341	Hedgehog signaling pathway - fly	KEGG PATHWAY	1/222	92/7740	0.0108696	0.932352	0.985936	gene-LOC107994871	http://www.genome.jp/kegg-bin/show_pathway?map=acer04341&multi_query=	Environmental Information Processing	Signal transduction
acer04070	Phosphatidylinositol signaling system	KEGG PATHWAY	1/222	112/7740	0.00892857	0.962497	1	gene-LOC107996014	http://www.genome.jp/kegg-bin/show_pathway?map=acer04070&multi_query=	Environmental Information Processing	Signal transduction
acer03008	Ribosome biogenesis in eukaryotes	KEGG PATHWAY	1/222	116/7740	0.00862069	0.966676	0.999261	gene-LOC107993786	http://www.genome.jp/kegg-bin/show_pathway?map=acer03008&multi_query=	Genetic Information Processing	Translation
acer04214	Apoptosis - fly	KEGG PATHWAY	1/222	124/7740	0.00806452	0.973695	0.995333	gene-LOC108001217	http://www.genome.jp/kegg-bin/show_pathway?map=acer04214&multi_query=acer:108001146+white,blue%0d%0a	Cellular Processes	Cell growth and death
acer04068	FoxO signaling pathway	KEGG PATHWAY	2/222	200/7740	0.01	0.980595	0.991371	gene-LOC108002859|gene-LOC107994871	http://www.genome.jp/kegg-bin/show_pathway?map=acer04068&multi_query=	Environmental Information Processing	Signal transduction
acer04120	Ubiquitin mediated proteolysis	KEGG PATHWAY	1/222	175/7740	0.00571429	0.994211	0.994211	gene-LOC107998016	http://www.genome.jp/kegg-bin/show_pathway?map=acer04120&multi_query=	Genetic Information Processing	Folding, sorting and degradation
