# Supplementary material for: Chronic Exposure to Field-Level Thiamethoxam Impairs Gut Tissue and Reduces Honeybee (Apis cerana) Survival
Source: Insects. 2025 Apr 1;16(4):372. doi: 10.3390/insects16040372 (PMC12028093; doi:10.3390/insects16040372)
Supplement: Supplementary file 1 [file insects-16-00372-s001.zip › Table S5 The head DEGs list.xlsx]

## Sheet: HT_400_vs_HT_0_deseq2_annot
Gene ID	Gene Name	Gene Description	Length	FC(HT_400/HT_0)	Log2FC(HT_400/HT_0)	Pvalue	Padjust	Significant	Regulate	HT_400_1_count	HT_400_2_count	HT_400_3_count	HT_400_4_count	HT_400_5_count	HT_400_6_count	HT_400_7_count	HT_400_8_count	HT_0_1_count	HT_0_2_count	HT_0_3_count	HT_0_4_count	HT_0_5_count	HT_0_6_count	HT_0_7_count	HT_0_8_count	HT_400_1_tpm	HT_400_2_tpm	HT_400_3_tpm	HT_400_4_tpm	HT_400_5_tpm	HT_400_6_tpm	HT_400_7_tpm	HT_400_8_tpm	HT_0_1_tpm	HT_0_2_tpm	HT_0_3_tpm	HT_0_4_tpm	HT_0_5_tpm	HT_0_6_tpm	HT_0_7_tpm	HT_0_8_tpm	HT_400_tpm_average	HT_0_tpm_average	NR Hit-name	NR Description	GO ID	GO Term	GO Description	KO ID
gene-LOC107992471	LOC107992471	univin	6671	1.94724e+07	24.2149	3.92071e-16	3.85915e-12	yes	up	103.69	0	0	1324.82	0	0	0	1346.83	0	0	0	0	0	0	0	0	1.15	0	0	16.04	0	0	0	13.57	0	0	0	0	0	0	0	0	3.845	0	XP_016903840.1	univin [Apis cerana]	GO:0016020;;GO:0005576;;GO:0008083	cellular_component;;cellular_component;;molecular_function	membrane;;extracellular region;;growth factor activity	K04662;K04669;K04384;K21283
gene-LOC108000688	LOC108000688	RING finger protein unkempt homolog, transcript variant X1	13033	1.39001	0.475099	1.17003e-08	5.75831e-05	yes	up	1362.38	1374.04	1252.69	1343.31	1170.8	1111.28	1256.81	1596.29	1174	919.99	634.07	829	879.64	868.67	860.76	985.6	7.02	6.38	6.38	7.72	6.43	6.4	6.83	7.52	7.05	5.44	3.57	3.81	5.98	5.36	3.89	4.63	6.835	4.96625	XP_006616692.1	RING finger protein unkempt homolog isoform X1 [Apis dorsata]	GO:0005737;;GO:0046872	cellular_component;;molecular_function	cytoplasm;;metal ion binding	K23047
gene-LOC107996665	LOC107996665	aquaporin AQPAe.a-like, transcript variant X2	1606	0.36034	-1.47257	2.50499e-07	0.000821888	yes	down	913.27	1002.23	1468.81	1108.99	2704.7	1448.85	1060.6	1183.43	5977.97	2796.47	3970.05	1553.72	1689.07	6536.37	4572.05	2210.06	36.5	38.56	60.19	46.07	114.56	68.12	47.78	45.64	287.53	137.83	180.56	57.21	93.1	298.96	155.74	86.38	57.1775	162.164	XP_016910328.1	aquaporin AQPAe.a-like [Apis cerana]	GO:0016020;;GO:0015267	cellular_component;;molecular_function	membrane;;channel activity	K09884
gene-LOC107995020	LOC107995020	uncharacterized LOC107995020	1504	0.00332983	-8.23034	2.42006e-06	0.00595517	yes	down	0	0	17	0	0	0	5	8	9078	143.03	117	660	0	3	10629	27	0	0	2.54	0	0	0	0.88	1.08	1672.33	25.2	17.61	89.42	0	0.6	1422.66	3.74	0.5625	403.945	XP_016907734.1	uncharacterized protein LOC107995020 [Apis cerana]
gene-LOC107992483	LOC107992483	uncharacterized LOC107992483, transcript variant X1	3294	0.710074	-0.493958	6.82609e-06	0.010887	yes	down	168.45	219.93	221.81	138.4	201.84	176.19	163.29	207.11	306.11	279.95	250.34	228.66	247.6	222.48	274.17	184.03	8.54	7.05	9.54	7.04	10.24	9.48	9.71	14.11	17.08	19.64	9.84	6.12	15.04	8.62	8.62	5.56	9.46375	11.315	XP_016903875.1	uncharacterized protein LOC107992483 [Apis cerana]	GO:0046872	molecular_function	metal ion binding	K17656;K01077
gene-LOC133666473	LOC133666473	uncharacterized LOC133666473	9778	0.530053	-0.915791	7.02411e-06	0.010887	yes	down	104	168	80	58	102	80	67	112	133	162	148	115	216	222	138	214	0.77	1.11	0.57	0.47	0.78	0.66	0.52	0.76	1.14	1.38	1.19	0.76	2.07	1.92	0.89	1.43	0.705	1.3475
gene-LOC133666969	LOC133666969	transmembrane protein 177, transcript variant X5	1115	1.33534	0.417211	8.58444e-06	0.010887	yes	up	1152.88	1013	766.81	920.95	883.53	1095.88	876.96	1304.81	845	671.87	585.96	760	659.91	696.63	723.79	700.8	90.5	70.11	57.85	78.93	71.5	95.95	71.63	91.77	76.78	58.61	48.8	51.94	66.17	64.26	47.48	48.86	78.53	57.8625	PBC31282.1	Transmembrane protein [Apis cerana cerana]	GO:0016020	cellular_component	membrane
gene-LOC107993486	LOC107993486	endoribonuclease CG2145	1617	1.51319	0.597591	8.84855e-06	0.010887	yes	up	303.95	369.99	199.12	310.59	260.31	311.17	252.03	387.03	215.75	180	177.65	228.62	190.33	144	160.01	185.59	19.19	21.42	12.16	21.65	17.16	19.73	14.88	19.96	14.93	11.1	11.59	12.13	14.38	9.1	8.83	9.93	18.2688	11.4987	XP_028520469.1	poly(U)-specific endoribonuclease homolog [Apis cerana]	GO:0046872;;GO:0004521;;GO:0003723	molecular_function;;molecular_function;;molecular_function	metal ion binding;;endoribonuclease activity;;RNA binding	K14648;K11985
gene-LOC108002913	LOC108002913	uncharacterized LOC108002913, transcript variant X1	3739	0.36359	-1.45962	1.11692e-05	0.0122154	yes	down	76.82	40.69	46.15	16.24	8.53	58.69	52.85	60.35	227.65	198.66	88.91	113.76	104.13	107.06	42.69	70.68	4.43	2.14	2.52	0.61	0.35	4.02	3.5	3.11	16.66	13.42	6.13	6.28	8.25	7.58	2.08	3.72	2.585	8.015	XP_016920390.1	uncharacterized protein LOC108002913 isoform X1 [Apis cerana]
gene-LOC107997339	LOC107997339	phosphoenolpyruvate carboxykinase [GTP]-like	3138	0.564412	-0.825179	1.39844e-05	0.0137649	yes	down	321.94	664.73	645.71	295.82	326.86	574.93	379.75	621.84	745.6	1316.85	565.82	676.63	917.62	603.57	897.67	657.87	8.06	14.82	15.46	8.02	8.37	15.9	9.89	14.1	21.48	37.59	15.27	14.96	29.6	17.43	19.41	14.78	11.8275	21.315	XP_016911357.1	phosphoenolpyruvate carboxykinase [GTP]-like [Apis cerana]	GO:0016310;;GO:0016301;;GO:0005525;;GO:0004613;;GO:0046872;;GO:0006094	biological_process;;molecular_function;;molecular_function;;molecular_function;;molecular_function;;biological_process	phosphorylation;;kinase activity;;GTP binding;;phosphoenolpyruvate carboxykinase (GTP) activity;;metal ion binding;;gluconeogenesis	K01596
gene-LOC107997666	LOC107997666	proclotting enzyme-like	1678	2.72757	1.44762	1.82438e-05	0.0163249	yes	up	383.21	259.17	159.86	581.9	184.49	207.49	141.52	512.16	37.17	46.36	86.83	91.14	160.37	129.38	152.77	115.04	19.59	11.8	7.81	32.47	9.67	11.77	7.52	23.84	2.2	2.71	4.78	4.12	10.64	7.73	6.75	5.27	15.5587	5.525	PBC28795.1	Serine proteinase stubble [Apis cerana cerana]	GO:0004252;;GO:0006508	molecular_function;;biological_process	serine-type endopeptidase activity;;proteolysis	K09640
gene-LOC108002567	LOC108002567	ATP synthase subunit alpha, mitochondrial	2065	0.747073	-0.420679	2.10466e-05	0.0172635	yes	down	18539	21484	21537	17163	20576	17561	20153	23848	34670	35220	18966	20476	27100	27359	22386	19887	739.98	764.03	822.92	748.25	843.6	777.49	836.51	866.97	1599.11	1608.86	816.16	724.48	1401.21	1274.1	773.59	712.44	799.969	1113.74	XP_016919804.1	ATP synthase subunit alpha, mitochondrial [Apis cerana]	GO:0045261;;GO:0005524;;GO:0046933	cellular_component;;molecular_function;;molecular_function	proton-transporting ATP synthase complex, catalytic core F(1;;ATP binding;;proton-transporting ATP synthase activity, rotational mechanism	K02133;K02132;K02145;K02147
gene-LOC108001053	LOC108001053	uncharacterized LOC108001053	2641	0.600201	-0.736483	2.44827e-05	0.0185371	yes	down	5378	8403	6672	2968	6666	8141	7632	9290	9509	12132	9919	9094	10930	14053	7648	11965	161.86	225.46	192.59	97.64	206.39	271.7	238.94	254.69	330.67	418.04	322.46	242.91	425.68	492.94	199.69	323.64	206.159	344.504	XP_016917360.1	uncharacterized protein LOC108001053 [Apis cerana]
gene-LOC108000782	LOC108000782	phenoloxidase-activating factor 2	2278	0.487653	-1.03607	2.70587e-05	0.0190242	yes	down	143.41	183.93	268.02	86.31	249.31	241.48	380.28	169.76	451.85	678.08	529.28	404.96	358.13	330.25	356.2	258.99	5.11	5.84	9.15	3.36	9.13	9.54	14.09	5.51	18.6	27.65	20.34	12.79	16.52	13.72	11	8.28	7.71625	16.1125	XP_016916881.1	phenoloxidase-activating factor 2 [Apis cerana]	GO:0006325;;GO:0004252;;GO:0005634;;GO:0046872;;GO:0006508	biological_process;;molecular_function;;cellular_component;;molecular_function;;biological_process	chromatin organization;;serine-type endopeptidase activity;;nucleus;;metal ion binding;;proteolysis
gene-LOC107999202	LOC107999202	aquaporin-11	1467	0.642503	-0.638225	3.10395e-05	0.0203681	yes	down	188.17	420.67	310.63	227.02	328.57	212.95	355.67	301.85	443.39	474.63	414.61	468.66	403.34	392.05	371.63	464.34	11.36	22.6	17.88	14.95	20.31	14.27	22.32	16.59	30.95	32.76	26.87	25.01	31.62	27.68	19.35	25.09	17.535	27.4163	XP_016914386.1	aquaporin-11 [Apis cerana]	GO:0016020	cellular_component	membrane	K09884
gene-LOC107997900	LOC107997900	beta-alanyl-dopamine/carcinine hydrolase, transcript variant X2	1652	0.763957	-0.388437	4.21956e-05	0.0259582	yes	down	19830.9	20429	17580.8	13777.2	16418.1	14090	14040	18475.4	25808.8	27483	17732	20333.8	17374.7	19359.7	20951.1	18114.6	993.54	911.27	841.34	753.65	843.54	783.46	731.45	842.82	1494.84	1574.79	955.57	901.71	1129.12	1133.02	906.95	813.21	837.634	1113.65	XP_016912329.1	uncharacterized protein LOC107997900 [Apis cerana]
gene-LOC133665977	LOC133665977	uncharacterized LOC133665977	542	0.309319	-1.69283	5.42868e-05	1	no	down	2	3	1	2	4	3	6	8	13	16	10	12	8	13	6	10	0.58	0.76	0.26	0.62	1.15	0.97	1.8	2.11	4.38	5.25	2.98	2.99	3.09	4.53	1.44	2.52	1.03125	3.3975
gene-LOC107993226	LOC107993226	carbonic anhydrase 6-like, transcript variant X1	1865	0.691311	-0.532592	5.54753e-05	0.0308807	yes	down	155	178	190	118	232	191	215	192	329	311	213	214	219	303	218	222	7.1	6.94	7.88	5.89	10.76	9.3	9.67	8.05	16.89	15.53	10.59	8.45	12.84	15.88	8.29	9.07	8.19875	12.1925	XP_028520341.1	carbonic anhydrase 6-like isoform X1 [Apis cerana]	GO:0004089;;GO:0008270	molecular_function;;molecular_function	carbonate dehydratase activity;;zinc ion binding	K01672
gene-LOC107993658	LOC107993658	mitochondrial amidoxime-reducing component 1, transcript variant X1	2341	0.74295	-0.428663	5.64719e-05	0.0308807	yes	down	768.57	789.6	769.81	563.97	702.86	550.55	595.77	849.78	1060.08	1293.62	769.46	854.76	807.75	816.84	834.9	695.75	26.48	24.26	25.45	21.3	24.97	21.03	21.39	26.72	42.31	51.15	28.68	26.16	36.05	32.86	24.98	21.58	23.95	32.9712	XP_016905675.1	mitochondrial amidoxime-reducing component 1 isoform X1 [Apis cerana]	GO:0003824;;GO:0016020;;GO:0030170;;GO:0030151	molecular_function;;cellular_component;;molecular_function;;molecular_function	catalytic activity;;membrane;;pyridoxal phosphate binding;;molybdenum ion binding	K15631
gene-LOC107998888	LOC107998888	SET domain-containing protein SmydA-8-like, transcript variant X1	2722	0.755418	-0.404653	6.04449e-05	0.0313136	yes	down	817.85	748.63	783.61	672.98	842.1	903.56	860.78	937.35	1542.38	1218.52	941.25	751.72	1130.82	939.02	803.92	995.74	27.67	21.27	23.93	24.2	26.9	30.92	29.75	26.7	55.5	43.59	34.28	22.48	47.98	35.58	23.25	30.53	26.4175	36.6487	XP_016913899.1	SET domain-containing protein SmydA-8-like [Apis cerana]	GO:0043229	cellular_component	intracellular organelle
gene-LOC108004090	LOC108004090	protein charybde, transcript variant X1	2603	1.32116	0.40181	7.29902e-05	0.0337905	yes	up	2025.57	1752.9	1674.82	2083.63	1717.31	1741.65	1628.31	1671.96	1427.71	1414.61	1074.53	1257.94	1150.15	1258.99	1337.34	1382.13	62.94	48.62	50.1	71.04	55.13	60.2	52.6	47.23	50.93	50.39	36.12	34.67	46.25	45.17	36.05	38.47	55.9825	42.2563	XP_016922241.1	protein charybde [Apis cerana]	GO:0005737;;GO:0009968	cellular_component;;biological_process	cytoplasm;;negative regulation of signal transduction	K26232
gene-LOC133666092	LOC133666092	uncharacterized LOC133666092	2549	0.587843	-0.766496	7.60736e-05	0.0337905	yes	down	28	29	27	20	23	23	31	41	47	46	49	30	33	58	40	51	0.88	0.81	0.81	0.68	0.74	0.8	1.01	1.17	1.7	1.65	1.66	0.83	1.34	2.12	1.09	1.44	0.8625	1.47875	PBC33836.1	Serine/threonine-protein phosphatase 2A regulatory subunit [Apis cerana cerana]	GO:0019888;;GO:0007165;;GO:0000159	molecular_function;;biological_process;;cellular_component	protein phosphatase regulator activity;;signal transduction;;protein phosphatase type 2A complex
gene-LOC133666818	LOC133666818	uncharacterized LOC133666818	11361	1.61313	0.689859	7.62939e-05	0.0337905	yes	up	314.39	303.61	203.56	264.56	170.49	228.97	390.69	360.49	265.98	189.04	96.01	140.15	141.34	162.41	204.97	131.49	2	1.73	1.25	1.85	1.12	1.62	2.59	2.09	1.96	1.38	0.66	0.79	1.16	1.2	1.14	0.76	1.78125	1.13125	KOX71164.1	hypothetical protein WN51_04187 [Melipona quadrifasciata]
gene-LOC133667056	LOC133667056	uncharacterized LOC133667056	6199	2.46615	1.30226	7.89577e-05	0.0337905	yes	up	131.02	78.1	102.47	273.86	41.38	158.41	110.5	95.07	70.29	37.08	62.28	42.46	43.33	16.92	51.38	66.64	3.02	1.29	2.52	7.11	0.97	4.56	3.71	1.46	3.14	1.54	1.34	0.96	2.13	0.67	1.26	0.93	3.08	1.49625	KAG9430768.1	hypothetical protein HZU67_07971 [Apis mellifera carnica]
gene-LOC107994156	LOC107994156	carbohydrate sulfotransferase 11-like, transcript variant X2	1085	0.561736	-0.832035	8.86897e-05	0.0363739	yes	down	37	55	39	16	43	40	40	31	77	39	57	74	55	70	58	73	3.14	3.81	3.8	1	2.96	3.81	3.62	2.13	6.66	3.62	4.89	4.6	5.6	6.79	4.39	6.28	3.03375	5.35375	XP_016906418.2	carbohydrate sulfotransferase 11-like [Apis cerana]	GO:0000139;;GO:0008146;;GO:0016051	cellular_component;;molecular_function;;biological_process	Golgi membrane;;sulfotransferase activity;;carbohydrate biosynthetic process	K01017
gene-LOC108003329	LOC108003329	venom acid phosphatase Acph-1, transcript variant X6	1585	0.741951	-0.430605	9.56522e-05	0.0376602	yes	down	346	389	278	277	275	266	302	373	463	447	362	419	305	341	497	348	20.25	20.05	15.12	17.29	16.32	17.1	18.04	19.92	30.67	29.93	22.17	21.36	22.75	22.81	24.78	17.94	18.0113	24.0512	XP_016920998.1	venom acid phosphatase Acph-1 [Apis cerana]				K19283;K14410
gene-LOC108004488	LOC108004488	inhibitor of nuclear factor kappa-B kinase subunit beta, transcript variant X1	3936	1.33034	0.411795	0.000102305	0.0387304	yes	up	646	589	452	483	415	624	487	698	511	374	301	366.12	353	348	428	437	16.15	12.71	10.59	13.02	10.72	17	12.88	14.9	14.71	10.67	7.72	7.89	11.23	10.42	9.37	10.03	13.4962	10.255	PBC25360.1	Inhibitor of nuclear factor kappa-B kinase subunit beta [Apis cerana cerana]	GO:0016310;;GO:0005524;;GO:0004672	biological_process;;molecular_function;;molecular_function	phosphorylation;;ATP binding;;protein kinase activity	K07209;K19584;K05410
gene-LOC108002783	LOC108002783	protein THEM6	1595	0.474404	-1.07581	0.000113858	0.0413892	yes	down	109.58	180.78	111.17	64.19	128.09	142.33	348.25	209.29	259.15	319.5	174.07	448.9	305.39	427.16	198.03	398.41	5.96	8.76	5.77	3.81	7.14	8.59	19.7	10.37	16.3	19.88	10.18	21.61	21.56	27.16	9.3	19.41	8.7625	18.175	XP_016920133.1	protein THEM6 [Apis cerana]	GO:0016020	cellular_component	membrane
gene-LOC107996114	LOC107996114	pyruvate kinase, transcript variant X1	2118	0.752888	-0.409493	0.000117738	0.0413892	yes	down	12955	13778	14631	11694	13327	12441	12979	16199	23362	25086	12872	12969	17818	17681	15216	12545	497.1	470.81	536.89	491.26	526.25	529.51	517.92	566.79	1035.22	1100.84	532.41	441.38	886.19	792.5	506.06	431.85	517.066	715.806	KAG6798997.1	pyruvate kinase isoform X1 [Apis mellifera caucasica]	GO:0030955;;GO:0016301;;GO:0016310;;GO:0000287;;GO:0004743;;GO:0005524	molecular_function;;molecular_function;;biological_process;;molecular_function;;molecular_function;;molecular_function	potassium ion binding;;kinase activity;;phosphorylation;;magnesium ion binding;;pyruvate kinase activity;;ATP binding	K00873
gene-LOC108001127	LOC108001127	SET and MYND domain-containing protein 4-like	2651	0.748857	-0.417238	0.000137553	0.0466873	yes	down	368.77	489.28	468.65	356.08	427.69	383.49	439.27	514.65	617.7	619.94	451.84	394.93	675.38	655.91	464.14	478.64	9.89	11.43	12.35	10.57	12.23	11.8	11.43	12.25	19.72	20.28	13.52	9.2	23.71	20.27	11.01	11.34	11.4938	16.1313	XP_016917477.1	SET and MYND domain-containing protein 4-like [Apis cerana]	GO:0016020;;GO:0043229;;GO:0046872;;GO:0015267	cellular_component;;cellular_component;;molecular_function;;molecular_function	membrane;;intracellular organelle;;metal ion binding;;channel activity	K24634
gene-LOC133667467	LOC133667467	uncharacterized LOC133667467	2877	0.567931	-0.816212	0.000147552	0.0484118	yes	down	89	136	63	158	80	112	98	136	171	110	237	123	189	172	228	204	2.14	3.12	1.39	4.32	1.97	3.13	2.6	3.13	5.01	3.11	6.45	2.79	6.3	5.16	4.63	4.45	2.725	4.7375
gene-LOC107993519	LOC107993519	sodium- and chloride-dependent GABA transporter 1, transcript variant X2	2397	0.695449	-0.523984	0.000180823	0.0548744	no	down	1162	1209	1203	825	1279	1304	1636	1467	2184	2568	1794	1403	1226	1783	1416	1427	40.91	37.64	38.27	30.69	45.62	48.67	57.22	44.86	84.04	96.16	66.52	42.98	52.64	68.51	42.78	46.13	42.985	62.47	XP_016905461.1	sodium- and chloride-dependent GABA transporter 1 [Apis cerana]	GO:0016020;;GO:0015293	cellular_component;;molecular_function	membrane;;symporter activity	K05039;K05034;K05036
gene-LOC107998720	LOC107998720	homeobox protein ARX-like	2281	0.792488	-0.335539	0.00018719	0.0548744	no	down	879.45	902.36	845.59	836.35	712.33	693.08	711.87	937.13	1114.68	1314.29	803.05	843.07	968.79	944.66	1015.37	811.32	31.28	28.6	28.81	32.5	26.04	27.34	26.33	30.36	45.81	53.5	30.82	26.59	44.61	39.18	31.3	25.91	28.9075	37.215	XP_001121339.1	homeobox protein ARX [Apis mellifera]	GO:0005634;;GO:0000981;;GO:0003677	cellular_component;;molecular_function;;molecular_function	nucleus;;RNA polymerase II transcription factor activity, sequence-specific DNA binding;;DNA binding	K09332;K09452;K24895
gene-LOC107999870	LOC107999870	cytochrome b-c1 complex subunit 2, mitochondrial	1827	0.826812	-0.274368	0.000188961	0.0548744	no	down	6982.95	7722.16	6824.66	5904.75	6171.98	6199.66	6572.39	7893.06	9931.43	10249.6	6000.28	6921.67	7625.86	7576.63	7832.52	6353.12	322.21	317.33	301.03	297.43	292.21	317.37	315.34	331.64	529.6	541.02	298.08	282.84	456.14	408.19	312.52	262.84	311.82	386.404	XP_006612723.1	cytochrome b-c1 complex subunit 2, mitochondrial [Apis dorsata]	GO:0046872	molecular_function	metal ion binding	K00415;K17732;K01412
gene-LOC107999153	LOC107999153	cytochrome b5	1479	0.728164	-0.457665	0.000189549	0.0548744	no	down	2761	3309	3833	2297	3145	2769	3740	3436	4118	4136	4149	4153	4256	4722	3051	4020	92.2	106.4	135.64	84.07	111.29	98.76	129.05	107.83	158.04	153.64	177.58	132.98	179.48	169.81	89.78	125.59	108.155	148.363	XP_016914354.1	cytochrome b5 isoform X1 [Apis cerana]	GO:0016020;;GO:0046872;;GO:0020037	cellular_component;;molecular_function;;molecular_function	membrane;;metal ion binding;;heme binding	K23490
gene-LOC107995153	LOC107995153	proteasome subunit beta type-7	983	0.838147	-0.254725	0.000230472	0.0602672	no	down	3199	3435.4	3120.77	2814.14	2939.32	2804.08	3110.08	3639.46	3865.91	3834.79	3164.28	3800.33	3111.45	3407.92	3659.84	3316.21	330.08	314.52	304.28	315.49	308.28	321.48	333.16	341.5	461.36	451.3	347.44	344.59	418.77	413.18	322.77	304.23	321.099	382.955	PBC31072.1	Proteasome subunit beta type-7 [Apis cerana cerana]	GO:0005737;;GO:0051603;;GO:0005634;;GO:0005839;;GO:0004298	cellular_component;;biological_process;;cellular_component;;cellular_component;;molecular_function	cytoplasm;;proteolysis involved in cellular protein catabolic process;;nucleus;;proteasome core complex;;threonine-type endopeptidase activity	K02739;K02738;K02737
gene-LOC107999366	LOC107999366	heat shock protein 83	3914	0.403197	-1.31044	0.000236342	0.0602672	no	down	23765.5	22086.8	22766.3	23112.6	64754.9	18525.4	26253.9	20329.2	85504.5	52061.8	79796.6	43184.8	43558.8	100773	87974.2	35707.8	463.29	384.12	426.59	492.94	1300.96	400.37	532.57	361.09	1925.65	1162.62	1683.99	748.26	1097.59	2286.97	1491.12	626.61	545.241	1377.85	XP_006619000.1	heat shock protein 83-like [Apis dorsata]	GO:0140662;;GO:0016887;;GO:0051082;;GO:0005524	deleted;;molecular_function;;molecular_function;;molecular_function	old GO;;ATPase activity;;unfolded protein binding;;ATP binding	K09487;K09488;K04079
gene-LOC107996287	LOC107996287	ABC transporter G family member 20, transcript variant X1	3526	0.691749	-0.531679	0.000242083	0.0602672	no	down	2025	2882	3128	1709	3806	2947	3033	3627	4517	5504	3233	3590	3462	4644	3421	3322	43.58	55.04	63.97	39.53	83.62	68.71	66.34	69.8	110.95	133.46	74.86	67.74	95.34	113.67	63.53	64.12	61.3237	90.4587	XP_028521784.1	ABC transporter G family member 20 isoform X1 [Apis cerana]	GO:0016020;;GO:0140359;;GO:0016887;;GO:0005524	cellular_component;;molecular_function;;molecular_function;;molecular_function	membrane;;ABC-type transmembrane transporter activity;;ATPase activity;;ATP binding	K25167;K05643;K05641
gene-LOC108003002	LOC108003002	general odorant-binding protein 83a, transcript variant X1	1639	0.791991	-0.336444	0.000242631	0.0602672	no	down	2203.13	2881.9	2566.67	2085.29	2078.23	2032.12	2337.01	2714.43	3006	3038.8	2804.35	2956.94	2306.81	2561.05	3024.5	2707.79	59.3	69.48	67.54	61.2	57.88	60.94	66	67.19	93.02	93.25	82.44	70.98	80.55	80.4	70.85	67.03	63.6912	79.815	XP_043787095.1	general odorant-binding protein 83a-like isoform X1 [Apis laboriosa]	GO:0005549;;GO:0016020;;GO:0005576	molecular_function;;cellular_component;;cellular_component	odorant binding;;membrane;;extracellular region
gene-LOC107996553	LOC107996553	queuosine 5'-phosphate N-glycosylase/hydrolase	1233	0.484471	-1.04552	0.000244781	0.0602672	no	down	12.45	14.63	20.74	6.56	22.45	13.71	13.36	28.58	35.06	47.75	20.64	33.42	21.01	33.77	50.4	16.42	0.94	0.98	1.49	0.54	1.73	1.15	1.05	1.96	3.06	4.12	1.67	2.23	2.06	2.99	3.27	1.11	1.23	2.56375	XP_016910153.1	queuosine salvage protein [Apis cerana]	GO:0016787;;GO:0101030	molecular_function;;biological_process	hydrolase activity;;tRNA-guanine transglycosylation
gene-LOC107996590	LOC107996590	dnaJ protein homolog 1	2240	0.615238	-0.700782	0.000250969	0.0602672	no	down	3978	3832	4073	6292	7088	3990	3659	4548	9051	8003	7922	5180	5023	9392	9154	4846	144.47	124.02	141.69	249.65	264.56	160.72	138.22	150.44	379.84	332.66	310.38	166.83	236.23	397.83	288.06	158.03	171.721	283.733	XP_006562214.1	dnaJ protein homolog 1 [Apis mellifera]	GO:0016592;;GO:0006357;;GO:0006457;;GO:0003712;;GO:0051082	cellular_component;;biological_process;;biological_process;;molecular_function;;molecular_function	mediator complex;;regulation of transcription from RNA polymerase II promoter;;protein folding;;transcription cofactor activity;;unfolded protein binding	K09502;K09517;K09519;K09518;K09511
gene-LOC108000026	LOC108000026	eukaryotic initiation factor 4A-I, transcript variant X1	2925	0.818577	-0.28881	0.000251037	0.0602672	no	down	14057	15949	16407	14558	15361	12983	13483	18197	20037	22259	13610	15574	18302	18545	16657	15328	471.31	485.38	530.4	540.66	538.08	484.44	473.59	562.04	798.27	873.41	498.21	471.66	814.29	751.8	499.95	464.47	510.738	646.508	XP_006608691.1	eukaryotic initiation factor 4A-I [Apis dorsata]	GO:0016787;;GO:0003724;;GO:0043229;;GO:0005524;;GO:0003743	molecular_function;;molecular_function;;cellular_component;;molecular_function;;molecular_function	hydrolase activity;;RNA helicase activity;;intracellular organelle;;ATP binding;;translation initiation factor activity	K03257;K13025;K12812;K18655;K12614
gene-LOC108001816	LOC108001816	uncharacterized LOC108001816, transcript variant X3	4575	0.78642	-0.346628	0.000259515	0.0608193	no	down	1283.91	1258.94	1360.94	1354.91	1200.97	1131.75	1266.89	1742.87	1857.92	2032.82	1206.88	1298.85	1445.96	1788.95	1789.89	1379.92	21.39	18.79	21.83	24.68	20.68	20.95	22.04	26.48	35.82	38.81	21.77	19.27	31.14	34.76	25.97	20.72	22.105	28.5325	XP_016918517.1	uncharacterized protein LOC108001816 [Apis cerana]	GO:0003723	molecular_function	RNA binding	K14947;K24526;K12898
gene-LOC107998079	LOC107998079	SREBP regulating gene protein, transcript variant X1	5109	0.805087	-0.312784	0.000267197	0.0610764	no	down	401	564	457	353	465	398	453	506	616	617	403	494	519	520	561	498	5.89	7.38	6.45	5.67	7.04	6.48	6.92	6.78	10.46	10.39	6.42	6.45	9.85	8.9	7.17	6.59	6.57625	8.27875	XP_016912590.1	UPF0454 protein C12orf49 homolog isoform X1 [Apis cerana]	GO:2000640;;GO:0000139	biological_process;;cellular_component	positive regulation of SREBP signaling pathway;;Golgi membrane
gene-LOC108002648	LOC108002648	26S proteasome non-ATPase regulatory subunit 11	1886	0.842711	-0.246889	0.000275235	0.0610764	no	down	2399	2127	1823	1802	1794	1846	2002	2318	2602	2426	1842	2055	2308	2322	2375	2148	102.33	80.49	74.32	82.2	76	86.34	84.85	89.68	126.11	117.1	85.52	77.38	123.57	112.64	87.76	82.23	84.5263	101.539	XP_003695146.1	26S proteasome non-ATPase regulatory subunit 11 [Apis florea]	GO:0000502	cellular_component	proteasome complex	K03036;K12176
gene-LOC107998390	LOC107998390	methionine aminopeptidase 1	1671	0.794481	-0.331915	0.000279228	0.0610764	no	down	1411	1533	1536	1311	1596	1225	1452	1799	2238	2328	1407	1537	1834	1912	1623	1344	72.52	70.14	75.38	73.52	84.09	69.86	77.58	84.18	132.94	136.83	77.77	69.9	122.25	114.8	72.05	61.88	75.9087	98.5525	XP_003695262.1	methionine aminopeptidase 1 [Apis florea]	GO:0006508;;GO:0046872;;GO:0004239;;GO:0070006	biological_process;;molecular_function;;molecular_function;;molecular_function	proteolysis;;metal ion binding;;obsolete methionyl aminopeptidase activity;;metalloaminopeptidase activity	K01265
gene-LOC133666961	LOC133666961	uncharacterized LOC133666961	4820	1.69545	0.761672	0.000293219	0.0627425	no	up	172.32	172.97	123.85	219.63	127.93	127.61	158.13	249.62	90.2	61.7	48.98	78.39	90.16	120.47	135.96	123.22	2.69	2.41	1.86	3.75	2.06	2.2	2.56	3.55	1.62	1.1	0.83	1.09	1.82	2.18	1.84	1.73	2.635	1.52625	KOX71164.1	hypothetical protein WN51_04187 [Melipona quadrifasciata]
gene-LOC133667003	LOC133667003	uncharacterized LOC133667003	2691	0.632463	-0.660946	0.000300318	0.0628942	no	down	81	80	129	72	143	101	93	100	131	175	101	105	198	181	162	146	2.39	2.1	3.65	2.32	4.34	3.3	2.85	2.68	4.46	5.9	3.22	2.75	7.55	6.22	4.14	3.87	2.95375	4.76375
gene-LOC108003416	LOC108003416	protein held out wings, transcript variant X1	5611	1.28413	0.360788	0.000308472	0.0632559	no	up	2096	2076	1952	2469	1912	2413	2281	2808	2051	1871	1150	1661	1697	1654	1447	1795	25.03	23.38	25.04	34.21	26.53	33.36	29.03	31.02	29.9	27.52	16.01	19.45	27.54	24.38	16.62	21.22	28.45	22.83	XP_016921128.1	protein held out wings isoform X1 [Apis cerana]				K14945;K14942;K13095
gene-LOC108002060	LOC108002060	alpha-(1,3)-fucosyltransferase C	3081	0.743135	-0.428303	0.000322604	0.0648038	no	down	2366	2778	3306	2146	2754	2554	2548	3170	3279	4335	3103	3585	3003	2543	4228	3282	52.46	57.07	73.19	52.86	66.44	63.64	61.6	67.48	86.98	114.42	76.36	73.23	89.61	67.88	85.49	67.89	61.8425	82.7325	PBC34965.1	Alpha-(1,3)-fucosyltransferase C [Apis cerana cerana]	GO:0036065;;GO:0032580;;GO:0008417	biological_process;;cellular_component;;molecular_function	fucosylation;;Golgi cisterna membrane;;fucosyltransferase activity	K14464;K00753;K09669
gene-LOC107994328	LOC107994328	FGGY carbohydrate kinase domain-containing protein	1888	0.7976	-0.326263	0.000370642	0.0729645	no	down	396.05	441.06	365.61	335.76	410.19	366.38	394.99	444.32	571.54	575.1	417.87	393.49	482.45	475.44	339.51	496.47	14.58	14.31	13.34	13.27	15.89	14.91	15	14.82	24.08	23.96	16.64	12.74	22.86	20.2	11.34	16.41	14.515	18.5287	XP_016906657.1	FGGY carbohydrate kinase domain-containing protein [Apis cerana]	GO:0016773;;GO:0016310;;GO:0016301;;GO:0005975	molecular_function;;biological_process;;molecular_function;;biological_process	phosphotransferase activity, alcohol group as acceptor;;phosphorylation;;kinase activity;;carbohydrate metabolic process	K00864;K00875
gene-LOC107997428	LOC107997428	RWD domain-containing protein 1	1183	1.3752	0.45964	0.000400611	0.0750616	no	up	1164	1193	694	779	749	1277	824	1065	776	593	614	650	630	612	804	612	92.88	84.59	52.64	67.64	60.98	113.22	68.34	77.37	71.58	53.92	52.39	45.76	65.4	57.24	55.06	43.59	77.2075	55.6175	XP_016911514.1	RWD domain-containing protein 1 [Apis cerana]
gene-LOC108003267	LOC108003267	putative fatty acyl-CoA reductase CG5065	2005	0.524229	-0.931731	0.00040334	0.0750616	no	down	393	420	586	196	320	586	602	584	598	745	1346	837	689	606	376	1230	16.24	15.46	23.17	8.85	13.58	26.86	25.87	21.98	28.56	35.23	59.94	30.65	36.89	29.22	13.45	45.61	19.0012	34.9438	XP_016920912.1	putative fatty acyl-CoA reductase CG5065 [Apis cerana]	GO:1901568;;GO:0102965;;GO:0016020;;GO:0080019	biological_process;;molecular_function;;cellular_component;;molecular_function	fatty acid derivative metabolic process;;alcohol-forming fatty acyl-CoA reductase activity;;membrane;;fatty-acyl-CoA reductase (alcohol-forming) activity	K13356
gene-LOC107994503	LOC107994503	inositol-tetrakisphosphate 1-kinase	2141	1.27659	0.352293	0.000404172	0.0750616	no	up	952.62	836.98	670.75	952.74	663.98	834.35	782.46	1014.72	894.43	654.99	558.45	523.83	555.8	649.36	608.98	566.19	36.46	28.54	24.58	39.83	26.11	35.42	31.14	35.37	39.56	28.69	23.05	17.77	27.55	28.99	20.19	19.45	32.1812	25.6562	XP_028520910.1	inositol-tetrakisphosphate 1-kinase [Apis cerana]	GO:0047325;;GO:0016310;;GO:0000287;;GO:0005524;;GO:0032957;;GO:0052725;;GO:0052726	molecular_function;;biological_process;;molecular_function;;molecular_function;;biological_process;;molecular_function;;molecular_function	inositol tetrakisphosphate 1-kinase activity;;phosphorylation;;magnesium ion binding;;ATP binding;;inositol trisphosphate metabolic process;;inositol-1,3,4-trisphosphate 6-kinase activity;;inositol-1,3,4-trisphosphate 5-kinase activity	K00913
gene-LOC108001355	LOC108001355	ubiquinol-cytochrome-c reductase complex assembly factor 2	1865	1.25199	0.324221	0.000422195	0.076596	no	up	2346.48	2271.43	1772.2	1695.72	1766.78	2422.55	2171.43	2555.87	2439.94	1886.43	1433.04	1301.99	1568.83	1371.9	1490.51	1456.95	125.81	104.52	89.75	96.21	96.58	136.96	111.06	118.87	145.54	109.28	77.46	65.54	108.06	89.16	76.72	75.52	109.97	93.41	XP_016917805.1	probable methyltransferase-like protein 15 homolog isoform X1 [Apis cerana]	GO:0008757;;GO:0032259;;GO:0005739;;GO:0034551	molecular_function;;biological_process;;cellular_component;;biological_process	S-adenosylmethionine-dependent methyltransferase activity;;methylation;;mitochondrion;;mitochondrial respiratory chain complex III assembly	K25876
gene-LOC107998393	LOC107998393	sodium-coupled monocarboxylate transporter 1, transcript variant X2	3728	0.734496	-0.445173	0.000427997	0.076596	no	down	823.43	1045.2	1153.82	584.82	1084.19	962.73	1146.1	1281.84	1527.17	1680.88	1288.41	1055.91	1255.58	1419.5	1053.95	1102.9	15.24	17.06	20.86	11.82	20.88	20.58	22.83	22.11	34.45	38.03	27.04	17.5	31.09	31.01	17.08	19.05	18.9225	26.9062	XP_016913136.1	sodium-coupled monocarboxylate transporter 1 [Apis cerana]	GO:0022857;;GO:0016020	molecular_function;;cellular_component	transmembrane transporter activity;;membrane	K14388
gene-LOC108004232	LOC108004232	ribitol 5-phosphate transferase FKRP	3167	1.34269	0.425128	0.000476959	0.083834	no	up	759.93	751.61	584.2	690.6	731.11	700.83	578.41	840.8	625.55	490.16	303.8	556.33	451.85	410.88	612.46	526.67	18.67	16.47	13.78	18.56	18.5	19.1	14.79	18.82	17.76	13.79	8.07	12.14	14.36	11.76	13.07	11.64	17.3362	12.8238	XP_016922479.1	fukutin-related protein isoform X1 [Apis cerana]	GO:0009100	biological_process	glycoprotein metabolic process	K19873
gene-LOC108003396	LOC108003396	GPI mannosyltransferase 3, transcript variant X1	2493	1.37226	0.456557	0.000495809	0.084987	no	up	615	542	477	443	426	688	656	673	627	338	308	297	362	472	363	377	22.18	17.4	16.44	17.61	15.9	27.82	24.47	22.35	26.29	13.95	12.18	9.49	17.13	19.86	11.28	12.23	20.5212	15.3012	XP_016921103.1	GPI mannosyltransferase 3 [Apis cerana]	GO:0016757;;GO:0005789	molecular_function;;cellular_component	transferase activity, transferring glycosyl groups;;endoplasmic reticulum membrane	K05286
gene-LOC107993586	LOC107993586	uncharacterized LOC107993586	2419	1.81987	0.863839	0.000507272	0.084987	no	up	37	28	30	27	33	25	33	23	14	17	11	21	23	12	9	16	1.23	0.83	0.96	0.98	1.13	0.92	1.14	0.7	0.54	0.65	0.39	0.62	0.99	0.47	0.26	0.48	0.98625	0.55	NP_001167616.1	apidermin 3 precursor [Apis mellifera]
gene-LOC108003827	LOC108003827	uncharacterized LOC108003827	4265	1.38551	0.470414	0.000521782	0.084987	no	up	362.54	344	291.82	361.23	285.33	300	330.56	403.81	183.67	248.11	177	221	239.44	268.43	186.83	290.31	7.35	6.39	5.95	8.68	6.58	7.13	7.09	7.43	4.79	5.92	4.18	4.9	6.88	7.21	3.8	5.58	7.075	5.4075	PBC25747.1	hypothetical protein APICC_01612 [Apis cerana cerana]
gene-LOC107993289	LOC107993289	probable pyruvate dehydrogenase E1 component subunit alpha, mitochondrial, transcript variant X1	1700	0.80545	-0.312132	0.000526553	0.084987	no	down	2079.6	2180.83	2079.15	1514.79	1937.9	2191.3	2192.1	2654.54	3756.66	3010.87	2200.25	2057.94	2480.01	2241.2	2023.68	2143.12	101.98	95.16	98.15	81.71	98.08	118.2	111.97	117.51	213.21	169.77	116.3	89.99	158.03	128.05	85.62	94.15	102.845	131.89	XP_016905128.1	probable pyruvate dehydrogenase E1 component subunit alpha, mitochondrial isoform X1 [Apis cerana]	GO:0004739;;GO:0006086;;GO:0043231	molecular_function;;biological_process;;cellular_component	pyruvate dehydrogenase (acetyl-transferring) activity;;acetyl-CoA biosynthetic process from pyruvate;;intracellular membrane-bounded organelle	K00166;K00161
gene-LOC107995895	LOC107995895	putative mediator of RNA polymerase II transcription subunit 26, transcript variant X2	8624	0.818367	-0.28918	0.000557652	0.084987	no	down	1387.03	1484.57	1367.04	1067.73	1349.9	1366.8	1357.49	1758.29	1779.38	1951.95	1500.2	1255.03	1547.13	1505.64	1412.78	1867.12	57.2	59.86	49.77	46.61	56.72	56.83	59.53	63.28	83.68	98.85	64.27	53.19	83.38	75.24	59.11	77.02	56.225	74.3425	XP_016909117.1	putative mediator of RNA polymerase II transcription subunit 26 isoform X1 [Apis cerana]	GO:0046983	molecular_function	protein dimerization activity
gene-LOC108000537	LOC108000537	proteasome subunit alpha type-3	1050	0.837138	-0.256463	0.000564881	0.084987	no	down	1237.46	1264.39	1189.99	963.13	981.88	1083.75	1193.78	1263.16	1716.59	1600.64	1205.26	1157.22	1200.33	1093.97	1228.17	1221.19	116.26	105.46	105.85	98.39	93.92	113.11	116.48	107.96	186.52	171.61	120.74	95.67	146.96	120.65	98.82	102.16	107.179	130.391	XP_016916409.1	proteasome subunit alpha type-3 [Apis cerana]	GO:0005737;;GO:0004930;;GO:0019773;;GO:0005634;;GO:0016020;;GO:0006511;;GO:0008194	cellular_component;;molecular_function;;cellular_component;;cellular_component;;cellular_component;;biological_process;;molecular_function	cytoplasm;;G-protein coupled receptor activity;;proteasome core complex, alpha-subunit complex;;nucleus;;membrane;;ubiquitin-dependent protein catabolic process;;UDP-glycosyltransferase activity	K02731;K02727;K02726;K02729;K02730
gene-LOC108003545	LOC108003545	mitochondrial-processing peptidase subunit beta	1772	0.805148	-0.312674	0.000565011	0.084987	no	down	6495	7159	6754	6264	6222	6039	6582	7496	10028	11047	5850	6460	8302	7667	7537	6116	310.89	305.15	308.94	327.27	305.5	320.71	327.59	326.71	554.75	604.84	301.37	273.78	515.24	428.58	311.85	262.42	316.595	406.604	XP_006621103.1	mitochondrial-processing peptidase subunit beta [Apis dorsata]	GO:0006508;;GO:0046872;;GO:0004222	biological_process;;molecular_function;;molecular_function	proteolysis;;metal ion binding;;metalloendopeptidase activity	K00415;K17732;K01412
gene-LOC107997952	LOC107997952	solute carrier family 26 member 6, transcript variant X1	3676	1.25077	0.32282	0.000570696	0.084987	no	up	2741.9	2545.8	2044.58	2450.92	1865.09	2153.24	2537.36	2574.85	2287.14	1696.51	1634.7	1735.19	1634.29	1596.99	1881.4	1870.04	59.9	49.79	43.19	59.37	41.5	51.39	58.39	50.82	57.04	42.24	40.49	33.99	46.25	41.47	35.2	36.94	51.7938	41.7025	XP_016912393.1	solute carrier family 26 member 6 isoform X1 [Apis cerana]	GO:0008509;;GO:0016020;;GO:0098661	molecular_function;;cellular_component;;biological_process	anion transmembrane transporter activity;;membrane;;inorganic anion transmembrane transport	K14453;K15102;K14708
gene-LOC107996113	LOC107996113	acidic leucine-rich nuclear phosphoprotein 32 family member B, transcript variant X1	3102	0.848337	-0.23729	0.000575312	0.084987	no	down	9262	9293	9652	7750	9651	8511	8967	10231	11435	13068	9296	8619	10373	10174	9353	9633	211.13	188.54	210.44	192.95	226.7	214.97	212.51	211.41	300.68	340.56	228.09	174.29	305.31	271.13	184.94	197.24	208.581	250.28	XP_016909452.1	glutamic acid-rich protein-like [Apis cerana]
gene-LOC114576852	LOC114576852	repetitive organellar protein-like	6101	1.44138	0.527452	0.00057835	0.084987	no	up	343.23	238.86	217.42	309.42	175.6	248.16	293.94	352.66	267.64	224.12	148.35	130.05	189.68	206.5	136.24	145.35	2.95	1.83	1.8	2.91	1.58	2.36	2.63	2.76	2.66	2.21	1.38	0.99	2.1	2.06	1.02	1.13	2.3525	1.69375	XP_028520114.1	myb-like protein V isoform X1 [Apis cerana]
gene-LOC108000535	LOC108000535	arylalkylamine N-acetyltransferase 1	1620	0.745512	-0.423696	0.000578495	0.084987	no	down	929.61	915.15	717.07	678.74	774.57	827.37	771.66	1032.88	1625.31	1604.93	832.21	843.73	986.16	1036.53	915.53	710.8	47.09	41.19	34.34	37.77	39.81	46.13	40.55	47.57	95.07	93.01	45.19	37.53	63.98	61.62	39.92	32.38	41.8062	58.5875	XP_016916406.2	dopamine N-acetyltransferase [Apis cerana]	GO:0016740	molecular_function	transferase activity
gene-LOC107999684	LOC107999684	uncharacterized LOC107999684, transcript variant X1	5312	0.667281	-0.583634	0.000596386	0.0863269	no	down	128	195	162	96	190	161.47	224	173	327	262	296	196	157	198	201	250	1.82	2.42	2.18	1.46	2.74	2.53	3.32	2.21	5.28	4.25	4.55	2.5	2.91	3.2	2.48	3.22	2.335	3.54875	XP_028523415.1	uncharacterized protein LOC107999684 isoform X1 [Apis cerana]
gene-LOC107999343	LOC107999343	staphylococcal nuclease domain-containing protein 1	5513	0.710787	-0.492511	0.00061885	0.0882803	no	down	2800.94	2502.43	2365.81	3286.96	4017.27	3110.13	3197.67	3606.02	5561.43	3588.95	4391.84	3326.73	3372.42	5413.42	4451.01	3249.5	27.32	22.18	22.48	34.15	38.71	33.89	31.9	32.22	60.35	39	44.29	27.5	41.53	57.97	36.05	27.65	30.3562	41.7925	XP_016914592.1	staphylococcal nuclease domain-containing protein 1 [Apis cerana]	GO:0005737;;GO:0016442;;GO:0004521;;GO:0031047;;GO:0016894	cellular_component;;cellular_component;;molecular_function;;biological_process;;molecular_function	cytoplasm;;RISC complex;;endoribonuclease activity;;gene silencing by RNA;;endonuclease activity, active with either ribo- or deoxyribonucleic acids and producing 3'-phosphomonoesters	K15979;K13221
gene-LOC107994391	LOC107994391	uncharacterized LOC107994391	1702	0.607222	-0.719704	0.000641451	0.0901971	no	down	27.13	26.29	22.27	24.27	16.12	42.77	33.56	28.56	38.7	63.92	43.33	37.21	36.7	46.45	37.11	40.82	1.36	1.18	1.07	1.33	0.83	2.38	1.75	1.31	2.25	3.67	2.34	1.66	2.39	2.73	1.61	1.84	1.40125	2.31125	XP_016906761.2	LOW QUALITY PROTEIN: uncharacterized protein LOC107994391 [Apis cerana]	GO:0016020	cellular_component	membrane
gene-LOC107996076	LOC107996076	dnaJ homolog subfamily A member 1, transcript variant X1	2000	0.709379	-0.495371	0.000661022	0.0910895	no	down	6550	6683	6418	5951	8467	5787	6084	8073.23	11429	10786	7230	6100	10842	12621	8193	5497	271.51	246.8	254.58	269.39	360.4	266.09	262.28	304.77	547.5	511.6	322.99	224.08	582.3	610.55	293.95	204.46	279.478	412.179	XP_006566003.1	dnaJ homolog subfamily A member 1 [Apis mellifera]	GO:0006457;;GO:0030544;;GO:0016020;;GO:0051082;;GO:0009408;;GO:0046872;;GO:0005524	biological_process;;molecular_function;;cellular_component;;molecular_function;;biological_process;;molecular_function;;molecular_function	protein folding;;Hsp70 protein binding;;membrane;;unfolded protein binding;;response to heat;;metal ion binding;;ATP binding	K09506;K09517;K09511;K09519;K09502
gene-LOC114577275	LOC114577275	uncharacterized LOC114577275	1857	1.36314	0.446932	0.000666305	0.0910895	no	up	1069.95	816.1	824.73	778.44	913.19	1150.35	822.73	992.78	883.33	667.85	609.43	679.04	404.8	502	715.3	672.48	48.42	32.89	35.68	38.46	42.41	57.75	38.71	40.91	46.2	34.57	29.7	27.22	23.74	26.52	28	27.29	41.9038	30.405	XP_028521585.1	uncharacterized protein LOC114577275 [Apis cerana]	GO:0030154;;GO:0008757;;GO:0016020;;GO:0009653	biological_process;;molecular_function;;cellular_component;;biological_process	cell differentiation;;S-adenosylmethionine-dependent methyltransferase activity;;membrane;;anatomical structure morphogenesis
gene-LOC133667000	LOC133667000	uncharacterized LOC133667000, transcript variant X2	4205	0.501609	-0.995364	0.000691016	0.0931736	no	down	150.32	108.59	175.8	43.9	251.79	294.11	229.48	178.26	361.9	543.64	148.49	364.85	190.42	420.67	280.68	412.46	3.22	1.9	3.22	0.96	5.14	6.81	5	3.04	9.06	12.97	2.84	6.51	4.98	9.89	4.93	8.06	3.66125	7.405
gene-LOC107994078	LOC107994078	probable cytochrome P450 301a1, mitochondrial, transcript variant X1	2171	0.676789	-0.563221	0.000703186	0.0935333	no	down	64	87.76	71.41	83.44	102.67	54	98.76	87.78	136.68	118.25	95.46	94.64	89	155.8	95.47	127.74	2.51	3	2.66	3.58	4.14	2.35	4.04	3.14	6.16	5.18	3.97	3.27	4.53	7.1	3.11	4.51	3.1775	4.72875	XP_028520753.1	LOW QUALITY PROTEIN: probable cytochrome P450 301a1, mitochondrial [Apis cerana]	GO:0005506;;GO:0016705;;GO:0004497;;GO:0020037	molecular_function;;molecular_function;;molecular_function;;molecular_function	iron ion binding;;oxidoreductase activity, acting on paired donors, with incorporation or reduction of molecular oxygen;;monooxygenase activity;;heme binding	K17960;K10723;K15004;K10722
gene-LOC107994134	LOC107994134	leucine carboxyl methyltransferase 1	5533	1.21749	0.283909	0.000719551	0.0944338	no	up	2293.12	2299.94	1836.93	2156.79	1902.67	2040.82	2228.44	2589.96	2313.13	1754.03	1226.18	1715.43	1533.93	1586.21	1846.55	1579.65	30.87	27.63	23.8	31.78	26.43	30.45	31.22	31.77	35.97	27.06	17.89	20.54	26.68	24.84	21.64	19.16	29.2437	24.2225	XP_003690326.1	leucine carboxyl methyltransferase 1 [Apis florea]	GO:0008757;;GO:0032259	molecular_function;;biological_process	S-adenosylmethionine-dependent methyltransferase activity;;methylation	K00252;K00253;K09479;K09478;K18203
gene-LOC108001187	LOC108001187	type 1 phosphatidylinositol 4,5-bisphosphate 4-phosphatase	1580	0.821353	-0.283926	0.000737465	0.0955114	no	down	1528.63	1676.29	1406.37	1298.78	1382.96	1212.51	1335.2	1526.36	1707.5	1925.65	1277.29	1647.07	1703.45	1770.78	1542.51	1502.46	84.04	81.78	73.75	77.68	77.82	73.82	75.68	76.21	108.21	121.13	75.18	79.34	121	113.91	73.29	73.52	77.5975	95.6975	XP_006616072.1	type 1 phosphatidylinositol 4,5-bisphosphate 4-phosphatase [Apis dorsata]	GO:0005765;;GO:0034597;;GO:0046856;;GO:0007064;;GO:0031902;;GO:0031390	cellular_component;;molecular_function;;biological_process;;biological_process;;cellular_component;;cellular_component	lysosomal membrane;;phosphatidylinositol-4,5-bisphosphate 4-phosphatase activity;;phosphatidylinositol dephosphorylation;;mitotic sister chromatid cohesion;;late endosome membrane;;Ctf18 RFC-like complex	K13084
gene-LOC107995871	LOC107995871	troponin C, isoallergen Bla g 6.0301, transcript variant X1	1995	0.744187	-0.426262	0.000786493	0.0980357	no	down	9743	15736	11725	10427	13342	15551	18183	13089	23451	18689	15046	16850	15633	13895	17341	17241	649.26	934.76	745.89	758.5	910.97	1150.04	1260.03	794.59	1807.87	1426.58	1076.98	995.85	1355.44	1083.49	997.08	1029.27	900.505	1221.57	XP_012146458.1	PREDICTED: troponin C, isoform 3-like isoform X3 [Megachile rotundata]	GO:0005509	molecular_function	calcium ion binding
gene-LOC108002031	LOC108002031	uncharacterized LOC108002031	1600	1.47222	0.557991	0.000801858	0.0980357	no	up	91.25	74.92	82.9	80.29	76.48	95.86	94.19	107.61	92.28	62.77	46.07	44.64	48.69	46	35.19	80.15	4.99	3.46	3.91	4.1	3.56	5.07	5.21	4.72	5.24	3.21	2.46	2.38	3.08	2.76	1.75	3.37	4.3775	3.03125	XP_024223668.1	probable G-protein coupled receptor 139 [Bombus impatiens]	GO:0004930;;GO:0016020	molecular_function;;cellular_component	G-protein coupled receptor activity;;membrane
gene-LOC107992750	LOC107992750	craniofacial development protein 1, transcript variant X1	2632	0.730637	-0.452774	0.000808475	0.0980357	no	down	381.65	332.69	364.73	316.32	335.41	334.95	355.1	460.56	831.58	633.46	404.95	359.29	356.48	434.01	477.3	307.92	11.08	8.68	10.34	10.12	10.07	11.05	10.87	12.33	28.6	21.14	13.11	9.39	13.87	15.19	12.13	8.25	10.5675	15.21	XP_016904288.1	craniofacial development protein 1 [Apis cerana]
gene-LOC108004157	LOC108004157	GPI transamidase component PIG-S, transcript variant X1	1755	0.826207	-0.275425	0.000817775	0.0980357	no	down	1942	2047	1954	1422	1837	1837	1893	2376	2968	2775	1684	1883	2338	2070	2181	1728	82.65	78.12	80.25	67.01	81.07	87.16	84.04	92.05	146.38	135.94	77.07	72.07	129.73	103.74	81.17	66.52	81.5438	101.578	PBC33322.1	GPI transamidase component PIG-S [Apis cerana cerana]	GO:0042765;;GO:0016255	cellular_component;;biological_process	GPI-anchor transamidase complex;;attachment of GPI anchor to protein	K05291
gene-LOC107997507	LOC107997507	putative glycerol kinase 5	1886	0.608115	-0.717583	0.000823706	0.0980357	no	down	493	571	816	272	760	810	824	765	1427	1545	1313	693	703	1073	650	908	21.65	21.65	32.84	12.05	32.83	37.98	36.54	29.64	70.25	74.68	60.78	26.07	39.01	53.51	24.28	35.21	28.1475	47.9738	XP_016911627.1	putative glycerol kinase 5 [Apis cerana]	GO:0004370;;GO:0019563;;GO:0016310	molecular_function;;biological_process;;biological_process	glycerol kinase activity;;glycerol catabolic process;;phosphorylation	K19583;K00864
gene-LOC107995124	LOC107995124	phosphatidylserine synthase, transcript variant X2	2599	0.834292	-0.261376	0.000827113	0.0980357	no	down	717.5	781.32	737.32	676.55	785.45	703.52	728.73	940.61	1145.78	989.89	648.54	771.48	839.74	908.97	943.52	675.19	22.11	21.21	21.6	22.39	24.67	23.64	22.91	25.91	40.25	34.17	21.08	21.27	32.91	32.77	25.06	18.57	23.055	28.26	XP_016907914.1	phosphatidylserine synthase 1 isoform X1 [Apis cerana]	GO:0106245;;GO:0006659;;GO:0005789	molecular_function;;biological_process;;cellular_component	L-serine-phosphatidylethanolamine phosphatidyltransferase activity;;phosphatidylserine biosynthetic process;;endoplasmic reticulum membrane	K08635;K08729
gene-LOC108000809	LOC108000809	V-type proton ATPase subunit G	1641	0.846383	-0.240618	0.000834466	0.0980357	no	down	5260.91	5160.42	4687.43	3638.67	4343.15	4915.17	5033.43	5231.48	7070.44	6229.51	4897.93	4928.92	4774.71	4724.41	5534.64	4779.21	276.43	241.38	235.14	208.6	233.9	286.57	274.96	250.26	429.38	374.31	276.71	229.15	325.45	290.05	251.14	224.94	250.905	300.141	XP_003689962.1	V-type proton ATPase subunit G [Apis florea]	GO:0016471;;GO:0046961	cellular_component;;molecular_function	vacuolar proton-transporting V-type ATPase complex;;proton-transporting ATPase activity, rotational mechanism	K02152
gene-LOC108002233	LOC108002233	inositol polyphosphate multikinase, transcript variant X3	2250	0.756792	-0.402031	0.000836635	0.0980357	no	down	1140	1173	1210	1114	1228	1036	1091	1416	1996	2206	1119	1054	1552	1673	1288	1046	31.37	27.99	31.74	34.9	34.47	29.98	30.33	34.49	60.15	67.91	31.68	24.5	54.73	52.46	30.27	24.57	31.9088	43.2837	XP_016919279.1	inositol polyphosphate multikinase [Apis cerana]	GO:0032958;;GO:0016301;;GO:0016310	biological_process;;molecular_function;;biological_process	inositol phosphate biosynthetic process;;kinase activity;;phosphorylation	K00915;K07756
gene-LOC107994208	LOC107994208	histone acetyltransferase Tip60	1917	0.748216	-0.418474	0.000858618	0.099428	no	down	138	178	133	150.82	135	165	143	189.76	312	266	177	146	186	187	157	148	82.22	70.48	21.39	72.18	48.27	55.37	59.16	78.36	37.06	54.58	48.51	48.32	79.98	52.19	52.41	35.82	60.9288	51.1088	XP_006618580.1	histone acetyltransferase Tip60 [Apis dorsata]	GO:0006355;;GO:0005634;;GO:0005694;;GO:0004402	biological_process;;cellular_component;;cellular_component;;molecular_function	regulation of transcription, DNA-templated;;nucleus;;chromosome;;histone acetyltransferase activity	K11306;K11307;K11304;K11308
gene-LOC108000082	LOC108000082	acyl-CoA Delta-9 desaturase, transcript variant X1	1620	0.705305	-0.50368	0.000869721	0.0995426	no	down	501	693	527	363	461	507	677	578	623	676	735	605	596	630	877	951	22.13	26.76	21.96	16.4	19.99	23.41	29.88	22.27	31.37	33.23	33.72	22.86	32.8	31.37	32.79	36.55	22.85	31.8362	PBC29127.1	Acyl-CoA desaturase [Apis cerana cerana]	GO:0006633;;GO:0016717;;GO:0016020	biological_process;;molecular_function;;cellular_component	fatty acid biosynthetic process;;oxidoreductase activity, acting on paired donors, with oxidation of a pair of donors resulting in the reduction of molecular oxygen to two molecules of water;;membrane	K00507
gene-LOC108001125	LOC108001125	guanine nucleotide-binding protein subunit alpha homolog	5905	1.36129	0.444972	0.000895968	0.100351	no	up	272.75	238.14	269.44	224.13	201.21	226.21	235.65	356.95	260.14	185.63	118.89	124.29	214.92	220.14	146.34	145	3.43	2.67	3.26	3.08	2.61	3.15	3.08	4.09	3.78	2.67	1.62	1.39	3.49	3.22	1.6	1.64	3.17125	2.42625	XP_016917476.1	guanine nucleotide-binding protein subunit alpha homolog [Apis cerana]	GO:0031683;;GO:0003924;;GO:0007266;;GO:0001664;;GO:0007186;;GO:0005525	molecular_function;;molecular_function;;biological_process;;molecular_function;;biological_process;;molecular_function	G-protein beta/gamma-subunit complex binding;;GTPase activity;;Rho protein signal transduction;;G-protein coupled receptor binding;;G-protein coupled receptor signaling pathway;;GTP binding	K04630;K04346;K04534;K04634;K04632
gene-LOC107995340	LOC107995340	coatomer subunit beta, transcript variant X2	4500	0.80504	-0.312867	0.000897178	0.100351	no	down	2391	2661	2494	2188	2364	2119	2176	3075	3423	3928	2116	2326	3196	3009	2761	2229	46.46	46.15	46.58	46.5	47.37	45.69	43.95	54.47	76.86	87.4	44.47	40.18	80.35	68.03	46.66	38.99	47.1463	60.3675	PBC34791.1	Coatomer subunit beta [Apis cerana cerana]	GO:0006886;;GO:0000139;;GO:0030126;;GO:0016192;;GO:0005198	biological_process;;cellular_component;;cellular_component;;biological_process;;molecular_function	intracellular protein transport;;Golgi membrane;;COPI vesicle coat;;vesicle-mediated transport;;structural molecule activity	K17301;K12397
gene-LOC107998094	LOC107998094	uncharacterized LOC107998094, transcript variant X1	2046	0.686832	-0.54197	0.000926632	0.102481	no	down	314	490	603	376	548	432	508	586	1092	656	468	388	907	674	585	630	12.89	17.57	22.76	16.43	22.01	19.04	20.66	20.84	48.44	28.75	19.16	13.26	45.43	31.81	20.32	22.31	19.025	28.685	XP_016771992.2	uncharacterized protein LOC724636 isoform X2 [Apis mellifera]	GO:0006355;;GO:0046983;;GO:0005634;;GO:0007517	biological_process;;molecular_function;;cellular_component;;biological_process	regulation of transcription, DNA-templated;;protein dimerization activity;;nucleus;;muscle organ development	K18484
gene-LOC108003829	LOC108003829	ATP-binding cassette sub-family D member 1, transcript variant X1	3294	0.775124	-0.3675	0.000941664	0.102987	no	down	467	441	495	416	498	469	501	567	656	752	525	420	736	655	461	517	11.34	9.55	11.55	11.05	12.46	12.62	12.66	12.54	18.4	20.9	13.79	9.06	23.12	18.53	9.73	11.29	11.7212	15.6025	XP_016921849.1	ATP-binding cassette sub-family D member 1 [Apis cerana]	GO:0016020;;GO:0140359;;GO:0016887;;GO:0005524	cellular_component;;molecular_function;;molecular_function;;molecular_function	membrane;;ABC-type transmembrane transporter activity;;ATPase activity;;ATP binding	K05677;K05676;K05668;K05673;K05658
gene-LOC107994166	LOC107994166	O-acyltransferase like protein-like, transcript variant X1	2893	1.48504	0.570503	0.000988397	0.10691	no	up	528	558	586	966	465	812	535	986	497	418	295	381	528	543	464	345	11.09	11.58	12.89	23.2	10.77	19.76	12.34	19.93	11.95	10.48	7.4	8.29	14.7	14.4	8.98	6.89	15.195	10.3863	XP_016906434.1	O-acyltransferase like protein-like isoform X1 [Apis cerana]	GO:0016020;;GO:0016747	cellular_component;;molecular_function	membrane;;transferase activity, transferring acyl groups other than amino-acyl groups
gene-LOC108004137	LOC108004137	facilitated trehalose transporter Tret1-like, transcript variant X1	2196	0.829747	-0.269257	0.00100743	0.107698	no	down	1418.27	1351.16	1276.11	935.79	1265.03	1284.63	1256.38	1532.38	1934.29	1751.61	1045.5	1220.01	1525.23	1431.93	1573.62	1342.12	54.11	45.3	46.76	38.75	49.63	53.77	48.55	52.58	83.99	76.17	43.47	41.53	75	62.27	53.27	46.24	48.6812	60.2425	XP_016922312.1	facilitated trehalose transporter Tret1-2 homolog isoform X1 [Apis cerana]	GO:0022857;;GO:0016020	molecular_function;;cellular_component	transmembrane transporter activity;;membrane
gene-LOC107995530	LOC107995530	sodium-coupled monocarboxylate transporter 1, transcript variant X1	2851	0.740785	-0.432874	0.00101756	0.107698	no	down	294.67	460.09	411.63	261.28	492.78	369.55	409	602.14	581.04	675.37	468.93	422.86	415.32	539.29	560.35	522.53	8.15	11.2	11.24	7.57	13.97	11.82	11.68	15.18	17.7	20.95	13.78	10.44	14.77	17.69	13.31	13.31	11.3513	15.2438	XP_016908593.1	sodium-coupled monocarboxylate transporter 1 isoform X1 [Apis cerana]	GO:0022857;;GO:0016020	molecular_function;;cellular_component	transmembrane transporter activity;;membrane	K14388
gene-LOC108001021	LOC108001021	facilitated trehalose transporter Tret1, transcript variant X3	3940	0.724197	-0.465547	0.00103012	0.107867	no	down	1250	1594	1837	999	2247	1451	1641	1624	1925	2438	1866	1763	2140	2382	2056	1908	23.72	25.67	31.97	19.66	41.85	29.47	31.25	26.76	40.94	49.86	37.18	28.64	50.08	50.07	32.7	31.96	28.7937	40.1788	XP_016917292.1	facilitated trehalose transporter Tret1 [Apis cerana]	GO:0022857;;GO:0016020;;GO:0008643	molecular_function;;cellular_component;;biological_process	transmembrane transporter activity;;membrane;;carbohydrate transport	K14258
gene-LOC107995168	LOC107995168	mRNA cap guanine-N7 methyltransferase, transcript variant X1	2895	1.36698	0.450988	0.00106632	0.110482	no	up	1738.97	1220.08	1359.03	1211.39	1142.5	1679.39	1584.15	1485.84	1535.46	840.54	995.84	703.32	850.19	793.17	1164.6	1101.15	47.29	29.58	35.46	36.02	31.98	50.64	44.81	36.81	48.23	26.17	29.27	16.99	29.91	25.14	27.5	26.93	39.0737	28.7675	XP_016908005.1	mRNA cap guanine-N7 methyltransferase isoform X1 [Apis cerana]				K00565
gene-LOC107998907	LOC107998907	leucine-rich PPR motif-containing protein, mitochondrial-like, transcript variant X1	2364	1.80186	0.849487	0.00109609	0.112383	no	up	174.92	139.93	69.91	89.32	56.97	191.86	144.39	177.64	144.44	50.21	72.8	41.17	85.68	55.26	43.14	62.13	5.25	2.83	1.78	2.72	1.72	5	4.33	4.15	3.85	1.48	1.89	1.51	2.96	1.77	0.93	1.97	3.4725	2.045	KAG6795753.1	leucine-rich PPR motif-containing protein, mitochondrial [Apis mellifera caucasica]	GO:0005634;;GO:0003677	cellular_component;;molecular_function	nucleus;;DNA binding
gene-LOC108000000	LOC108000000	alanine--glyoxylate aminotransferase 2-like	1968	0.665287	-0.587951	0.00111758	0.112888	no	down	2698.98	2900.99	4033.96	1378	3653.98	2973.98	3157.99	3474	3340.93	4112.99	4852.95	3357	5256.96	4910.97	3562.69	4517.98	182.47	165.18	203.66	92.61	165.14	143.04	193.26	170.18	196.33	220.47	276.59	179.85	363.24	284.02	131.89	182.16	164.442	229.319	XP_016915605.1	alanine--glyoxylate aminotransferase 2-like [Apis cerana]	GO:0008483;;GO:0030170	molecular_function;;molecular_function	transaminase activity;;pyridoxal phosphate binding	K13524;K00819;K00827;K14286
gene-LOC108004513	LOC108004513	SET domain-containing protein SmydA-8, transcript variant X1	1826	0.674535	-0.568034	0.00112394	0.112888	no	down	540.09	928.51	1045.14	480.77	1133.31	558.57	791.99	914.49	1475.31	952.37	1004.99	1030.21	1294.72	1139.83	792.12	1260.35	25.09	38.31	46.28	24.35	53.99	28.89	38.14	38.56	79.06	50.52	50.06	42.27	77.89	61.99	31.87	52.53	36.7013	55.7737	XP_016922959.1	SET domain-containing protein SmydA-8 [Apis cerana]	GO:0043229;;GO:0046872	cellular_component;;molecular_function	intracellular organelle;;metal ion binding
gene-LOC107998590	LOC107998590	la-related protein 6	2456	1.32011	0.400655	0.00113807	0.113152	no	up	67431.1	68935.2	50011.1	66972.9	44104	46768.6	48135.4	75483.4	41502.7	48154.6	35661.9	36893.2	35283.9	46365.1	50584.9	38774.9	1818.44	1607.26	1297.78	2006.98	1219.35	1391.58	1351.21	1716.61	1349.2	1563.66	1040.91	869.54	1236.54	1414.97	1235.21	940.48	1551.15	1206.31	XP_016913426.1	la-related protein 6 [Apis cerana]	GO:0005634;;GO:1990904;;GO:0003723;;GO:0006396	cellular_component;;cellular_component;;molecular_function;;biological_process	nucleus;;ribonucleoprotein complex;;RNA binding;;RNA processing	K18757;K18763;K11090;K15191;K18733
gene-LOC107993983	LOC107993983	phosphatidylinositol-3-phosphatase SAC1	2627	0.865938	-0.207664	0.00118939	0.117071	no	down	1155	1192	1146	975	1235	1120	1062	1287	1488	1504	1056	1103	1312	1234	1289	1068	31	28.6	29.92	28.64	35.51	33.7	29.82	31.95	46.82	47.56	30.95	26.37	46.21	39.1	30.34	26.21	31.1425	36.695	XP_016906172.1	phosphatidylinositide phosphatase SAC1 [Apis cerana]	GO:0016020;;GO:0016791	cellular_component;;molecular_function	membrane;;phosphatase activity	K21798;K20279;K21797;K22913
gene-LOC107998128	LOC107998128	U6 small nuclear RNA (adenine-(43)-N(6))-methyltransferase, transcript variant X1	2586	1.31671	0.396936	0.00126849	0.12276	no	up	623	545	455	517	514	661	560	716	741	369	395	375	335	345	380	394	20.86	17.25	15.78	20.25	18.56	25.81	20.06	22.39	29.33	15.45	15.12	11.79	15.5	13.95	11.93	12.38	20.12	15.6813	XP_016912677.1	U6 small nuclear RNA (adenine-(43)-N(6))-methyltransferase isoform X1 [Apis cerana]	GO:0044238;;GO:0008757;;GO:0006725;;GO:0034641;;GO:0032259;;GO:1901360;;GO:0046483	biological_process;;molecular_function;;biological_process;;biological_process;;biological_process;;biological_process;;biological_process	primary metabolic process;;S-adenosylmethionine-dependent methyltransferase activity;;cellular aromatic compound metabolic process;;cellular nitrogen compound metabolic process;;methylation;;organic cyclic compound metabolic process;;heterocycle metabolic process	K11393
gene-LOC108000053	LOC108000053	uncharacterized LOC108000053, transcript variant X3	2401	1.37024	0.454428	0.00127212	0.12276	no	up	463.36	400.87	357	372.27	331.75	682.11	415.28	523.27	496.53	315	248.99	258	255.75	297.66	284	316.35	12.79	10.24	9.63	11.33	10.05	21.49	11.68	12.5	16.12	9.89	7.57	6.46	9.26	9.98	7.12	7.97	12.4637	9.29625	XP_016915687.1	uncharacterized protein LOC108000053 [Apis cerana]	GO:0016787;;GO:0016020;;GO:0043229;;GO:0003724;;GO:0005524;;GO:0003743	molecular_function;;cellular_component;;cellular_component;;molecular_function;;molecular_function;;molecular_function	hydrolase activity;;membrane;;intracellular organelle;;RNA helicase activity;;ATP binding;;translation initiation factor activity
gene-LOC107997797	LOC107997797	GATOR complex protein NPRL3, transcript variant X1	2983	1.25732	0.330354	0.00134613	0.128641	no	up	691.8	671.73	548.59	571	627.58	587.53	542.47	680.3	521.84	416.65	342.22	500.76	410.16	507.14	552.65	442	26.41	23.23	20.12	23.1	24.76	22.37	21.03	22.93	22.06	17.74	13.55	17.1	20.1	21.52	18.87	14.47	22.9937	18.1762	PBC26625.1	hypothetical protein APICC_01193 [Apis cerana cerana]	GO:0032007;;GO:0005764;;GO:1990130;;GO:0034198	biological_process;;cellular_component;;cellular_component;;biological_process	negative regulation of TOR signaling;;lysosome;;Iml1 complex;;cellular response to amino acid starvation	K20406
gene-LOC107998508	LOC107998508	terpene synthase, transcript variant X1	1149	1.25212	0.324376	0.0013847	0.131054	no	up	453	542	422	414	415	480	427	476	374	321	257	385	306	357	391	342	31.53	36.14	28.8	33.72	31.75	39.38	32.26	31.73	31.39	27.48	19.88	25.24	29.76	29.99	24.69	21.96	33.1638	26.2987	XP_016913307.1	geranylgeranyl pyrophosphate synthase isoform X1 [Apis cerana]	GO:0042811;;GO:0016740;;GO:0008299	biological_process;;molecular_function;;biological_process	pheromone biosynthetic process;;transferase activity;;isoprenoid biosynthetic process	K12504;K00804
gene-LOC108002930	LOC108002930	uncharacterized LOC108002930, transcript variant X2	2127	1.58384	0.663431	0.00140384	0.1316	no	up	231	138	121.85	125	115.01	198	208	233	175.02	76	111.01	75	111	133.03	56	84	9.27	5.06	4.74	5.57	4.91	8.86	8.69	8.57	8.07	3.51	4.88	2.85	5.78	6.37	2.09	3.03	6.95875	4.5725	XP_016920055.1	uncharacterized protein LOC108002736 [Apis cerana]				K20803
gene-LOC114577837	LOC114577837	uncharacterized LOC114577837	1417	0.731583	-0.450906	0.00149685	0.138995	no	down	203	204	186	199	230	181	179	294	243	345	181	191	344	256	331	268	12.81	11.45	11.18	13.68	14.85	12.67	11.74	16.88	17.72	24.87	12.25	10.65	28.18	18.89	17.99	15.12	13.1575	18.2087
gene-LOC133666821	LOC133666821	uncharacterized LOC133666821	4908	1.83663	0.877058	0.00153101	0.140839	no	up	144.04	130.38	51.5	156.54	34.83	84.42	102.79	126.64	52.22	56.87	31.39	32.78	75.56	44.87	60.64	73.79	2.2	1.78	0.76	2.62	0.55	1.43	1.64	1.76	0.92	1	0.52	0.45	1.49	0.8	0.81	1.02	1.5925	0.87625	KOX71164.1	hypothetical protein WN51_04187 [Melipona quadrifasciata]
gene-LOC107999989	LOC107999989	UTP--glucose-1-phosphate uridylyltransferase, transcript variant X1	1864	0.788056	-0.343631	0.00155921	0.142104	no	down	4011	4464.97	4549.98	2674.94	4167	4202.98	4956	5117.97	6963.96	5815	5202	3901	5294	5198.98	4020	4678	177.22	172.81	186.59	127.18	186.2	201.75	224.39	200.5	347.94	287.54	241.31	150.55	294.54	261.4	152.26	184.34	184.58	239.985	XP_006608696.1	UTP--glucose-1-phosphate uridylyltransferase isoform X1 [Apis dorsata]	GO:0005978;;GO:0006011;;GO:0003983	biological_process;;biological_process;;molecular_function	glycogen biosynthetic process;;UDP-glucose metabolic process;;UTP:glucose-1-phosphate uridylyltransferase activity	K00963
gene-LOC107994875	LOC107994875	uncharacterized LOC107994875, transcript variant X1	1666	1.26114	0.334729	0.00162598	0.14683	no	up	2515.55	2472.41	1728.56	1996.3	1939.15	2163.57	2054.2	2607.94	2176.87	1557.36	1069.17	1719.08	1447.1	1696.71	1929.93	1535.92	46.03	40.5	32.3	43.94	38.35	43.23	39.88	44.68	46.97	35.2	23.03	28.87	35.55	36.7	32.05	27.2	41.1138	33.1962	PBC31781.1	hypothetical protein APICC_06313 [Apis cerana cerana]	GO:0016020	cellular_component	membrane
gene-LOC107999094	LOC107999094	centromere protein I	6387	1.23961	0.309881	0.00164871	0.14753	no	up	435.39	451.33	370.42	441.2	360.84	518.68	427.46	501.68	453.75	321.49	308.72	313.63	283.72	309.76	317.34	373.9	11.6	11.14	10.4	13.98	9.87	15.28	11.61	12.89	14.12	9.96	9.4	7.86	10.05	9.93	7.7	9.68	12.0962	9.8375	XP_026297196.1	centromere protein I [Apis mellifera]	GO:0005634;;GO:0034508;;GO:0000776	cellular_component;;biological_process;;cellular_component	nucleus;;centromere complex assembly;;kinetochore	K11501
gene-LOC107997803	LOC107997803	uncharacterized LOC107997803	1713	1.40765	0.493285	0.00169473	0.148374	no	up	1192	906	616	976	541	1032	968	1297	742	484	669	668	584	646.91	590	613	69.23	51.09	38.66	63.95	36.95	66.69	59.52	64.68	49.94	32.21	44.6	37.6	43.55	43.56	34.9	35.68	56.3462	40.255	XP_016912138.1	uncharacterized protein LOC107997803 [Apis cerana]	GO:0005737;;GO:0004519;;GO:0016020;;GO:0046872	cellular_component;;molecular_function;;cellular_component;;molecular_function	cytoplasm;;endonuclease activity;;membrane;;metal ion binding
gene-LOC108000974	LOC108000974	ATP synthase subunit beta, mitochondrial, transcript variant X2	2442	0.761595	-0.392904	0.00171301	0.148374	no	down	8910.87	10937.5	11125	8998.6	10832.7	9683.94	10441.1	12653.4	16969.2	19296.3	9539.5	9217.68	15522.4	14428	10631.9	9543.91	355.82	391.88	426.81	393.74	447.04	430.63	433.54	462.01	783.23	889.33	410.15	329.81	808.78	680.61	372.47	344.45	417.684	577.354	XP_006564892.1	ATP synthase subunit beta, mitochondrial [Apis mellifera]	GO:0045261;;GO:0046961;;GO:0016887;;GO:0005524;;GO:0046933	cellular_component;;molecular_function;;molecular_function;;molecular_function;;molecular_function	proton-transporting ATP synthase complex, catalytic core F(1;;proton-transporting ATPase activity, rotational mechanism;;ATPase activity;;ATP binding;;proton-transporting ATP synthase activity, rotational mechanism	K22825;K02133;K02132;K02145;K02147
gene-LOC107994916	LOC107994916	serine/threonine-protein phosphatase 2A 65 kDa regulatory subunit A alpha isoform, transcript variant X1	2450	0.825618	-0.276454	0.00171783	0.148374	no	down	4254	4364	3513	2959	3449	3378	3658	4354	5554	5604	3246	3653	4482	4531	4015	3406	147.18	134.54	116.46	111.86	122.66	129.58	131.64	137.17	221.98	221.89	121.2	112.1	200.74	182.8	120.38	105.85	128.886	160.868	XP_003486616.2	serine/threonine-protein phosphatase 2A 65 kDa regulatory subunit A alpha isoform isoform X2 [Bombus impatiens]				K03456
gene-KEH14_p13	ND2	NADH dehydrogenase subunit 2	996	0.516738	-0.952495	0.0017207	0.148374	no	down	192.31	174.84	329.11	245.84	139	186.03	221.98	248.96	219.06	260.69	813.18	505.14	200.58	205.24	299.56	559.11	19.47	15.71	31.5	27.05	14.31	20.93	23.34	22.93	25.65	30.11	87.65	44.96	26.49	24.41	25.94	50.35	21.905	39.445	YP_003735169.1	NADH dehydrogenase subunit 2 [Apis cerana]	GO:0016020;;GO:0005739	cellular_component;;cellular_component	membrane;;mitochondrion	K03879
gene-LOC107996191	LOC107996191	uncharacterized LOC107996191	3365	1.77667	0.829173	0.00175758	0.148374	no	up	16369	13741	6917	12950	5669	8920	8503	20068	5403	8132	2561	7072	10475	5355	6947	2935	376.26	281.72	152.72	325.57	134.22	227.33	203.36	420.26	143.49	214.09	63.68	144.42	311.35	143.35	138.74	60.7	265.18	152.477	XP_016909612.1	uncharacterized protein LOC107996191 [Apis cerana]
gene-LOC108002897	LOC108002897	uncharacterized LOC108002897	9236	0.748885	-0.417184	0.00175956	0.148374	no	down	296.2	382.79	419.61	257.07	347.73	292.86	371.83	404.07	376.6	567.72	425.54	470.01	378	460.48	465.84	326.64	2.34	2.69	3.19	2.22	2.83	2.56	3.05	2.9	3.43	5.13	3.64	3.3	3.85	4.22	3.2	2.32	2.7225	3.63625	XP_016920368.1	uncharacterized protein LOC108002897 [Apis cerana]	GO:0016020	cellular_component	membrane
gene-LOC107992689	LOC107992689	serine--tRNA ligase, mitochondrial, transcript variant X1	2674	1.28061	0.356834	0.00176366	0.148374	no	up	671.97	584.2	448.98	518.34	593.64	652.47	622.14	662.61	530.11	369.81	378.19	480.32	383.4	378.67	504.03	478.26	22.91	19.39	16.05	21.93	24.44	26.24	22.96	20.73	22.04	15.75	16.09	16.87	17.79	15.88	17.3	15.52	21.8313	17.155	XP_016904197.1	serine--tRNA ligase, mitochondrial isoform X1 [Apis cerana]	GO:0006434;;GO:0004828;;GO:0005524	biological_process;;molecular_function;;molecular_function	seryl-tRNA aminoacylation;;serine-tRNA ligase activity;;ATP binding	K01875
gene-LOC107994220	LOC107994220	enolase-like	1857	0.597002	-0.744193	0.00178641	0.149014	no	down	17.35	41	76.28	38.36	48.08	26	50.21	40.04	100.13	63.22	60	55	69.79	83	48.28	61.12	0.79	1.65	3.3	1.9	2.23	1.31	2.36	1.65	5.24	3.27	2.92	2.2	4.09	4.39	1.89	2.48	1.89875	3.31	XP_006562554.1	enolase [Apis mellifera]	GO:0000015;;GO:0000287;;GO:0004634;;GO:0006096	cellular_component;;molecular_function;;molecular_function;;biological_process	phosphopyruvate hydratase complex;;magnesium ion binding;;phosphopyruvate hydratase activity;;glycolytic process	K01895;K01689
gene-LOC108003217	LOC108003217	DNA-directed RNA polymerase II subunit GRINL1A, transcript variant X4	1304	1.43728	0.523346	0.00182068	0.150597	no	up	250	282	251	222	211	357	243	272	258	121	177	175	113	120	212	200	18.94	18.62	17.96	18.19	16.45	30.17	18.94	18.55	22.67	10.48	14.68	11.73	11.29	10.45	13.83	13.37	19.7275	13.5625	XP_016920839.1	DNA-directed RNA polymerase II subunit GRINL1A [Apis cerana]	GO:0006368;;GO:0005634;;GO:0000428;;GO:0003711	biological_process;;cellular_component;;cellular_component;;molecular_function	transcription elongation from RNA polymerase II promoter;;nucleus;;DNA-directed RNA polymerase complex;;obsolete transcription elongation regulator activity	K21987
gene-LOC107999367	LOC107999367	transcription initiation factor TFIID subunit 4-like, transcript variant X1	5265	0.813344	-0.298063	0.00185256	0.151956	no	down	1447.92	1678.28	1582.99	1854.26	1655.46	1420.86	1514.29	2028.1	2292.05	2111.56	1613.68	1733.51	1929.09	2307	1915.23	1486.97	10.15	10.45	10.19	14.34	12.37	10.75	9.81	12.22	19.22	18.2	14	9.92	17.65	19.65	11.98	9.06	11.285	14.96	XP_016914625.1	transcription initiation factor TFIID subunit 4-like isoform X1 [Apis cerana]	GO:0005669;;GO:0046982;;GO:0003743;;GO:0006352;;GO:0006366	cellular_component;;molecular_function;;molecular_function;;biological_process;;biological_process	transcription factor TFIID complex;;protein heterodimerization activity;;translation initiation factor activity;;DNA-templated transcription, initiation;;transcription from RNA polymerase II promoter	K03129
gene-LOC107995788	LOC107995788	17-beta-hydroxysteroid dehydrogenase 13, transcript variant X1	1878	0.828982	-0.270587	0.00190183	0.152156	no	down	522	707	664	479	587	530	617	680	730	757	577.98	694	618	664	693	704	29.87	36.29	35.87	29.71	34.97	33.25	36.35	35.55	48.73	49.98	35.47	35.19	45.85	43.89	34.61	36	33.9825	41.215	XP_016908953.1	17-beta-hydroxysteroid dehydrogenase 13 [Apis cerana]	GO:0016020	cellular_component	membrane	K15734
gene-LOC107992714	LOC107992714	2',5'-phosphodiesterase 12, transcript variant X1	2007	1.23632	0.306047	0.00191394	0.152156	no	up	742.01	787.24	597.31	648.83	628.88	815.84	813.55	1024.67	774.22	530.49	554.72	519.1	486.56	529.92	580.16	642.45	31.03	30.21	24.18	30.15	27.75	37.54	34.92	38.52	37.94	25.05	24.68	20.09	26.66	25.76	21.73	24.91	31.7875	25.8525	XP_016904233.1	2',5'-phosphodiesterase 12 isoform X1 [Apis cerana]	GO:0003824	molecular_function	catalytic activity	K12603;K19612
gene-LOC108003208	LOC108003208	dehydrodolichyl diphosphate synthase complex subunit DHDDS, transcript variant X1	1377	1.31545	0.395559	0.00191724	0.152156	no	up	1104	970	728	915	825	1094	856	1068	820	531	607	812	538	622	715	759	72.83	57.21	45.92	66.11	55.87	79.99	58.8	64.39	62.41	40.08	43.11	47.71	46.48	48.45	41.12	45.17	62.64	46.8162	PBC26813.1	Dehydrodolichyl diphosphate synthase [Apis cerana cerana]	GO:0016765;;GO:0045547	molecular_function;;molecular_function	transferase activity, transferring alkyl or aryl (other than methyl) groups;;dehydrodolichyl diphosphate synthase activity	K11778
gene-LOC108003821	LOC108003821	octopamine receptor beta-1R	5101	0.722865	-0.468201	0.00195354	0.152156	no	down	470	506	393	321	411	337	259	453	473	664	303	572	616	549	472	447	6.9	6.63	5.55	5.16	6.22	5.48	3.96	6.06	8.02	11.16	4.82	7.47	11.68	9.37	6.03	5.91	5.745	8.0575	XP_016921836.1	octopamine receptor beta-1R [Apis cerana]	GO:0004930;;GO:0016020	molecular_function;;cellular_component	G-protein coupled receptor activity;;membrane	K22815;K04148;K22790
gene-LOC133666950	LOC133666950	uncharacterized LOC133666950	2995	2.7971	1.48393	0.00195439	0.152156	no	up	911.5	1157.09	675.94	2989.72	1174.97	1177.98	879.57	1045.18	188.27	571.14	75.94	231.52	809.09	379.95	1024.69	201.33	23.83	26.97	16.96	85.46	31.62	34.15	23.92	24.89	5.69	17.1	2.15	5.37	27.36	11.57	23.26	4.73	33.475	12.1538
gene-LOC107995631	LOC107995631	FAST kinase domain-containing protein 4, transcript variant X1	2072	1.37	0.454176	0.00197011	0.152156	no	up	1020	906	666	765	609	1117	1106	1056	947	440	588	593	593	587	581	681	44.76	37.33	29.23	37.7	28.74	55.22	50.58	41.1	47.44	23.16	26.64	23.84	32.7	28.71	23.67	29.29	40.5825	29.4312	PBC33717.1	AP-1 complex subunit sigma-2 [Apis cerana cerana]	GO:0006886;;GO:0030121;;GO:0005905;;GO:0035615	biological_process;;cellular_component;;cellular_component;;molecular_function	intracellular protein transport;;AP-1 adaptor complex;;clathrin-coated pit;;clathrin adaptor activity
gene-LOC107999784	LOC107999784	hexokinase-1, transcript variant X1	3099	0.784372	-0.35039	0.00197468	0.152156	no	down	2669.35	3896.27	2994.42	2009.04	3416.59	2927.74	3609.86	3804.3	4028.71	4659.15	3378.04	3453.3	4048.91	4269.42	3255.77	3278.17	71.16	91.49	76.73	58.47	92.75	83.71	98.02	89.74	120.69	138.35	98.83	80.72	136.48	129	74.81	79	82.7588	107.235	XP_016915302.1	hexokinase-1 [Apis cerana]	GO:0004396;;GO:0019318;;GO:0004340;;GO:0001678;;GO:0006096;;GO:0005524;;GO:0005536	molecular_function;;biological_process;;molecular_function;;biological_process;;biological_process;;molecular_function;;molecular_function	hexokinase activity;;hexose metabolic process;;glucokinase activity;;cellular glucose homeostasis;;glycolytic process;;ATP binding;;glucose binding	K00844
gene-LOC108003424	LOC108003424	intraflagellar transport protein 172 homolog	5570	0.59781	-0.742241	0.00199121	0.152156	no	down	148.34	194.68	150.66	226.66	148.27	112.11	276.99	184.54	484	179.5	202.99	203.35	308.27	534	222	199.97	2.22	2.78	2.15	3.47	2.43	2	4.23	2.66	8.04	3.43	3.14	2.62	6.1	8.62	2.93	2.61	2.7425	4.68625	XP_016921150.1	intraflagellar transport protein 172 homolog [Apis cerana]				K19676;K19678
gene-LOC107993480	LOC107993480	cytochrome b-c1 complex subunit Rieske, mitochondrial, transcript variant X1	1153	0.85752	-0.221757	0.00199835	0.152156	no	down	7623	7982.93	7218	6848	6894	7255	7368	7992	10769	9861	6970	7268	7241	6713	9153	7822.94	645.69	600.68	582.02	631.94	595.18	681.42	646.05	615.5	1052.32	953.32	630.95	541.85	798.26	666.78	665.23	590.56	624.81	737.409	XP_016905397.1	cytochrome b-c1 complex subunit Rieske, mitochondrial isoform X1 [Apis cerana]	GO:0051537;;GO:0016020;;GO:0008121;;GO:0005739;;GO:0005743;;GO:0070469;;GO:0046872	molecular_function;;cellular_component;;molecular_function;;cellular_component;;cellular_component;;cellular_component;;molecular_function	2 iron, 2 sulfur cluster binding;;membrane;;ubiquinol-cytochrome-c reductase activity;;mitochondrion;;mitochondrial inner membrane;;respiratory chain;;metal ion binding	K13155;K00411
gene-LOC107999234	LOC107999234	probable cytochrome P450 305a1, transcript variant X1	2318	0.331602	-1.59247	0.00204779	0.152156	no	down	167.87	241.75	233.6	640.57	101.55	311.44	95.77	433.22	336.96	2403.79	588.04	1011.33	623.32	110.78	658.31	686.24	7.1	9.01	8.96	26.27	4.51	13.42	3.76	15.11	15.54	98.25	24.88	34.09	30.89	5.43	22.59	24.8	11.0175	32.0588	XP_016914418.1	probable cytochrome P450 305a1 [Apis cerana]	GO:0016020;;GO:0005506;;GO:0016705;;GO:0004497;;GO:0020037	cellular_component;;molecular_function;;molecular_function;;molecular_function;;molecular_function	membrane;;iron ion binding;;oxidoreductase activity, acting on paired donors, with incorporation or reduction of molecular oxygen;;monooxygenase activity;;heme binding	K14937;K14985
gene-LOC107993253	LOC107993253	chymotrypsin-1-like	1090	0.753505	-0.408311	0.00206097	0.152156	no	down	572.43	451.36	500.74	408	456.65	479.82	346.29	511.28	558.5	858.5	370.15	532.46	637.07	538	648.46	547.66	23.34	12.81	13.81	13.15	13.86	18.36	9.91	16.16	16.89	29	11.12	13.27	25.37	16.42	15.65	18.64	15.175	18.295	XP_016905071.1	chymotrypsin-1-like [Apis cerana]	GO:0004252;;GO:0006508	molecular_function;;biological_process	serine-type endopeptidase activity;;proteolysis
gene-LOC108000990	LOC108000990	solute carrier family 28 member 3, transcript variant X3	2912	0.766765	-0.383144	0.00206953	0.152156	no	down	234.99	265.91	377.12	191.47	343.16	260.56	323.46	345.78	404.84	400.63	319.49	338.67	381.93	355.24	315.02	368.3	8.54	8.89	13.17	7.58	13.35	10.34	12.22	12.08	16.94	16.71	12.41	10.89	18.55	15	10.02	12.27	10.7713	14.0988	XP_016917226.1	solute carrier family 28 member 3 [Apis cerana]				K11536
gene-LOC108004046	LOC108004046	peptidoglycan-recognition protein SC2, transcript variant X1	1024	0.718001	-0.477943	0.00212403	0.152156	no	down	1183.57	1319.79	847.69	1058.66	1184.92	905.91	920.61	1122.4	1421.73	2007.59	785.62	1530.2	1293.67	1136.71	1904.62	1226.65	117.46	116.15	80.1	114.4	119.36	99.66	95.08	101.31	163.5	226.9	83.74	133.59	167.45	132.71	161.64	108.47	105.44	147.25	XP_016922186.1	peptidoglycan-recognition protein SC2 isoform X1 [Apis cerana]	GO:0008745;;GO:0045087;;GO:0009253;;GO:0042834;;GO:0008270	molecular_function;;biological_process;;biological_process;;molecular_function;;molecular_function	N-acetylmuramoyl-L-alanine amidase activity;;innate immune response;;peptidoglycan catabolic process;;peptidoglycan binding;;zinc ion binding	K24075;K01446
gene-LOC108004234	LOC108004234	cleavage stimulation factor subunit 2, transcript variant X1	1702	0.839527	-0.252351	0.00213486	0.152156	no	down	660.38	742.29	549.07	529.4	623.05	596.36	619.24	748.17	969.07	869.11	553.58	596.93	784.15	731.67	628.54	609.32	33.45	33.44	26.55	29.18	32.32	33.67	32.62	34.49	56.76	50.37	30.1	26.7	51.48	43.26	27.53	27.68	31.965	39.235	XP_006609943.1	cleavage stimulation factor subunit 2 isoform X1 [Apis dorsata]	GO:0031124;;GO:0005634;;GO:0003723	biological_process;;cellular_component;;molecular_function	mRNA 3'-end processing;;nucleus;;RNA binding	K14407;K12837;K13208;K12838;K13091
gene-LOC107997630	LOC107997630	uncharacterized LOC107997630	1554	1.32651	0.407637	0.00213935	0.152156	no	up	725.7	670.26	582.67	546	573.44	906.55	648	700.79	717	378.65	484.11	417	361.38	437	488.45	550	37.15	30.3	28.66	29.39	29.99	50.22	33.81	32.03	41.46	21.51	25.73	18.36	22.91	25.15	20.52	24.08	33.9438	24.965	XP_016911859.1	uncharacterized protein LOC107997630 [Apis cerana]
gene-LOC108002092	LOC108002092	schwannomin-interacting protein 1 homolog, transcript variant X2	6648	0.829879	-0.269027	0.00213964	0.152156	no	down	1479.06	1835.5	1935.1	1585.02	1801.81	1839.96	1634.02	2085.29	2384.44	2632.1	1574.52	1832.91	1880.41	2324.11	1849.31	1777.36	13.81	16.01	17.91	16.51	17.54	19.33	16.5	17.84	26.17	29.79	15.94	15.91	22.75	26.38	15.77	15.2	16.9312	20.9887	XP_016919027.1	schwannomin-interacting protein 1 homolog isoform X1 [Apis cerana]
gene-LOC107997707	LOC107997707	protein naked cuticle homolog 2-like	7292	1.37531	0.459758	0.00214245	0.152156	no	up	148.91	106.59	94.01	153.96	118.83	139.53	132.97	165.9	111.89	118	66.8	80	108	103.93	66.71	80	1.5	0.96	0.91	1.7	1.24	1.56	1.39	1.52	1.3	1.36	0.73	0.72	1.41	1.22	0.59	0.73	1.3475	1.0075	XP_016911964.1	protein naked cuticle homolog 2-like [Apis cerana]	GO:0005737;;GO:0016055;;GO:0005509;;GO:0005886;;GO:0030178	cellular_component;;biological_process;;molecular_function;;cellular_component;;biological_process	cytoplasm;;Wnt signaling pathway;;calcium ion binding;;plasma membrane;;negative regulation of Wnt signaling pathway	K03213
gene-LOC108000620	LOC108000620	MATH and LRR domain-containing protein PFE0570w-like, transcript variant X1	4971	1.47917	0.56479	0.00215482	0.152156	no	up	100	104	65	99	110	150	74	132	130	62	56	59	66	56	52	60	1.53	1.4	0.96	1.66	1.71	2.51	1.16	1.81	2.31	1.07	0.92	0.79	1.3	0.99	0.68	0.82	1.5925	1.11	XP_028523878.1	MATH and LRR domain-containing protein PFE0570w-like [Apis cerana]
gene-LOC133666958	LOC133666958	uncharacterized LOC133666958	417	2.55466	1.35313	0.00217206	1	no	up	11	19	11.18	42	6	9	11	20	7	12	2	5	5	4	8	6	4.51	5.64	4.49	21.75	2.74	5.43	5.19	9.51	4.65	6.67	0.85	2.14	3.86	2.43	2.95	2.88	7.4075	3.30375
gene-LOC133666898	LOC133666898	uncharacterized LOC133666898	863	1.58095	0.660791	0.00217542	0.152156	no	up	55.08	80.56	35.99	65.1	71.5	75.33	51.18	75.9	33.24	25.12	31.07	34.62	48.08	37.75	33.41	58.62	6.9	8.93	4.24	8.84	9.07	10.48	6.65	8.64	4.81	3.58	4.12	3.8	7.87	5.57	3.56	6.5	7.96875	4.97625	XP_028522855.1	uncharacterized protein LOC114577629, partial [Apis cerana]
gene-LOC108001338	LOC108001338	transcriptional adapter 2B, transcript variant X1	4797	0.786574	-0.346346	0.00220133	0.152156	no	down	861	851	974	756	935	865	832	1178	1496	1505.96	989.59	686	1211	1102	920	891	12.91	11.52	14.24	12.45	14.6	14.59	13.04	16.38	26.54	26.55	16.19	9.28	24.06	19.6	12	12	13.7163	18.2775	XP_012340046.1	transcriptional adapter 2B [Apis florea]	GO:0035065;;GO:0005634;;GO:0003713;;GO:0070461;;GO:0006357;;GO:0008270	biological_process;;cellular_component;;molecular_function;;cellular_component;;biological_process;;molecular_function	regulation of histone acetylation;;nucleus;;transcription coactivator activity;;SAGA-type complex;;regulation of transcription from RNA polymerase II promoter;;zinc ion binding	K15127;K11314
gene-LOC108000515	LOC108000515	elongation of very long chain fatty acids protein 7-like, transcript variant X1	2368	0.389552	-1.36011	0.00221101	0.152156	no	down	126	110	68	47	43	206	111	116	359	181	634	219	148	124	51	239	4.99	4.26	3.13	2.44	2.97	8.81	5.34	4.93	15.24	7.66	23.97	7.45	8.09	6.56	1.99	7.98	4.60875	9.8675	PBC32087.1	Elongation of very long chain fatty acids protein [Apis cerana cerana]	GO:0009922;;GO:0006633;;GO:0016020	molecular_function;;biological_process;;cellular_component	fatty acid elongase activity;;fatty acid biosynthetic process;;membrane	K10250
gene-LOC108000075	LOC108000075	kynurenine 3-monooxygenase, transcript variant X1	1545	0.804902	-0.313116	0.00221785	0.152156	no	down	1941.28	1834.65	1644.49	1378.76	1616.73	1517.72	1468.42	2005.7	2001.4	2913.71	1618.57	1879.32	1827.74	1979.19	1946.42	1570.73	109.87	92.41	88.78	85.11	93.8	95.4	86.39	103.36	130.93	188.49	98.49	94.02	134.35	130.97	95.14	79.58	94.39	118.996	XP_016915719.1	kynurenine 3-monooxygenase isoform X1 [Apis cerana]	GO:0004502;;GO:0034354;;GO:0006569;;GO:0043420;;GO:0031966;;GO:0019805;;GO:0071949	molecular_function;;biological_process;;biological_process;;biological_process;;cellular_component;;biological_process;;molecular_function	kynurenine 3-monooxygenase activity;;'de novo' NAD biosynthetic process from tryptophan;;tryptophan catabolic process;;anthranilate metabolic process;;mitochondrial membrane;;quinolinate biosynthetic process;;FAD binding	K06126;K00486
gene-LOC114577337	LOC114577337	zinc finger protein rotund-like, transcript variant X1	9800	0.539975	-0.889036	0.00222602	0.152156	no	down	181.47	391.3	284.72	323.21	633.5	515.01	819.01	437.43	519.51	1272.98	508.3	1306.94	527.73	642.95	973.21	523.02	1.59	2.59	2.79	3.12	5.89	4.49	8.48	3.08	5.43	11.22	4.01	8.59	5.51	5.52	6.27	3.46	4.00375	6.25125	XP_003250192.3	zinc finger protein rotund isoform X1 [Apis mellifera]				K23480
gene-LOC133666115	LOC133666115	uncharacterized LOC133666115	4456	3.80515	1.92795	0.00223507	1	no	up	12	9	25	17	15	3	20	2	0	8	4	6	5	2	0	1	0.2	0.14	0.41	0.32	0.26	0.06	0.35	0.03	0	0.16	0.07	0.09	0.11	0.04	0	0.02	0.22125	0.06125
gene-LOC107994603	LOC107994603	mitochondrial genome maintenance exonuclease 1-like	1407	1.33256	0.414206	0.00224508	0.152156	no	up	416	386	290	320	348	446	423	420	378	186	257	306	220	252	274	288	22.99	18.74	15.87	19.02	19.59	27.78	24.83	21.48	24.88	12.09	15.5	15.02	15.86	16.47	12.8	13.97	21.2875	15.8238	XP_016907082.1	mitochondrial genome maintenance exonuclease 1-like [Apis cerana]	GO:0043504;;GO:0008297;;GO:0005739	biological_process;;molecular_function;;cellular_component	mitochondrial DNA repair;;single-stranded DNA exodeoxyribonuclease activity;;mitochondrion	K19465
gene-LOC107996240	LOC107996240	uncharacterized LOC107996240, transcript variant X1	1051	0.701606	-0.511267	0.00228321	0.152156	no	down	39	64	63	42	40	41	50	58	65	63	67	68	57	54	72	84	3.91	5.67	5.97	4.56	4.07	4.57	5.18	5.27	7.53	7.17	7.13	5.93	7.44	6.28	6.16	7.49	4.9	6.89125	XP_016909687.1	inositol monophosphatase 2-like isoform X1 [Apis cerana]	GO:0008934;;GO:0006021;;GO:0052833;;GO:0052832;;GO:0046854;;GO:0046872	molecular_function;;biological_process;;molecular_function;;molecular_function;;biological_process;;molecular_function	inositol monophosphate 1-phosphatase activity;;inositol biosynthetic process;;inositol monophosphate 4-phosphatase activity;;inositol monophosphate 3-phosphatase activity;;phosphatidylinositol phosphorylation;;metal ion binding	K01092
gene-LOC107994286	LOC107994286	malate dehydrogenase, mitochondrial	1648	0.839486	-0.252422	0.00228498	0.152156	no	down	5019.74	6322.7	5578.42	4024.16	5295.59	4983.57	5845.15	6547.89	8033.14	7856.24	4756.91	5682.29	5975.34	6138.15	5505.81	5403.39	262.38	294.21	278.4	229.5	283.73	289.04	317.64	311.61	485.31	469.61	267.36	262.82	405.15	374.87	248.55	253.01	283.314	345.835	XP_016906599.1	malate dehydrogenase, mitochondrial [Apis cerana]	GO:0006099;;GO:0030060;;GO:0006108	biological_process;;molecular_function;;biological_process	tricarboxylic acid cycle;;L-malate dehydrogenase activity;;malate metabolic process	K00026
gene-LOC108003053	LOC108003053	geranylgeranyl transferase type-2 subunit alpha, transcript variant X1	2163	1.32521	0.406216	0.00229275	0.152156	no	up	606	563	429	485	456	733	590	626	507	337	358	435	293	359	466	440	23.28	19.2	15.59	20.31	17.88	31.22	23.77	21.9	22.66	14.83	14.72	14.73	14.38	15.89	15.35	15.04	21.6438	15.95	XP_043786782.1	geranylgeranyl transferase type-2 subunit alpha isoform X1 [Apis laboriosa]	GO:0005968;;GO:0004663	cellular_component;;molecular_function	Rab-protein geranylgeranyltransferase complex;;Rab geranylgeranyltransferase activity	K14050
gene-LOC108000875	LOC108000875	ATP-binding cassette sub-family G member 4, transcript variant X1	7666	0.891544	-0.165622	0.00230531	0.152156	no	down	2852.43	2901.63	2890.99	2565.39	2665.83	2736.18	2962.28	3224.89	3402.84	3288.25	2924.06	2658.45	3026.95	2909.18	3112.03	2852.92	29.79	26.73	27.86	28.4	27.97	30.5	31.09	30.44	38.89	38.77	32.18	23.65	39.4	33.72	26.78	25.78	29.0975	32.3963	XP_016917040.1	ATP-binding cassette sub-family G member 4 [Apis cerana]	GO:0016020;;GO:0140359;;GO:0016887;;GO:0005524	cellular_component;;molecular_function;;molecular_function;;molecular_function	membrane;;ABC-type transmembrane transporter activity;;ATPase activity;;ATP binding	K05680;K05679
gene-LOC107992702	LOC107992702	V-type proton ATPase subunit B	2238	0.838456	-0.254194	0.00230594	0.152156	no	down	6858	6612	6257	4705	5832	6154	6343	6838	9470	9250	5371	6270	6636	6895	6810	5764	249.32	214.22	217.89	186.88	217.9	248.15	239.85	226.42	397.83	384.89	210.65	202.14	312.41	292.36	214.52	188.16	225.079	275.37	XP_016904215.1	V-type proton ATPase subunit B [Apis cerana]	GO:0046034;;GO:0046961;;GO:0005524;;GO:0033180	biological_process;;molecular_function;;molecular_function;;cellular_component	ATP metabolic process;;proton-transporting ATPase activity, rotational mechanism;;ATP binding;;proton-transporting V-type ATPase, V1 domain	K02133;K02132;K02145;K02147
gene-LOC108000326	LOC108000326	NADH-ubiquinone oxidoreductase 49 kDa subunit	4319	0.797749	-0.325994	0.00234159	0.152156	no	down	4839.29	6297.67	6057.3	5841.51	5286.09	5081.25	5520.4	6976.24	8146.79	8033.33	5211.93	4979.55	8489.01	7800.91	6809.89	5296.09	84.83	98.5	102.1	112.05	95.53	98.74	100.7	111.43	164.98	161.33	98.95	77.61	192.31	159.16	103.83	83.6	100.485	130.221	PBC25904.1	NADH dehydrogenase [ubiquinone] iron-sulfur protein [Apis cerana cerana]	GO:0051287;;GO:0048038;;GO:0016651	molecular_function;;molecular_function;;molecular_function	NAD binding;;quinone binding;;oxidoreductase activity, acting on NAD(P)H	K03935
gene-LOC108001584	LOC108001584	protein atonal-like	1725	10.9007	3.44635	0.00234727	1	no	up	8	2	1	17	4	1	1	0	1	0	0	0	0	1	1	0	0.4	0.09	0.05	0.92	0.2	0.05	0.05	0	0.06	0	0	0	0	0.06	0.04	0	0.22	0.02	XP_016918130.1	protein atonal-like [Apis cerana]	GO:0046983	molecular_function	protein dimerization activity	K09073;K09083
gene-LOC108003221	LOC108003221	proline-rich protein PRCC, transcript variant X1	1751	1.31373	0.393673	0.00234854	0.152156	no	up	1187	961	871	892	924	1165	829	1174	1101	562	617	696	548	592	862	806	56.5	39.59	39.85	44.9	45.78	62.01	41.85	51.3	62.56	31.58	31.84	28.98	33.86	32.85	34.61	32.8	47.7225	36.135	XP_016920847.1	proline-rich protein PRCC isoform X1 [Apis cerana]				K13105
gene-LOC107998701	LOC107998701	intraflagellar transport protein 56	5988	0.65405	-0.612527	0.00234967	0.152156	no	down	107.52	143.1	87.77	82.39	92.91	118.26	105.22	94.6	160.38	103.26	120.31	166.36	131.28	228.31	84.64	198.77	2.01	2.65	2.23	2.1	2.45	1.62	2.37	2.22	4.8	3.19	3.31	2.8	5.67	5.93	1.4	3.21	2.20625	3.78875	XP_016913599.1	intraflagellar transport protein 56 isoform X2 [Apis cerana]	GO:0015031	biological_process	protein transport	K19685
gene-LOC108002062	LOC108002062	NPC intracellular cholesterol transporter 1, transcript variant X2	3170	0.725129	-0.463691	0.00238108	0.153183	no	down	456	565	559	325.31	481	557	519	645	1225	948	579	499	667	582	529	429	10.39	11.68	12.19	8.22	11.28	14.18	12.33	13.26	32.81	25.45	14.74	10.4	19.72	15.69	10.89	8.96	11.6913	17.3325	XP_016918947.1	NPC intracellular cholesterol transporter 1 [Apis cerana]	GO:0016020	cellular_component	membrane	K06225;K24682;K12385
gene-LOC107996583	LOC107996583	facilitated trehalose transporter Tret1-2 homolog, transcript variant X1	11138	0.841173	-0.249526	0.00240391	0.153647	no	down	588	696	599	441	591	639	486	664	857	766	662	542	631	628	608	601	5.09	5.15	4.99	4.02	5.11	5.87	4.46	5.15	8.62	7.23	6.15	4.1	7	5.89	4.48	4.62	4.98	6.01125	KAH0948696.1	hypothetical protein HN011_007106, partial [Eciton burchellii]	GO:0016020;;GO:0022857;;GO:0005886;;GO:0051119	cellular_component;;molecular_function;;cellular_component;;molecular_function	membrane;;transmembrane transporter activity;;plasma membrane;;sugar transmembrane transporter activity	K14258
gene-LOC107994666	LOC107994666	regulator of microtubule dynamics protein 1-like, transcript variant X2	1897	1.24612	0.317444	0.00243896	0.154882	no	up	873.24	898.94	674.92	754.54	750.86	943.85	904.46	1121.74	784.16	551.17	485.75	714.7	627.57	714.5	683.04	660.63	22.22	20.52	17.87	21.31	18.68	25.68	24.45	27.1	22.46	14.78	14.06	15.12	22	20.19	14.7	13.92	22.2288	17.1537	XP_001123247.2	regulator of microtubule dynamics protein 2 [Apis mellifera]	GO:0016020;;GO:0016746	cellular_component;;molecular_function	membrane;;transferase activity, transferring acyl groups
gene-LOC108000078	LOC108000078	uncharacterized LOC108000078, transcript variant X1	3260	0.595659	-0.747441	0.00245676	0.155012	no	down	17	13	42	24	21	26	21	39	58	32	44	39	54	38	26	31	0.42	0.29	0.96	0.62	0.52	0.69	0.52	0.85	1.59	0.88	1.13	0.82	1.68	1.05	0.54	0.66	0.60875	1.04375	XP_016915723.1	uncharacterized protein LOC108000078 isoform X1 [Apis cerana]				K05313
gene-LOC107995510	LOC107995510	disks large homolog 4, transcript variant X1	10497	0.791733	-0.336915	0.00249813	0.156618	no	down	4282.74	4906.83	5012.57	4082.72	4830.83	4621.27	4321.08	6136.97	8132.67	7654.26	4938.62	3836.37	6647.01	5904.68	4811.71	4195.71	56.76	57.13	63.55	58.95	68.26	66.12	58.92	73.58	124.3	114.81	69.99	45.75	111.89	90.47	56.48	49.82	62.9087	82.9387	XP_016908551.1	disks large 1 tumor suppressor protein isoform X1 [Apis cerana]				K06091;K24049;K24048;K24050;K12076
gene-LOC107993596	LOC107993596	Golgi-associated RAB2B interactor protein 3-like	919	2.56349	1.35811	0.00251496	0.156676	no	up	49	160	230	126	716	175	251	217	63	98	99	102	44	178	62	62	5.58	16.15	24.69	15.57	82.72	22.14	29.66	22.46	8.3	12.72	11.97	10.19	6.54	23.84	6.02	6.27	27.3712	10.7312	XP_016905588.1	protein FAM71B-like [Apis cerana]	GO:0016020	cellular_component	membrane
gene-LOC107999184	LOC107999184	innexin shaking-B, transcript variant X1	1901	0.695735	-0.52339	0.0025657	0.158445	no	down	198.43	179	238	150	237	146	112.23	173.63	266	265.96	175.23	210	331	232	176	300.32	8.08	6.42	9.02	6.86	9.68	6.61	4.66	6.02	11.7	11.31	7.32	7.34	17.05	10.64	6.23	11.02	7.16875	10.3262	XP_006570948.1	innexin shaking-B isoform X1 [Apis mellifera]	GO:0006811;;GO:0005886;;GO:0005921	biological_process;;cellular_component;;cellular_component	ion transport;;plasma membrane;;gap junction	K22037
gene-LOC107995300	LOC107995300	uncharacterized LOC107995300	1600	1.26549	0.339696	0.00257556	0.158445	no	up	1865.03	1430.89	1153.85	1391.43	1327.59	1337.13	1546.59	1248.51	1142.8	1283.46	953.06	879.04	1046.59	1005.89	1157.22	1039.16	45.28	31.81	30.84	38.91	38.7	33.56	42.75	28.11	31.13	36.3	30.72	24.04	34.24	31.32	26.95	26.5	36.245	30.15	XP_016908195.1	uncharacterized protein LOC107995300 [Apis cerana]
gene-LOC107999952	LOC107999952	activating signal cointegrator 1 complex subunit 1, transcript variant X1	2033	1.26831	0.342912	0.00261745	0.160022	no	up	1996.64	1803.13	1436	1595.94	1350.25	2154.89	1577.72	1915.73	1677.47	1116	1173.01	1292	1052.25	1161.34	1350	1479.65	79.05	63.56	54.48	67.91	54.12	94.67	64.5	68.72	75.39	50.35	49.01	45.14	53.86	52.76	46.15	51.87	68.3762	53.0662	XP_016915512.1	activating signal cointegrator 1 complex subunit 1 [Apis cerana]	GO:0006307;;GO:0003723;;GO:0010468	biological_process;;molecular_function;;biological_process	DNA dealkylation involved in DNA repair;;RNA binding;;regulation of gene expression	K18666
gene-LOC107993461	LOC107993461	ufm1-specific protease 2, transcript variant X1	3360	1.16576	0.221268	0.00266298	0.161801	no	up	719	763.02	612.15	642	740	720	701.03	823	743.05	545	473	569	532	609	607	569	21.08	19.96	16.9	20.84	23.39	24.77	23.05	22.21	27.22	18.94	14.74	14.49	20.27	21.56	14.26	14.19	21.525	18.2087	XP_016905365.1	ufm1-specific protease 2 isoform X1 [Apis cerana]	GO:0006508;;GO:0008234	biological_process;;molecular_function	proteolysis;;cysteine-type peptidase activity	K01376;K24154
gene-LOC107996508	LOC107996508	uncharacterized LOC107996508, transcript variant X1	1621	3.40757	1.76874	0.00267849	1	no	up	8	4	6	16	11	8	4	3	1	2	2	1	5	3	0	3	0.43	0.19	0.31	0.93	0.6	0.47	0.22	0.15	0.06	0.12	0.11	0.05	0.35	0.19	0	0.14	0.4125	0.1275	XP_016910075.1	uncharacterized protein LOC107996508 isoform X1 [Apis cerana]
gene-LOC107995182	LOC107995182	unconventional myosin-XIX-like, transcript variant X1	3416	0.778764	-0.360743	0.00269004	0.161904	no	down	355.06	489.05	424.2	333.58	387.12	381.11	351.36	556.27	602.17	585.77	377.49	336.07	531.38	656.37	505.49	386.63	3.86	4.49	4.24	3.86	4.14	4.59	3.92	5.12	7.23	7	4.46	3.1	7.05	7.44	4.35	3.64	4.2775	5.53375	PBC32733.1	mRNA-capping enzyme [Apis cerana cerana]	GO:0004484;;GO:0008138;;GO:0016311;;GO:0003779;;GO:0006370;;GO:0016459;;GO:0003774;;GO:0005524	molecular_function;;molecular_function;;biological_process;;molecular_function;;biological_process;;cellular_component;;molecular_function;;molecular_function	mRNA guanylyltransferase activity;;protein tyrosine/serine/threonine phosphatase activity;;dephosphorylation;;actin binding;;7-methylguanosine mRNA capping;;myosin complex;;motor activity;;ATP binding	K10361;K10356;K10357
gene-LOC107994387	LOC107994387	transmembrane protein 8B, transcript variant X4	3772	0.641102	-0.641374	0.00269757	0.161904	no	down	206.38	166.99	234.86	142.68	229.74	314	279.04	476.38	518.21	557.13	421.28	203.77	437.95	356.57	220.89	295.56	4.59	3.32	5.02	3.48	5.25	7.75	6.48	9.64	13.3	14.2	10.15	4.04	12.59	9.25	4.28	5.89	5.69125	9.2125	XP_016906753.1	transmembrane protein 8B [Apis cerana]	GO:0005886	cellular_component	plasma membrane	K24576
gene-LOC107996313	LOC107996313	heat shock 70 kDa protein cognate 4	4848	0.55727	-0.843551	0.00281184	0.166976	no	down	3720.86	4136.37	5006.92	5663.11	13395.1	3418.98	3484.12	4062.32	10494.4	8516.55	10131.4	5851.32	6384.43	16210.5	10181.2	6301.73	57.64	57.18	74.61	96.01	213.99	58.71	56.17	57.34	187.79	151.16	170.04	80.61	127.78	292.2	137.24	87.92	83.9562	154.343	XP_006620321.1	heat shock 70 kDa protein cognate 4-like [Apis dorsata]	GO:0140662;;GO:0005524	deleted;;molecular_function	old GO;;ATP binding	K09485;K09490;K04043;K03283
gene-LOC107995076	LOC107995076	HEAT repeat-containing protein 1	6407	0.787779	-0.344137	0.00281675	0.166976	no	down	740	777	740	584	705	793	746	1013	1429	1165	832	646	1048	869	753	653	8.54	8	8.22	7.38	8.4	10.14	8.97	10.66	19.09	15.41	10.42	6.63	15.66	11.68	7.57	6.79	8.78875	11.6562	XP_016907806.1	HEAT repeat-containing protein 1 [Apis cerana]	GO:1990904;;GO:0006364;;GO:0005730	cellular_component;;biological_process;;cellular_component	ribonucleoprotein complex;;rRNA processing;;nucleolus	K14550
gene-LOC107997454	LOC107997454	dnaJ homolog subfamily C member 5 homolog, transcript variant X1	3844	1.2266	0.294662	0.00283786	0.166976	no	up	1343.88	1584.07	1131.05	1188.1	1348.11	1095.78	1294.32	1881.25	1347.17	1172.94	662.09	964.12	1026.02	1068.31	1073.48	1064.43	47.5	55.1	42.54	52.68	56.2	47.54	51.22	63.97	52.11	56.78	29.9	37.62	54.74	51.78	38.51	40.93	52.0938	45.2963	XP_016911549.1	dnaJ homolog subfamily C member 5 isoform X1 [Apis cerana]				K09525;K09537;K09512;K09511
gene-LOC133666820	LOC133666820	uncharacterized LOC133666820	1469	1.48865	0.574002	0.00284993	0.166976	no	up	522.03	492.59	266.57	581.57	267	244.81	352.85	587.27	291.96	246.11	210.53	190.88	249.09	281.38	345.71	282.75	13.39	10.91	6.19	14.4	6.44	6.54	9.94	11.43	8.26	7.87	6.54	3.9	7.53	7.12	6.29	5.55	9.905	6.6325	XP_033176841.1	uncharacterized protein LOC112212915 [Bombus impatiens]
gene-LOC107994698	LOC107994698	DNA repair protein xrcc4	1731	1.88276	0.912851	0.00289801	0.16833	no	up	157	114	51	72	53	149	213	216	95	50	86	43	86	78	45	26	7.73	5	2.4	3.87	2.68	8.14	10.9	9.68	5.41	2.82	4.56	1.87	5.49	4.49	1.91	1.15	6.3	3.4625	XP_016907200.1	DNA repair protein xrcc4 [Apis cerana]	GO:0006310;;GO:0005634;;GO:0006302;;GO:0003677	biological_process;;cellular_component;;biological_process;;molecular_function	DNA recombination;;nucleus;;double-strand break repair;;DNA binding	K10886
gene-LOC107995353	LOC107995353	transient-receptor-potential-like protein, transcript variant X3	3521	0.731318	-0.45143	0.00290725	0.16833	no	down	19672	19200	18157	12511	22139	13461	15899	18971	22014	32903	16651	17400	26587	29418	20753	15967	443.58	384.73	391.67	307.39	512.49	334.55	371.44	387.1	570.88	846.14	405.28	346.88	771.62	767.23	405.79	322.32	391.619	554.518	XP_016908308.1	transient-receptor-potential-like protein [Apis cerana]	GO:0050896;;GO:0034703;;GO:0005262	biological_process;;cellular_component;;molecular_function	response to stimulus;;cation channel complex;;calcium channel activity	K04968;K13803;K04967
gene-LOC108000884	LOC108000884	peptidylglycine alpha-hydroxylating monooxygenase	1640	0.860572	-0.216632	0.002931	0.168712	no	down	1762.19	1846.74	1708.63	1427.96	1452.73	1458.56	1564.62	2179.15	2194.1	2097.19	1394.51	1779.73	1740.92	1986.97	1887.88	1614.73	71.2	64.35	65.18	61.56	57.92	58.11	62.57	76.48	102.7	96.66	60.77	60.85	88.43	89.62	66.53	60.45	64.6713	78.2512	XP_016917053.1	peptidylglycine alpha-hydroxylating monooxygenase [Apis cerana]	GO:0016020;;GO:0006518;;GO:0005507;;GO:0004504	cellular_component;;biological_process;;molecular_function;;molecular_function	membrane;;peptide metabolic process;;copper ion binding;;peptidylglycine monooxygenase activity	K00503;K00504
gene-LOC108002848	LOC108002848	transketolase, transcript variant X1	2517	0.724912	-0.464123	0.00299643	0.170919	no	down	1084.21	1146.68	1537.05	800.82	1531.27	1611.24	1670.55	1891.45	1885.81	2143.01	1910.57	1822.32	1981.54	1812.68	1160.2	1838.97	32.59	31.1	44.49	26.16	46.92	52.82	51.75	51.57	64.51	71.41	62.15	48.28	75.95	62.7	30.33	49.34	42.175	58.0838	XP_016920273.1	transketolase isoform X1 [Apis cerana]	GO:0016740;;GO:0046872	molecular_function;;molecular_function	transferase activity;;metal ion binding	K00167;K00162;K00615
gene-LOC108003729	LOC108003729	PH and SEC7 domain-containing protein, transcript variant X1	6890	1.13277	0.179856	0.00301019	0.170919	no	up	1792.77	2011.95	1820.95	1658.08	1609.27	1719.43	1837.27	2385.11	1867.1	1714.4	1211.42	1561.21	1520.1	1503.73	1489.57	1496.48	21.66	23.04	22.05	23.22	21.59	22.34	21.93	25.53	25.07	24.77	15.86	17.32	24.86	23.06	16.58	18.05	22.67	20.6962	XP_012345352.1	PH and SEC7 domain-containing protein 2 isoform X1 [Apis florea]				K18441;K18442;K12495;K12494
gene-LOC108003701	LOC108003701	carboxypeptidase Q, transcript variant X1	1729	0.783043	-0.352837	0.00302143	0.170919	no	down	1136.39	1012.35	971.83	810.09	1209.28	968.85	1046.24	1227.78	1202.65	1853.79	1112.91	1029.87	1282.94	1482.43	1024.02	1131.23	44.92	40.94	41.32	38.36	54.7	49.82	49.06	50.67	64.15	100.39	52.92	41.37	76.32	80.83	40.7	41.62	46.2238	62.2875	XP_393631.3	carboxypeptidase Q [Apis mellifera]	GO:0005764;;GO:0005794;;GO:0004180;;GO:0005783;;GO:0070573	cellular_component;;cellular_component;;molecular_function;;cellular_component;;molecular_function	lysosome;;Golgi apparatus;;carboxypeptidase activity;;endoplasmic reticulum;;metallodipeptidase activity	K01302
gene-LOC133665662	LOC133665662	uncharacterized LOC133665662	4514	12.4159	3.63411	0.00304562	1	no	up	2.13	7.18	0	20.84	0	3.28	0	7.3	0	1.14	0	1.22	0	1.14	0	0	0.04	0.11	0	0.38	0	0.06	0	0.11	0	0.02	0	0.02	0	0.02	0	0	0.0875	0.0075
gene-LOC108002592	LOC108002592	FK506-binding protein 5	7802	1.3004	0.378953	0.00306223	0.171127	no	up	646.98	672.48	596.33	739.89	536.3	742.73	659.54	1083.7	597.66	576.15	386.11	427.03	717.39	508.46	421.38	483.02	9.77	10.75	9.8	15.69	9.34	11.15	12.23	14.58	10.42	11.31	6.52	7.68	14.57	12.81	9.41	7.42	11.6638	10.0175	XP_016919844.1	calponin homology domain-containing protein DDB_G0272472 isoform X1 [Apis cerana]	GO:0005576;;GO:0008061	cellular_component;;molecular_function	extracellular region;;chitin binding
gene-LOC108001212	LOC108001212	beta-1,3-galactosyltransferase brn	3044	1.29528	0.373262	0.00307171	0.171127	no	up	438.16	430	345.35	276	364.36	484.1	415	416.61	413.18	267	255	262	197	309	291	327	21.38	19.5	15.36	14.44	18.37	27.08	19.68	16.57	22.69	13.9	13.61	12.08	12.57	17.49	12.76	13.53	19.0475	14.8287	XP_028524156.1	beta-1,3-galactosyltransferase brn [Apis cerana]	GO:0016758;;GO:0000139	molecular_function;;cellular_component	transferase activity, transferring hexosyl groups;;Golgi membrane	K02175
gene-LOC107999233	LOC107999233	congested-like trachea protein, transcript variant X2	1171	0.85478	-0.226374	0.00307727	0.171127	no	down	1022.53	1248.02	1253.59	876.1	1116.21	1095.86	1038.13	1181.54	1603.96	1357.15	1172.65	986.15	1167.18	1220.07	1089.44	1218.39	59.94	64.37	71.68	57.74	66.78	73.5	64.01	64.87	106.07	88.85	72.44	55.19	86.74	84.28	57.61	63.95	65.3612	76.8912	PBC29319.1	Congested trachea protein [Apis cerana cerana]	GO:0016020	cellular_component	membrane	K15109;K15105;K15101
gene-LOC108003135	LOC108003135	uncharacterized LOC108003135, transcript variant X4	20309	1.37753	0.462086	0.0031028	0.171578	no	up	198	195	315	261	221	228.82	246	301	231	188	132.01	98	245	166	162	146.24	2.87	2.8	3.64	4.16	3.04	3.03	3.8	3.69	4.03	3.32	1.78	1.24	3.69	2.22	2.77	1.83	3.37875	2.61	XP_016920737.1	uncharacterized protein LOC108003135 [Apis cerana]	GO:0005634;;GO:0000981;;GO:0003677	cellular_component;;molecular_function;;molecular_function	nucleus;;RNA polymerase II transcription factor activity, sequence-specific DNA binding;;DNA binding	K09332;K09328;K09452;K24895
gene-LOC108004249	LOC108004249	isocitrate dehydrogenase [NAD] subunit beta, mitochondrial, transcript variant X1	1545	0.829853	-0.269073	0.00312765	0.171986	no	down	3776.37	3884.61	3504.8	3353.21	3055.07	3642.99	3602.35	4206.98	5189.45	5696.99	2990.15	3325.34	4685.36	4151.94	3836.17	3514.69	211.33	193.35	187.29	205.59	175.56	223.42	207.92	212.64	333.52	365.79	177.6	163.65	339.83	269.56	183.19	175.77	202.137	251.114	XP_016922499.1	isocitrate dehydrogenase [NAD] subunit beta, mitochondrial isoform X1 [Apis cerana]	GO:0051287;;GO:0006099;;GO:0000287;;GO:0005739;;GO:0016616	molecular_function;;biological_process;;molecular_function;;cellular_component;;molecular_function	NAD binding;;tricarboxylic acid cycle;;magnesium ion binding;;mitochondrion;;oxidoreductase activity, acting on the CH-OH group of donors, NAD or NADP as acceptor	K00030
gene-LOC107995827	LOC107995827	uncharacterized LOC107995827, transcript variant X1	5189	0.74224	-0.430043	0.00315507	0.17253	no	down	183.56	185.79	288.09	214.9	189.71	147.33	249	252.5	280.17	265.47	272.61	203.24	306.57	244.16	302.13	303.65	3.01	2.64	4.23	3.62	3.18	2.82	4.07	3.77	5.33	5.02	5.02	3.11	6.67	4.62	4.17	4.36	3.4175	4.7875	KAG6799843.1	hypothetical protein HZU73_04651 [Apis mellifera caucasica]	GO:0016020	cellular_component	membrane
gene-LOC108000331	LOC108000331	innexin inx3, transcript variant X2	3516	0.772947	-0.371558	0.0031994	0.173987	no	down	1145	980	1483	1258	1333	1443	1198	2016	1612	2281	1543	1271	1497	1729	1689	1600	23.25	17.17	28.31	27.21	27.42	31.53	24.72	36.34	36.39	51.31	34.07	22.81	37.81	39.56	29.65	29.31	26.9937	35.1138	XP_016916067.1	innexin inx3 [Apis cerana]	GO:0006811;;GO:0005921;;GO:0005886	biological_process;;cellular_component;;cellular_component	ion transport;;gap junction;;plasma membrane	K22037
gene-LOC133666704	LOC133666704	uncharacterized LOC133666704	21259	1.46034	0.546307	0.00335067	0.180477	no	up	253.72	188.65	116.07	257.99	144.61	129.27	203.44	215.88	108.54	124.02	99.98	99.03	140.2	114.5	149.35	140.64	0.85	0.57	0.38	0.95	0.5	0.48	0.71	0.66	0.42	0.48	0.37	0.3	0.61	0.45	0.44	0.43	0.6375	0.4375	KOX71164.1	hypothetical protein WN51_04187 [Melipona quadrifasciata]
gene-LOC108003839	LOC108003839	uncharacterized LOC108003839	2143	0.498264	-1.00502	0.00336369	0.180477	no	down	85.53	23	19.46	31	34.49	45.31	54.43	28	37.87	41	56	94.77	96.66	70.17	54	144.51	3.46	0.88	0.74	1.03	1.45	1.72	1.72	1.09	1.68	2.01	2.43	3.17	5.08	3.12	1.96	5.16	1.51125	3.07625	XP_028525535.1	uncharacterized protein LOC108003839 [Apis cerana]
gene-LOC107996380	LOC107996380	dynein regulatory complex protein 9-like	1969	0.510931	-0.9688	0.00337428	0.180477	no	down	50.04	42.45	70.44	9.94	57.95	55.37	60.51	72.98	149.45	70.37	113.23	188.49	60.05	42.94	48.24	90.42	2.11	1.6	2.84	0.46	2.51	2.59	2.66	2.81	7.29	3.4	5.15	7.05	3.28	2.12	1.76	3.42	2.1975	4.18375	XP_028521860.1	dynein regulatory complex protein 9-like [Apis cerana]
gene-LOC133665826	LOC133665826	uncharacterized LOC133665826	686	0.422323	-1.24358	0.00337735	1	no	down	3	11	21	4	4	4	8	12	11	35	6	16	31	17	18	15	0.46	1.18	2.8	0.61	0.48	0.59	1.04	1.67	2.22	6.58	0.63	1.96	6.11	3.07	2.38	2.11	1.10375	3.1325
gene-LOC107994936	LOC107994936	zinc metalloproteinase nas-13-like, transcript variant X1	1252	0.720109	-0.473713	0.0033937	0.180477	no	down	63	63	106	62.97	87	56	66	67	107	116	90	86.99	87	85	74	108	4.84	4.27	7.74	5.23	6.81	4.77	5.28	4.65	9.45	10.15	7.37	5.9	8.63	7.64	4.84	7.42	5.44875	7.675	XP_016907596.1	zinc metalloproteinase nas-15-like isoform X1 [Apis cerana]	GO:0006508;;GO:0004222;;GO:0008270	biological_process;;molecular_function;;molecular_function	proteolysis;;metalloendopeptidase activity;;zinc ion binding	K13046
gene-LOC108001865	LOC108001865	cell adhesion molecule Dscam2, transcript variant X2	9524	1.22464	0.292358	0.00341041	0.180477	no	up	6314.52	6325.47	6269.23	6295.3	5906.02	5253.25	5596.83	7180.49	4830.99	5271.2	4637.95	4915.39	4343.31	3730.14	4427.64	5578.67	50.87	44.95	48.53	54.64	48.92	46.41	46.66	52.08	44.61	47.95	40.11	35.33	44.63	34.57	31.09	40.37	49.1325	39.8325	XP_026295686.1	Down syndrome cell adhesion molecule isoform X7 [Apis mellifera]				K06767;K06768;K16353
gene-LOC108003209	LOC108003209	maternal B9.10 protein, transcript variant X2	4913	1.22521	0.293033	0.00348769	0.18358	no	up	4245	4048	3640	4416	3492	3854	3965	5420	4788	3788	2136	2764	3186	3367	2759	3053	63.28	53.69	52.17	71.44	53.2	63.77	61.56	73.43	81.76	64.69	34.72	36.44	60.77	58.08	35.92	40.87	61.5675	51.6562	XP_003694922.1	maternal B9.10 protein [Apis florea]				K14443
gene-LOC107996904	LOC107996904	BRO1 domain-containing protein BROX	1525	1.2369	0.306725	0.0035138	0.18397	no	up	732	784	592	688	594	845	683	861	813	512	380	559	496	552	598	535	39.36	37.32	30	39.54	32.35	50	38.18	41.55	50.98	31.44	22.3	26.79	34.21	34.4	27.56	26.19	38.5375	31.7338	XP_016910716.1	BRO1 domain-containing protein BROX [Apis cerana]				K12200
gene-LOC133666886	LOC133666886	calponin homology domain-containing protein DDB_G0272472-like	4980	0.278528	-1.8441	0.00355471	1	no	down	6	3	5	6	6.01	0	2	2	8	6	2	1	33	9	17	27	0.09	0.04	0.07	0.1	0.09	0	0.03	0.03	0.14	0.1	0.03	0.01	0.64	0.16	0.22	0.37	0.05625	0.20875	PBC26256.1	hypothetical protein APICC_09235 [Apis cerana cerana]
gene-LOC107996534	LOC107996534	uncharacterized LOC107996534	2124	1.29161	0.369174	0.00358044	0.186467	no	up	293.99	287.97	247.83	228.65	294.04	328.1	294.54	321.37	274.09	179.39	211.28	220.43	147.14	172.96	222.95	251.36	11.36	9.91	9.17	9.65	11.67	14.06	11.83	11.31	12.23	7.93	8.8	7.55	7.36	7.79	7.46	8.72	11.12	8.48	XP_016910103.1	uncharacterized protein LOC107996534 [Apis cerana]	GO:0016020;;GO:0016757	cellular_component;;molecular_function	membrane;;transferase activity, transferring glycosyl groups
gene-LOC107998351	LOC107998351	ADP-ribosylation factor-like protein 5B	1732	1.26701	0.341427	0.00365795	0.189501	no	up	803.71	836.39	793.02	778.85	706.08	852.99	899.79	1080	762.59	616.67	548.09	704.26	435.46	506.35	696.59	745.22	31.05	30.69	30.42	33.44	28.87	38.31	37.69	37.06	34.97	27.37	23.81	26.15	21.97	23.96	25.12	27.63	33.4412	26.3725	XP_003697398.1	ADP-ribosylation factor-like protein 5B [Apis florea]	GO:0051649;;GO:0003924;;GO:0016192;;GO:0005525	biological_process;;molecular_function;;biological_process;;molecular_function	establishment of localization in cell;;GTPase activity;;vesicle-mediated transport;;GTP binding	K07950;K07939;K07937;K07941;K07942
gene-LOC108003292	LOC108003292	uncharacterized LOC108003292, transcript variant X1	3154	1.50487	0.58964	0.00369722	0.190521	no	up	135	154	118.02	258	111.08	117	155	184	94.02	106.01	76	84.02	157.06	81	88.02	93	4.55	4.47	3.86	9.72	3.69	4.54	5.52	5.46	3.73	4.25	2.89	2.48	7.12	3.26	2.54	3.02	5.22625	3.66125	KAF3422596.1	hypothetical protein E2986_01369 [Frieseomelitta varia]	GO:0032222;;GO:0034235;;GO:0048511;;GO:0045187;;GO:0098552;;GO:0030431;;GO:0005886	biological_process;;molecular_function;;biological_process;;biological_process;;cellular_component;;biological_process;;cellular_component	regulation of synaptic transmission, cholinergic;;GPI anchor binding;;rhythmic process;;regulation of circadian sleep/wake cycle, sleep;;side of membrane;;sleep;;plasma membrane
gene-LOC107999805	LOC107999805	WD repeat-containing protein 37, transcript variant X3	2127	0.804024	-0.314689	0.00371634	0.190521	no	down	904	929	743	615	841	804	729	974	1486	1173	833	728	1063	932	900	659	37.28	34.38	29.86	27.96	36.11	36.5	30.73	35.51	68.94	55.85	37.29	26.16	55.97	44.14	32.58	24.65	33.5412	43.1975	XP_028523453.1	WD repeat-containing protein 37 isoform X1 [Apis cerana]				K14018;K15542;K11790;K24744;K14753
gene-LOC133666754	LOC133666754	uncharacterized LOC133666754	4753	1.54815	0.630548	0.00376144	0.191446	no	up	88.32	102.83	62.53	98.66	111.94	82.47	131.84	156.89	37.65	71.88	35.62	84.98	61.92	68.23	83.84	56.56	1.4	1.45	0.95	1.71	1.83	1.45	2.17	2.26	0.69	1.3	0.61	1.2	1.27	1.26	1.15	0.81	1.6525	1.03625	KOX71164.1	hypothetical protein WN51_04187 [Melipona quadrifasciata]
gene-LOC108003460	LOC108003460	uncharacterized LOC108003460, transcript variant X1	2180	0.736433	-0.441375	0.00377329	0.191446	no	down	2784.63	3957.99	3644.66	3629.02	3393.54	3682.64	4071.62	3953.23	7338.08	6841.86	4786.35	4729.48	3971.06	2608.54	4024.71	3734.5	120.44	158.35	148.4	179.2	146.57	167.83	181.08	157.23	375.46	370.82	220.97	191.67	226.15	126.29	159.64	143.11	157.387	226.764	XP_006561705.1	uncharacterized protein LOC409805 isoform X1 [Apis mellifera]
gene-LOC107997026	LOC107997026	uncharacterized LOC107997026	2132	1.27164	0.346685	0.00381105	0.19237	no	up	4001	3588	2875	3792	2679.97	3948	3415	3697.35	3421	2346	2385	2588	2085	2158	2839.94	3064.96	159.62	129.91	108.81	163.93	109.57	183.1	146.43	138.57	159.05	109.07	100.25	91.43	111.61	108.55	96.67	109.76	142.493	110.799	PBC30546.1	hypothetical protein APICC_08736 [Apis cerana cerana]
gene-LOC107999664	LOC107999664	uncharacterized LOC107999664, transcript variant X1	5493	0.62073	-0.687961	0.00385074	0.193382	no	down	23	23	13	14	30	23	13	23	39	30	20	28	35	42	19	34	0.32	0.28	0.17	0.21	0.42	0.35	0.19	0.29	0.62	0.47	0.3	0.34	0.62	0.67	0.23	0.42	0.27875	0.45875	KAG6796682.1	hypothetical protein HZU73_08090 [Apis mellifera caucasica]
gene-LOC107992771	LOC107992771	translation initiation factor eIF-2B subunit epsilon	2812	1.24807	0.319695	0.00388458	0.194091	no	up	1014.71	915.56	853.76	779.16	855.34	1106.29	935.21	1105.6	1031.78	698.25	731.05	664.7	502.78	579.81	785.9	752.84	27.31	21.79	22.08	23	23.58	32.8	25.48	26.67	32.05	20.93	21.07	15.96	17.49	17.33	18.34	18.41	25.3388	20.1975	XP_016904320.1	translation initiation factor eIF-2B subunit epsilon [Apis cerana]	GO:0031369;;GO:0005085;;GO:0003743	molecular_function;;molecular_function;;molecular_function	translation initiation factor binding;;guanyl-nucleotide exchange factor activity;;translation initiation factor activity	K03240;K19938;K03241
gene-LOC107994785	LOC107994785	glucose dehydrogenase [FAD, quinone]-like, transcript variant X1	3241	0.693298	-0.528452	0.00401408	0.197454	no	down	9161.5	6539.95	12329.6	3971.11	6083.39	4739.22	6814.84	11016.4	11760.6	12664.7	8201.05	10895.7	8280.26	11760.8	8738.91	9574.04	289.26	187.06	383.28	140.91	198.74	167.24	226.27	320.91	444.61	470.32	286.04	314.64	338.29	441.59	244.35	270.42	239.209	351.283	XP_043799761.1	glucose dehydrogenase [FAD, quinone]-like [Apis laboriosa]	GO:0050660;;GO:0016614	molecular_function;;molecular_function	flavin adenine dinucleotide binding;;oxidoreductase activity, acting on CH-OH group of donors
gene-LOC133665869	LOC133665869	uncharacterized LOC133665869, transcript variant X5	2913	0.690703	-0.533862	0.00404886	0.197454	no	down	54	59	51	34	60	50	44	46	124	87	64	66	53	62	40	58	3.26	3	2.9	2.33	3.4	3.69	2.55	2.25	8.18	6.19	3.79	3.19	3.55	3.95	1.8	2.75	2.9225	4.175	XP_050454195.1	histone-lysine N-methyltransferase SETMAR-like [Cataglyphis hispanica]	GO:0003676	molecular_function	nucleic acid binding
gene-LOC108003402	LOC108003402	BRISC and BRCA1-A complex member 2-like	1551	1.25797	0.3311	0.00405694	0.197454	no	up	2677	2377	1778	2199	1788	2549	2328	2496	1909	1626	1642	1755	1448	1404	2116	1723	151.23	119.27	95.53	135.09	103.16	159.52	136.31	127.98	124.28	104.71	99.36	87.42	105.96	92.44	102.84	86.99	128.511	100.5	XP_016921111.1	BRISC and BRCA1-A complex member 2-like [Apis cerana]	GO:0005737;;GO:0010212;;GO:0006302;;GO:0006325;;GO:0006915;;GO:0070552;;GO:0031593;;GO:0070531;;GO:0007095;;GO:0045739;;GO:0051301	cellular_component;;biological_process;;biological_process;;biological_process;;biological_process;;cellular_component;;molecular_function;;cellular_component;;biological_process;;biological_process;;biological_process	cytoplasm;;response to ionizing radiation;;double-strand break repair;;chromatin organization;;apoptotic process;;BRISC complex;;polyubiquitin binding;;BRCA1-A complex;;mitotic G2 DNA damage checkpoint;;positive regulation of DNA repair;;cell division	K12173
gene-LOC107999887	LOC107999887	ciliogenesis and planar polarity effector 2	1246	224.804	7.81252	0.00405837	0.197454	no	up	102.25	0	0	71.13	0	64.09	0	124.55	0	0	0	0	0	0	0	0	7.62	0	0	5.77	0	5.3	0	8.44	0	0	0	0	0	0	0	0	3.39125	0	XP_016915422.1	ciliogenesis and planar polarity effector 2 [Apis cerana]	GO:0030030;;GO:0006887;;GO:0003924;;GO:0005929;;GO:0015031;;GO:0005525	biological_process;;biological_process;;molecular_function;;cellular_component;;biological_process;;molecular_function	cell projection organization;;exocytosis;;GTPase activity;;cilium;;protein transport;;GTP binding	K22860
gene-LOC133666908	LOC133666908	uncharacterized LOC133666908	2447	1.31039	0.389995	0.00410226	0.197454	no	up	587.58	800.79	549.92	628.77	623.44	503.54	695.05	822.85	528.97	372.91	320.26	489.74	384.21	568.32	565.55	507.77	19.28	23.42	17.3	22.55	21.04	18.33	23.73	24.6	20.06	14.01	11.35	14.26	16.32	21.74	16.09	14.97	21.2812	16.1	PBC30658.1	hypothetical protein APICC_07943 [Apis cerana cerana]	GO:0016020	cellular_component	membrane
gene-LOC107998670	LOC107998670	synaptic vesicle membrane protein VAT-1 homolog-like	7516	1.27619	0.35184	0.00411992	0.197454	no	up	1604.17	1957.38	1918.52	1770.12	2276.03	1469.46	1833.24	2348.59	1670.83	1227.35	1083.64	1317.79	1361.08	1949.71	1244.09	1379.76	16.51	17.84	20.62	20.76	27.85	17.19	19.71	22.14	19.4	15.5	11.67	12.02	19.1	24.61	12.02	12.31	20.3275	15.8287	XP_006570250.1	synaptic vesicle membrane protein VAT-1 homolog-like isoform X1 [Apis mellifera]	GO:0008270;;GO:0016491	molecular_function;;molecular_function	zinc ion binding;;oxidoreductase activity	K00665
gene-LOC107996108	LOC107996108	lysosomal alpha-mannosidase, transcript variant X2	3177	0.774062	-0.36948	0.00412326	0.197454	no	down	281.59	333.52	297.08	229.58	272.58	303.6	397.05	407.07	577.36	424.82	407.71	290.46	350.68	451.21	302.55	293.23	6.9	7.28	6.98	6.15	6.87	8.24	10.11	9.08	16.33	11.91	10.79	6.32	11.1	12.87	6.44	6.46	7.70125	10.2775	XP_016909492.1	lysosomal alpha-mannosidase isoform X2 [Apis cerana]	GO:0006013;;GO:0046872;;GO:0004559;;GO:0030246	biological_process;;molecular_function;;molecular_function;;molecular_function	mannose metabolic process;;metal ion binding;;alpha-mannosidase activity;;carbohydrate binding	K01231;K01191;K12311
gene-LOC107999240	LOC107999240	2-(3-amino-3-carboxypropyl)histidine synthase subunit 2	1588	1.24264	0.313405	0.00413399	0.197454	no	up	993	880	684	740	668	993	831	979	825	544	636	673	539	589	669	655	55.48	44.17	36.18	44.61	38.12	60.93	48.02	49.43	52.49	34.28	38.11	33.33	38.74	38.11	32.3	32.82	47.1175	37.5225	XP_016914424.1	2-(3-amino-3-carboxypropyl)histidine synthase subunit 2 [Apis cerana]	GO:0090560;;GO:0051536;;GO:0046872	molecular_function;;molecular_function;;molecular_function	2-(3-amino-3-carboxypropyl)histidine synthase activity;;iron-sulfur cluster binding;;metal ion binding	K07561;K17866
gene-LOC107996091	LOC107996091	long-chain fatty acid transport protein 4	2961	0.816314	-0.292804	0.00413426	0.197454	no	down	4581.72	5524.93	4809.23	3529.72	4714.2	4571.26	4732.31	5946.91	4697.91	6682.35	4455.2	5615.47	5293.61	5971.92	5893.81	5365.74	99.39	107.65	95.45	75.16	103.95	114.31	109.78	119.67	120.13	172.72	108.12	113.02	147.09	161.62	111.41	105.79	103.17	129.988	XP_016909465.1	long-chain fatty acid transport protein 4 [Apis cerana]	GO:0016020	cellular_component	membrane	K08745
gene-LOC108001267	LOC108001267	josephin-2, transcript variant X1	1720	1.29533	0.373324	0.00418746	0.197454	no	up	832	907	761	744	707	907	826	980	636	482	473	717	483	547	804	676	56.58	54.63	49.38	55.18	49.82	68.6	58.42	60.04	50.97	37.11	34.3	43.06	42.17	42.81	47.63	40.46	56.5812	42.3137	PBC25140.1	Josephin protein [Apis cerana cerana]	GO:0006508;;GO:0004843	biological_process;;molecular_function	proteolysis;;thiol-dependent ubiquitin-specific protease activity	K15235
gene-LOC107992901	LOC107992901	speckle targeted PIP5K1A-regulated poly(A) polymerase, transcript variant X2	3359	1.26081	0.334351	0.00418876	0.197454	no	up	1032	921	804	783	832	1241	896	1045	996	545	644	670	597	728	736	758	33.04	26.27	24.44	26.75	27.32	43.96	29.23	29.92	35.46	19.94	22.33	19.03	24.57	26.5	20.46	21.78	30.1163	23.7587	XP_016904506.1	speckle targeted PIP5K1A-regulated poly(A) polymerase [Apis cerana]	GO:0003676	molecular_function	nucleic acid binding	K18709;K18060;K14079
gene-LOC108003380	LOC108003380	proliferation-associated protein 2G4	2125	0.886997	-0.172999	0.00419261	0.197454	no	down	1349	1358	1429	1083	1174	1178	1210	1454	1709	1509	1179	1306	1416	1328	1256	1231	52.08	46.71	52.82	45.67	46.56	50.44	48.58	51.12	76.24	66.67	49.08	44.7	70.81	59.81	41.99	42.66	49.2475	56.495	XP_006560659.1	proliferation-associated protein 2G4 [Apis mellifera]				K01265;K26736
gene-LOC108003115	LOC108003115		1467	0.763512	-0.389278	0.00422142	0.197864	no	down	357.17	478.37	435.41	360.88	304.85	250.38	301.11	405.1	458.52	523.09	309.79	373.45	562.2	502.17	449.92	402.97	22.83	27.87	24.45	23.69	19.7	19.26	21.5	21.81	33.01	36.43	23.32	21.26	43.42	37.15	25	22.83	22.6388	30.3025	XP_026300975.1	uncharacterized protein LOC107965489 [Apis mellifera]
gene-LOC107996629	LOC107996629	uncharacterized LOC107996629	1250	0.754872	-0.405697	0.00426408	0.198916	no	down	10085.5	11566.1	14246.7	10286.9	12356.8	8050.24	10414.1	12791.1	10397.9	14147.1	13846.9	13667.4	13759.8	16557	12740.4	15872.9	748.09	762.65	1004.45	831.02	936.12	662.96	802.61	863.39	891.69	1198.66	1099.45	894.38	1327.1	1438.41	812.51	1051.29	826.411	1089.19	XP_016910281.1	uncharacterized protein LOC107996629, partial [Apis cerana]	GO:0005319	molecular_function	lipid transporter activity
gene-LOC107998663	LOC107998663	uncharacterized LOC107998663, transcript variant X1	1677	0.673146	-0.571008	0.00431703	0.200437	no	down	67	148	225	107	152	79	129	186	215	195	148	188	190	249	176	167	3.47	6.84	11.12	6.04	8.07	4.54	6.95	8.78	12.87	11.52	8.24	8.62	12.77	15.07	7.86	7.74	6.97625	10.5862	XP_016913526.1	uncharacterized protein LOC107998663 isoform X1 [Apis cerana]	GO:0016020	cellular_component	membrane
gene-LOC107992556	LOC107992556	T-complex protein 1 subunit gamma, transcript variant X1	2028	0.843406	-0.2457	0.00437432	0.201241	no	down	2409	2258	1884	1928	2286	1966	2158	2478	3540.06	2659	2189	1968	2460	2500	2543	1808	98.22	81.99	73.52	85.85	95.72	88.92	91.47	92.01	166.76	124.06	96.2	71.11	129.95	118.95	89.73	66.15	88.4625	107.864	XP_006618850.1	T-complex protein 1 subunit gamma [Apis dorsata]	GO:0051082;;GO:0005832;;GO:0140662;;GO:0016887;;GO:0005524	molecular_function;;cellular_component;;deleted;;molecular_function;;molecular_function	unfolded protein binding;;chaperonin-containing T-complex;;old GO;;ATPase activity;;ATP binding	K09493;K09499;K09497;K09496;K09495
gene-LOC108000170	LOC108000170	chondroitin sulfate synthase 1, transcript variant X1	3850	0.752117	-0.41097	0.00437524	0.201241	no	down	356	461	523	441	568	421	546	553	504	714	642	590	455	753	560	611	6.96	8.16	9.92	9.48	11.54	9.26	11.16	9.95	11.44	16.1	13.69	10.41	11.59	17.4	9.6	10.91	9.55375	12.6425	XP_016915861.1	chondroitin sulfate synthase 1 [Apis cerana]	GO:0008376;;GO:0032580	molecular_function;;cellular_component	acetylgalactosaminyltransferase activity;;Golgi cisterna membrane	K00747;K00731;K13499
gene-LOC107992815	LOC107992815	BTB/POZ domain-containing protein 6-B, transcript variant X2	4261	1.20752	0.272041	0.00439712	0.201258	no	up	4263.29	4389.68	3766.7	4795.09	3736.74	3458.31	3952.93	5570.29	3759.79	4301.8	2689.45	3269.05	3043.06	2967.61	3275.81	3293.76	56.27	53.07	47.16	69.8	52.59	51.8	55.81	67.62	56.76	63.51	38.75	37.43	52.57	46.68	39.29	38.81	56.765	46.725	XP_028520068.1	uncharacterized protein LOC107992815 isoform X1 [Apis cerana]				K10477;K10478
gene-LOC107993197	LOC107993197	uridine phosphorylase 1, transcript variant X1	3619	0.436402	-1.19627	0.00441652	0.201258	no	down	47.85	424.17	449.54	148.95	653.94	411.75	481.96	471.15	1370.78	1627.38	575.57	349	949.23	1072.41	544.15	413.1	1.02	8.06	9.18	3.47	14.32	9.69	10.69	9.13	33.64	39.6	13.22	6.59	26.09	26.57	10.07	7.91	8.195	20.4612	XP_016904990.1	uridine phosphorylase 1 isoform X1 [Apis cerana]	GO:0009166;;GO:0005737;;GO:0004850;;GO:0009116	biological_process;;cellular_component;;molecular_function;;biological_process	nucleotide catabolic process;;cytoplasm;;uridine phosphorylase activity;;nucleoside metabolic process	K00757
gene-LOC107993505	LOC107993505	uncharacterized LOC107993505, transcript variant X1	5489	1.25911	0.3324	0.00453153	0.205474	no	up	3297	2668	2336	3176	2312	2949	3121	3583	3009	3116	1579	2052	1954	2122	2223	1789	44.95	32.44	30.63	47.37	32.5	44.55	44.26	44.61	47.38	48.59	23.73	24.91	34.49	33.68	26.37	21.96	40.1638	32.6388	XP_016905447.1	uncharacterized protein LOC107993505 isoform X1 [Apis cerana]
gene-LOC108002042	LOC108002042	uncharacterized LOC108002042, transcript variant X1	4388	0.771022	-0.375156	0.00455077	0.205474	no	down	351	450.62	495.83	332.46	513.73	411.69	580.4	570.64	635.29	707.76	649.22	527.27	444	582.04	478.92	506.76	6.03	6.93	8.18	6.25	9.04	7.86	10.32	9.04	12.47	13.8	11.93	8.34	9.73	11.64	7.35	7.91	7.95625	10.3963	XP_016918901.1	uncharacterized protein LOC108002042 [Apis cerana]				K10442
gene-LOC133666351	LOC133666351	uncharacterized LOC133666351, transcript variant X2	4524	0.626264	-0.675158	0.0046209	0.207688	no	down	40	104	83	33	55	39	33	56	85	125	91	79	66	88	51	78	0.82	1.97	1.62	0.65	1.18	0.86	0.78	1.12	1.93	3	2.09	1.66	1.62	2.3	1.01	1.47	1.125	1.885
gene-LOC107998568	LOC107998568	cyclin-dependent kinase 8	2000	0.805137	-0.312693	0.0046798	0.207724	no	down	256.93	309.84	272.36	176.11	317.08	289.58	253.28	336.74	425.03	336.78	301.06	247.58	321.54	377.64	333.54	254.49	10.65	11.44	10.8	7.97	13.49	13.31	10.92	12.71	20.36	15.97	13.45	9.09	17.27	18.27	11.97	9.46	11.4113	14.48	XP_043793075.1	cyclin-dependent kinase 8 isoform X1 [Apis laboriosa]	GO:0016310;;GO:0051301;;GO:0005524;;GO:0004672	biological_process;;biological_process;;molecular_function;;molecular_function	phosphorylation;;cell division;;ATP binding;;protein kinase activity	K08818;K02206;K02087;K02090;K02208
gene-LOC108002323	LOC108002323	large ribosomal subunit protein uL4	1503	0.82319	-0.280703	0.00468262	0.207724	no	down	7279.34	7472.68	6982.2	7706.36	7214.82	5559.62	6183.96	8574.18	9034.14	10332.1	6180.32	7994.26	8881.35	8341.89	8408.16	6513.27	426.37	389.49	389.96	492.24	432.71	361.39	376.5	457.17	611.64	691.84	388.74	413.97	675.25	571.28	424.78	341.43	415.729	514.866	XP_016919434.1	60S ribosomal protein L4 [Apis cerana]	GO:0003735;;GO:1990904;;GO:0006412;;GO:0005840	molecular_function;;cellular_component;;biological_process;;cellular_component	structural constituent of ribosome;;ribonucleoprotein complex;;translation;;ribosome	K02930
gene-LOC108002989	LOC108002989	lachesin-like, transcript variant X1	2614	0.795806	-0.329511	0.00469054	0.207724	no	down	254.87	274.03	287.73	257.79	276.86	210.64	237.8	343	293.6	438	321.5	304.91	329.55	265.13	293.29	287	9.55	9.27	10.36	11.94	10.53	8.6	10.43	12.87	12.58	19.51	13.66	11	17.94	11.68	10.21	10.86	10.4437	13.43	XP_043787263.1	lachesin-like isoform X1 [Apis laboriosa]				K06774
gene-LOC107994035	LOC107994035	sodium/potassium/calcium exchanger 4, transcript variant X1	2757	0.518823	-0.946685	0.00475841	0.207724	no	down	62.52	59.53	76.65	17.93	62.02	56.85	61.51	51.44	24.1	90.84	72.68	125.58	70.78	116.6	81.13	210.03	1.79	1.52	2.11	0.56	1.83	1.81	1.84	1.35	0.8	2.99	2.16	3.11	2.63	3.9	2.02	5.07	1.60125	2.835	XP_624828.2	sodium/potassium/calcium exchanger 4 isoform X1 [Apis mellifera]	GO:0015297;;GO:0016020;;GO:0006816	molecular_function;;cellular_component;;biological_process	antiporter activity;;membrane;;calcium ion transport	K13752;K13750
gene-LOC108001298	LOC108001298	CAAX prenyl protease 1 homolog	1930	1.23375	0.303056	0.00477521	0.207724	no	up	1941	1868	1566	1490	1438	1756	1853	1955	1370	1170	1106	1564	1135	1450	1433	1308	83.9	71.92	64.75	70.33	63.81	84.2	83.29	76.96	68.44	57.86	51.5	59.89	63.58	73.16	53.59	50.72	74.895	59.8425	XP_016917735.1	CAAX prenyl protease 1 homolog [Apis cerana]	GO:0071586;;GO:0046872;;GO:0004222;;GO:0005789	biological_process;;molecular_function;;molecular_function;;cellular_component	CAAX-box protein processing;;metal ion binding;;metalloendopeptidase activity;;endoplasmic reticulum membrane	K06013
gene-LOC107998117	LOC107998117	serine/threonine-protein kinase S6KL, transcript variant X1	1901	0.811378	-0.301553	0.00477784	0.207724	no	down	358	432	327	284	301	291	263	406	431	452	294	323	481	409	335	369	15.89	17.09	14.28	13.78	13.6	14.25	11.89	16.65	21.78	22.89	14.19	12.78	27.31	21.62	13.01	14.74	14.6788	18.54	XP_028522698.1	serine/threonine-protein kinase S6KL isoform X1 [Apis cerana]	GO:0004674;;GO:0005524;;GO:0016310	molecular_function;;molecular_function;;biological_process	protein serine/threonine kinase activity;;ATP binding;;phosphorylation	K17529;K04688;K04445;K02677
gene-LOC108000327	LOC108000327	CCR4-NOT transcription complex subunit 9	1927	0.817273	-0.29111	0.0047959	0.207724	no	down	1047.53	1247.86	971.3	1016.59	1088.66	824.73	841.05	1155.3	1182.9	1447.61	946.62	1149.9	1143.74	1186.91	1389.82	1018.47	45.36	48.14	40.23	48.07	48.4	39.62	37.88	45.56	59.2	71.72	44.16	44.12	64.19	60	52.08	39.56	44.1575	54.3787	XP_006572212.1	CCR4-NOT transcription complex subunit 9 [Apis mellifera]	GO:0006402;;GO:0000932;;GO:0030014	biological_process;;cellular_component;;cellular_component	mRNA catabolic process;;cytoplasmic mRNA processing body;;CCR4-NOT complex	K12606
gene-LOC107994245	LOC107994245	transcription factor AP-2-epsilon, transcript variant X1	5612	0.687953	-0.539618	0.00480906	0.207724	no	down	472.97	637.24	445.25	261.44	621.5	538.63	527.51	579.59	754.85	1289.48	551.05	789.63	405.48	548.38	630.58	651.42	5.64	6.7	5.2	3.49	7.62	7.09	6.65	6.1	10.64	17.68	6.87	8.62	6.38	7.8	6.63	6.84	6.06125	8.9325	XP_016906527.1	transcription factor AP-2-epsilon isoform X1 [Apis cerana]	GO:0003700;;GO:0005634;;GO:0003677	molecular_function;;cellular_component;;molecular_function	transcription factor activity, sequence-specific DNA binding;;nucleus;;DNA binding	K09180
gene-LOC107996830	LOC107996830	uncharacterized LOC107996830, transcript variant X2	2904	0.676619	-0.563583	0.00481165	0.207724	no	down	514	1123	854	440	1121	955	770	1039.06	1015	1243	979	1397	802	932	1283	1688	19.43	37.41	31.01	17.42	43.5	40.49	29.7	36.04	43.84	49.4	38.04	47.36	38.52	39.69	41.49	57.87	31.875	44.5262	PBC30528.1	hypothetical protein APICC_06982 [Apis cerana cerana]	GO:0016020	cellular_component	membrane
gene-LOC114577353	LOC114577353	uncharacterized LOC114577353	1578	0.710758	-0.49257	0.00484185	0.208115	no	down	184.76	212.63	179.59	153.5	146.26	173.46	176.28	226.88	417.75	343.98	231.06	110.83	265.52	260.24	181.18	159.71	10.19	10.43	9.45	9.23	8.26	10.61	10.1	11.39	26.62	21.68	13.69	5.4	19	16.77	8.62	7.88	9.9575	14.9575	TGZ40363.1	Uncharacterized protein DBV15_07525 [Temnothorax longispinosus]	GO:0007165	biological_process	signal transduction	K04536;K07972;K03246;K04539
gene-LOC108003081	LOC108003081	rhophilin-2	1398	0.782785	-0.353311	0.00489485	0.209479	no	down	741.63	881.8	849.9	591.86	887.2	682.11	698.49	999.92	1228.03	1354.16	760.4	647.29	1090.67	1101.38	780.86	743.13	47.59	50.34	51.95	41.4	58.25	48.59	46.59	58.41	91.1	99.32	52.34	36.7	90.91	82.69	43.17	42.65	50.39	67.36	XP_012348035.1	rhophilin-2 isoform X4 [Apis florea]	GO:0003779;;GO:0031267;;GO:0007165;;GO:0030036	molecular_function;;molecular_function;;biological_process;;biological_process	actin binding;;small GTPase binding;;signal transduction;;actin cytoskeleton organization	K15009;K16449
gene-LOC107999969	LOC107999969	protein-lysine N-methyltransferase EEF2KMT, transcript variant X1	2294	1.2532	0.325612	0.00495671	0.211207	no	up	766.3	705.52	551.46	516.48	524.84	793.49	694.88	781.67	573.05	419.48	474.02	506.29	424.13	486	534.47	573.81	33.6	36.6	27.14	27.88	28.08	42.59	33.24	33.74	32.26	25.72	23.67	22.67	22.38	30.44	26.4	26.2	32.8588	26.2175	XP_016915533.1	protein-lysine N-methyltransferase EEF2KMT isoform X1 [Apis cerana]	GO:0008757	molecular_function	S-adenosylmethionine-dependent methyltransferase activity	K05956;K22696;K23040
gene-LOC107994782	LOC107994782	glucose dehydrogenase [FAD, quinone]-like, transcript variant X1	3040	1.67535	0.744464	0.00499055	0.211733	no	up	1235.79	3492.84	2278.48	2695	4818.15	1803.87	1721.49	2157.66	1957.65	1254.38	1279.52	1688.86	745.57	2254.78	1578.67	769.35	44.22	104.9	74.7	98.92	165.56	68.04	60.63	66.37	77.12	47.39	46.61	51.95	35.52	87.68	47.19	25.57	85.4175	52.3787	XP_016907325.1	glucose dehydrogenase [FAD, quinone]-like [Apis cerana]	GO:0050660;;GO:0016614	molecular_function;;molecular_function	flavin adenine dinucleotide binding;;oxidoreductase activity, acting on CH-OH group of donors
gene-LOC107998471	LOC107998471	aldehyde dehydrogenase, mitochondrial	2044	0.815264	-0.294661	0.00509614	0.215285	no	down	3048	3428	2976	2302	3161	2915	3592	3978	5063	4103	3132	2947	4342	4207	3063	2742	123.8	123.61	115.44	102.02	131.71	131.49	151.36	147.07	238.41	190.55	136.9	105.8	227.96	199.15	108.07	99.99	128.312	163.354	XP_016913262.1	aldehyde dehydrogenase, mitochondrial [Apis cerana]	GO:0016620	molecular_function	oxidoreductase activity, acting on the aldehyde or oxo group of donors, NAD or NADP as acceptor	K00128;K00289;K00139;K14085
gene-LOC133666975	LOC133666975	uncharacterized LOC133666975	12268	0.766521	-0.383603	0.00529609	0.220519	no	down	197.1	262.42	268.65	187.83	225.94	214.89	176.84	241.72	268.01	292.16	224.93	337.17	246.88	296.03	196.21	311.9	1.16	1.38	1.52	1.21	1.37	1.4	1.08	1.3	1.82	1.97	1.44	1.77	1.88	2.03	1.01	1.66	1.3025	1.6975	PBC31062.1	Whirlin [Apis cerana cerana]
gene-LOC114577358	LOC114577358	uncharacterized LOC114577358	860	0.763621	-0.389072	0.00530168	0.220519	no	down	341.15	362.46	395.42	217.95	420.94	303.92	362.64	448.56	391.08	536.78	334.47	331.79	463.51	488.76	559	404.86	7.26	7.05	8.08	5.07	9.24	7.84	8.27	9.07	10.1	13.07	7.89	6.41	12.99	12.1	10.57	7.75	7.735	10.11
gene-LOC108004493	LOC108004493		965	1.36812	0.45219	0.00531809	0.220519	no	up	214	207	175	120	179	283	173	206	192	117	115	146	84	124	146	152	22.68	19.46	17.51	13.81	19.27	33.33	19.03	19.85	23.53	14.14	12.96	13.59	11.62	15.45	13.22	14.32	20.6175	14.8537	XP_028519905.1	LOW QUALITY PROTEIN: uncharacterized protein LOC108004493 [Apis cerana]
gene-LOC107992480	LOC107992480	solute carrier family 41 member 1	3325	0.811871	-0.300677	0.00532502	0.220519	no	down	6670	6574.22	6037.77	4892.27	6027.25	6510.81	6004.04	8858.83	9674.86	11572.6	6758.52	5974.5	7175.17	7121.16	6253.78	5776.02	112.56	98.56	93.27	88.47	105.14	120.52	106.87	139.89	187.27	224.24	120.19	91.09	155.61	138.75	90.03	85.98	108.16	136.645	XP_016903862.1	solute carrier family 41 member 1 isoform X1 [Apis cerana]	GO:0016020;;GO:0008324	cellular_component;;molecular_function	membrane;;cation transmembrane transporter activity	K15122
gene-LOC107998068	LOC107998068	PH domain leucine-rich repeat-containing protein phosphatase 2, transcript variant X1	7733	0.703248	-0.507895	0.00533206	0.220519	no	down	247	304	348	108	175	245	189	323	295	411	272	345	339	378	289	234	2.38	2.62	3.22	1.14	1.74	2.6	1.88	2.82	3.28	4.54	2.84	2.96	4.21	4.23	2.41	2.03	2.3	3.3125	XP_028522635.1	PH domain leucine-rich repeat-containing protein phosphatase 2 [Apis cerana]				K16340
gene-LOC107997379	LOC107997379	uncharacterized LOC107997379, transcript variant X1	1426	1.91722	0.939017	0.00541543	0.220724	no	up	142.01	51.97	37.53	60.7	40.95	52.96	87.98	105.9	46.17	11.28	70.12	40.26	30.11	37.2	18.49	27.34	9.87	3.4	2.64	4.6	2.7	4.48	6.72	6.52	3.67	1.63	5.32	2.52	2.99	3.58	1.24	1.67	5.11625	2.8275	XP_012348258.2	uncharacterized protein LOC100863473 isoform X1 [Apis florea]	GO:0033588;;GO:0002098	cellular_component;;biological_process	Elongator holoenzyme complex;;tRNA wobble uridine modification	K11377
gene-LOC107996792	LOC107996792	B9 domain-containing protein 2, transcript variant X4	843	1.37327	0.457612	0.00544255	0.220724	no	up	169.99	206.12	106.79	160.91	136.98	167.67	156.83	162.02	140.44	93.38	78.42	129.18	97.06	81.18	101.84	153.42	19.29	22.53	12.22	20.66	17.1	23.15	19.35	19.6	21.02	12.88	9.21	13.87	15.54	11.77	10.77	17.03	19.2375	14.0113	XP_016910503.1	B9 domain-containing protein 2 [Apis cerana]	GO:0030030;;GO:0005737;;GO:0005929	biological_process;;cellular_component;;cellular_component	cell projection organization;;cytoplasm;;cilium	K16745
gene-LOC107997831	LOC107997831	high mobility group protein DSP1	4876	0.89687	-0.157029	0.00547261	0.220724	no	down	6273	7070	5830	5284	6044	5581	5991	7118	8170	7839	5637	5606	6478	6362	6496	5482	170.65	170.55	150.59	152.33	166.61	167.78	168.25	172.58	258.65	244.38	166.31	135.01	223.64	198.03	153.71	133.18	164.917	189.114	XP_003486555.1	high mobility group protein DSP1 [Bombus impatiens]	GO:0005634;;GO:0003677	cellular_component;;molecular_function	nucleus;;DNA binding	K24660;K11680
gene-LOC107993115	LOC107993115	endoribonuclease CG2145	3007	0.856238	-0.223916	0.00548251	0.220724	no	down	13564.9	13092	12317	9539.99	13520	13016	11726	15527	19219	17236	11062	10784	14898	14717	13006	12850	352.73	303.42	307.32	271.2	362	375.1	317.23	367.64	577.3	513.08	310.86	248.64	500.61	445.66	293.71	300.49	332.08	398.794	XP_016904837.1	poly(U)-specific endoribonuclease homolog [Apis cerana]	GO:0046872;;GO:0004521;;GO:0003723	molecular_function;;molecular_function;;molecular_function	metal ion binding;;endoribonuclease activity;;RNA binding	K14648
gene-LOC107994217	LOC107994217	GATOR2 complex protein WDR24, transcript variant X1	1966	1.20709	0.271538	0.00549109	0.220724	no	up	1120	1124	897	995	926	1109	1058	1226	1073	655	695	832	749	780	926	907	45.28	41.45	35.49	45.14	39.84	50.58	44.33	45.13	50.9	31.29	30.06	30.15	38.71	37.53	33.13	33.53	43.405	35.6625	XP_016906494.1	GATOR complex protein WDR24 isoform X1 [Apis cerana]	GO:0016020	cellular_component	membrane
gene-LOC108001139	LOC108001139	protein-cysteine N-palmitoyltransferase Rasp, transcript variant X1	1957	1.25908	0.332369	0.00550744	0.220724	no	up	180	217	145	158	177	189	169	222	158	104	109.8	145	125	138	153	154	7.71	8.26	5.94	7.38	7.77	8.95	7.52	8.61	7.78	5.09	5.03	5.48	6.93	6.87	5.65	5.9	7.7675	6.09125	XP_028524170.1	protein-cysteine N-palmitoyltransferase Rasp [Apis cerana]				K24678
gene-LOC108002526	LOC108002526	polyisoprenoid diphosphate/phosphate phosphohydrolase PLPP6, transcript variant X1	1075	1.1926	0.254106	0.00552005	0.220724	no	up	828.5	807.81	646.29	593.59	696.13	769.77	686.31	858.12	713.31	498.59	526.72	626.43	540.68	508.21	618.77	609.51	66.21	58.38	51.27	53.33	57.82	71.44	57.9	66.03	68.01	47.5	44.62	43.72	59.32	48.72	43.81	43.95	60.2975	49.9562	PBC25110.1	Presqualene diphosphate phosphatase [Apis cerana cerana]	GO:0016020	cellular_component	membrane	K22904
gene-LOC108002754	LOC108002754	uncharacterized LOC108002754, transcript variant X1	2151	0.638555	-0.647117	0.00552603	0.220724	no	down	1224.06	2487.06	2478.42	686.28	3431.07	2554.35	2326.23	2401.96	3190.97	2901.88	3078.43	3230.31	2299.21	2836.44	4336.96	3831.94	37.57	65.95	69.82	21.34	106.8	84.2	72.47	65.56	111.76	91.72	102.16	84.29	90.66	98.06	115.94	103.51	65.4638	99.7625	XP_016920079.1	uncharacterized protein LOC108002754 isoform X1 [Apis cerana]
gene-LOC108000012	LOC108000012	NADPH--cytochrome P450 reductase, transcript variant 1	2834	0.757637	-0.400421	0.00553883	0.220724	no	down	1558	1775.94	2195.99	1227	1696	2180	2425	2597	3738	2411	2591	1923.88	2485	2699	1698.95	2053	40.43	41.6	56.25	34.94	46.6	63.53	67.23	62.88	115.68	73.02	75.38	45.76	85.11	83.48	38.92	49.17	51.6825	70.815	NP_001352150.1	NADPH--cytochrome P450 reductase 1 [Apis cerana]	GO:0005789;;GO:0003958;;GO:0050661;;GO:0050660;;GO:0010181	cellular_component;;molecular_function;;molecular_function;;molecular_function;;molecular_function	endoplasmic reticulum membrane;;NADPH-hemoprotein reductase activity;;NADP binding;;flavin adenine dinucleotide binding;;FMN binding	K13240;K00327
gene-LOC133665632	LOC133665632	uncharacterized LOC133665632	1040	0.154845	-2.6911	0.00555051	1	no	down	0	0	0	0	0	3.46	2.18	0	5.71	1.61	3.62	1.81	0	6.21	6.15	4.96	0	0	0	0	0	0.37	0.22	0	0.63	0.18	0.37	0.15	0	0.69	0.5	0.42	0.07375	0.3675	XP_006560547.1	geminin isoform X1 [Apis mellifera]	GO:0005634;;GO:0006275	cellular_component;;biological_process	nucleus;;regulation of DNA replication
gene-LOC108002664	LOC108002664	atrial natriuretic peptide-converting enzyme, transcript variant X3	3803	0.767264	-0.382206	0.00556644	0.22076	no	down	1122.13	1379.79	1289.77	638.62	1055.59	770.81	1026.38	1208	1231.33	1188.32	1433.81	1319.16	1233.1	1338.75	1253.08	1288.18	20.66	22.08	24.96	14.06	20.08	16.51	19.73	21.34	26.36	25.55	29.05	20.04	30.51	29.08	19.38	23.6	19.9275	25.4462	XP_006557893.1	atrial natriuretic peptide-converting enzyme [Apis mellifera]	GO:0004252;;GO:0006508;;GO:0005886	molecular_function;;biological_process;;cellular_component	serine-type endopeptidase activity;;proteolysis;;plasma membrane	K09614
gene-LOC107998302	LOC107998302	uncharacterized LOC107998302	7705	0.798527	-0.324587	0.00564555	0.22076	no	down	1758.28	1900.03	2048.94	1810.29	1821.61	1466.84	1692.87	2138.93	2605.87	3356.8	1726.23	1677.56	2128.53	2214.19	2263.18	1564.15	18.02	17.4	20.26	20.35	19.25	16.69	18.09	19.98	30.92	39.46	19.2	15.26	28.18	26.39	20.27	14.46	18.755	24.2675	XP_016912989.1	uncharacterized protein LOC107998302 [Apis cerana]				K06619;K23697;K08892;K04364;K19862
gene-LOC107995852	LOC107995852	26S proteasome non-ATPase regulatory subunit 2	3003	0.811091	-0.302064	0.00567704	0.22076	no	down	1696	1544	1618	1455	1490	1572	1665	1815	2720	2508	1413	1384	2157	2056	1596	1403	44.21	35.89	40.48	41.47	39.98	45.43	45.15	43.1	81.91	74.86	39.82	32.03	72.72	62.43	36.12	32.89	41.9637	54.0975	XP_016909055.1	26S proteasome non-ATPase regulatory subunit 2 [Apis cerana]	GO:0030234;;GO:0042176;;GO:0008540	molecular_function;;biological_process;;cellular_component	enzyme regulator activity;;regulation of protein catabolic process;;proteasome regulatory particle, base subcomplex	K03028;K03032
gene-LOC107999419	LOC107999419	phospholipase B1, membrane-associated-like, transcript variant X1	1576	0.479726	-1.05972	0.00568371	0.22076	no	down	72.71	32.78	79.93	111	9.92	86.39	42	58.71	103.74	67.66	53.59	116.51	255.55	70.05	102.29	207.19	4.17	1.8	4.56	6.93	0.62	5.66	2.89	3.25	6.98	4.56	3.53	6.26	19.72	5.03	5.27	11.66	3.735	7.87625	XP_016914726.1	phospholipase B1, membrane-associated-like isoform X1 [Apis cerana]
gene-LOC107993469	LOC107993469	neither inactivation nor afterpotential protein G	3103	0.763435	-0.389422	0.00568643	0.22076	no	down	2226.15	2320.51	2768.46	1437.34	2219.71	1563.61	1878.54	2441.57	2414.63	3637.43	2098.72	2474.54	2340.48	3207.49	2077.97	2518.62	64.82	59.59	76.97	44.68	66.15	50.57	56.21	62.22	80.26	120.88	66.53	64.04	88.51	109.86	53.6	65.69	60.1512	81.1713	XP_016905378.1	neither inactivation nor afterpotential protein G isoform X2 [Apis cerana]	GO:0050660;;GO:0016614	molecular_function;;molecular_function	flavin adenine dinucleotide binding;;oxidoreductase activity, acting on CH-OH group of donors	K00115
gene-LOC107996761	LOC107996761	odorant receptor 4-like	1953	0.772285	-0.372795	0.00568788	0.22076	no	down	181	249.99	253	140	220	166	197	310	389	253	210	221	216	267	230	312	8.67	11.04	13.29	9.44	13.18	9.08	10.45	12.64	22.99	14.55	10.71	9.86	12.55	16.24	10.83	15.25	10.9738	14.1225	XP_016910451.1	odorant receptor 4-like [Apis cerana]	GO:0005549;;GO:0005886;;GO:0007165;;GO:0004984	molecular_function;;cellular_component;;biological_process;;molecular_function	odorant binding;;plasma membrane;;signal transduction;;olfactory receptor activity	K22984
gene-LOC107997890	LOC107997890	aprataxin and PNK-like factor, transcript variant X1	2163	1.35461	0.437873	0.00569674	0.22076	no	up	574	592	376	479	381	513	357.24	488	368	253	297	292	303	235	401	460.38	30.77	28.05	19.3	27.59	20.76	30.05	19.98	23.46	22.23	15.24	16.84	13.79	20.89	14.82	18.5	22.21	24.995	18.065	PBC26421.1	Aprataxin and PNK factor [Apis cerana cerana]	GO:0003906;;GO:0008408;;GO:0006302	molecular_function;;molecular_function;;biological_process	DNA-(apurinic or apyrimidinic site) lyase activity;;3'-5' exonuclease activity;;double-strand break repair	K13295
gene-LOC107997716	LOC107997716	juvenile hormone esterase	1795	0.756459	-0.402666	0.00576922	0.222692	no	down	710.38	905.43	1136.72	559.87	897.49	952.37	1135.07	1254.76	1274.14	1271.8	1090.12	1232.9	1199.27	1393.42	782.71	1104.07	29.27	34.96	47.05	22.04	38.61	46.88	49.66	47.7	65.33	61.8	51.41	46.13	69.69	71.2	28.56	41.83	39.5213	54.4937	XP_016911981.1	juvenile hormone esterase [Apis cerana]	GO:0052689	molecular_function	carboxylic ester hydrolase activity
gene-LOC108003910	LOC108003910	endoplasmin	2909	0.727069	-0.459836	0.00582245	0.223626	no	down	2955	3629	2268	2230	3712	2424	3372	3016	3783	2552	3352	3616	4333	5204	4783	2838	79.8	87.38	58.78	65.84	103.18	72.58	94.73	74.19	118.03	78.91	97.84	86.7	151.37	163.73	112.13	68.91	79.56	109.703	XP_003694125.1	endoplasmin [Apis florea]	GO:0051082;;GO:0140662;;GO:0016887;;GO:0005524	molecular_function;;deleted;;molecular_function;;molecular_function	unfolded protein binding;;old GO;;ATPase activity;;ATP binding	K09487;K09488;K04079
gene-LOC107997434	LOC107997434	transitional endoplasmic reticulum ATPase TER94	3320	0.823859	-0.279531	0.00585104	0.223626	no	down	5946.55	6374.5	5858.88	5730.94	5500.85	5371.39	5861.23	7267.3	8476.67	8976.24	4856.22	5399.63	8179.64	7834.36	6493.98	5243.45	124.42	123.05	121.08	134.44	123.95	129.49	131.43	144.21	216.56	228.91	113.81	104.65	236.03	200.92	121.77	100.58	129.009	165.404	XP_006563745.1	transitional endoplasmic reticulum ATPase TER94 [Apis mellifera]	GO:0050896;;GO:0016887;;GO:0005524	biological_process;;molecular_function;;molecular_function	response to stimulus;;ATPase activity;;ATP binding	K13339;K13525;K14571;K13338;K14575
gene-LOC107995393	LOC107995393	uncharacterized LOC107995393, transcript variant X2	3138	1.31565	0.395772	0.00587768	0.223626	no	up	1035.57	1007.98	865.73	1188.07	1061.42	792.25	707.87	1082.33	660.11	744.88	558.04	715.02	677.83	523.1	763.18	907.85	25.39	21.46	20.33	31.21	26.45	21.3	17.37	23.03	18.22	20.05	14.99	15.35	20.9	13.87	15.29	19.71	23.3175	17.2975	XP_016908368.1	uncharacterized protein LOC107995393 isoform X1 [Apis cerana]				K17725
gene-LOC107998022	LOC107998022	fumarylacetoacetate hydrolase domain-containing protein 2A, transcript variant X1	1786	0.863197	-0.212238	0.0058843	0.223626	no	down	1071.39	1220.18	1070.18	992.41	1123.43	999.76	1018.44	1338.21	1540.99	1448.76	886.23	1096.71	1291.15	1308.04	1176.09	976.73	36.58	35.29	34.47	36.26	38.57	37.44	36.66	40.71	60.91	60.09	31.61	32.25	56.21	52.49	34.12	30.68	36.9975	44.795	XP_016912515.1	fumarylacetoacetate hydrolase domain-containing protein 2A isoform X1 [Apis cerana]	GO:0016787	molecular_function	hydrolase activity
gene-LOC108001774	LOC108001774	uncharacterized LOC108001774	1251	0.770475	-0.376179	0.00599603	0.226996	no	down	418.8	503.65	383.82	266.94	493.41	450.74	420.74	437.42	491.67	492.7	509.36	546.45	491.72	671.08	513.5	385.18	23.29	22.81	18.49	14.9	27.43	27.9	25.52	24.63	30.53	31.87	31.73	26.91	39.14	47.02	23.42	17.18	23.1212	30.975	XP_006569696.1	uncharacterized protein LOC725848 [Apis mellifera]
gene-LOC108001277	LOC108001277	uncharacterized LOC108001277	1564	0.860154	-0.217333	0.00607221	0.228829	no	down	2489.71	2573.47	2553.77	2149.67	2471.91	2613.6	2624.29	3030.65	4418.37	3243.86	2522.88	2369.79	2822.39	2519.25	2359.58	2551.65	91.27	87.54	97.92	84.95	104.32	109.79	97.9	100.03	217.39	154.23	101.06	75.02	150.9	117.33	83.03	86.22	96.715	123.147	XP_016917709.1	uncharacterized protein LOC108001277 [Apis cerana]
gene-LOC107994799	LOC107994799	phosphopantothenoylcysteine decarboxylase	1027	0.814677	-0.295699	0.00609094	0.228829	no	down	2258.52	2174.16	1980.06	1538.86	1850.86	1963.5	1882.14	2461.51	3344.65	3098.74	1833.85	1701.63	2662.54	2530.22	1961.66	1753.78	139.26	118.17	113.83	100.66	114.58	125.51	109	127.4	212.7	195.94	119.64	92.1	199.51	162.92	103.12	93.65	118.551	147.447	XP_003690696.1	phosphopantothenoylcysteine decarboxylase [Apis florea]	GO:0003824	molecular_function	catalytic activity	K01598
gene-LOC107998753	LOC107998753	carotenoid isomerooxygenase, transcript variant X1	2541	0.692643	-0.529816	0.0061343	0.229581	no	down	21811.9	22573.8	22207.9	17559.2	22176.1	16845.3	13838.1	20534.2	20764.8	28152	15588.6	20637.9	42759	41852.6	24265.1	20358.4	680.2	628.97	667.87	600.71	715.54	583.75	448.29	582.97	748.18	1012.12	524.57	573.94	1739.52	1530.69	661.11	571.68	613.538	920.226	XP_016913671.1	carotenoid isomerooxygenase isoform X1 [Apis cerana]	GO:0046872;;GO:0016702	molecular_function;;molecular_function	metal ion binding;;oxidoreductase activity, acting on single donors with incorporation of molecular oxygen, incorporation of two atoms of oxygen	K18048
gene-LOC107999095	LOC107999095	solute carrier family 25 member 16-like	1271	1.2268	0.294902	0.00621996	0.231906	no	up	603.28	582.73	451.4	563.23	609.08	483.65	518.59	593.4	445.11	430.73	344.56	457.68	380.51	432.1	517.23	383.97	17.76	15	13.3	19.01	22.22	17.93	16.62	16.6	17.59	14.88	12.35	12.46	15.91	16.05	14.21	11.4	17.305	14.3562	XP_624199.2	graves disease carrier protein homolog [Apis mellifera]	GO:0005743;;GO:0055085	cellular_component;;biological_process	mitochondrial inner membrane;;transmembrane transport	K14684;K15108;K15085;K15084;K05863
gene-LOC107998112	LOC107998112	phosphatase and actin regulator 4, transcript variant X1	15864	1.18962	0.250506	0.00626627	0.232061	no	up	5447.13	5347.38	5033.24	5880.24	4080	4207.29	4755.2	6062.89	4943.34	4064.48	3795.64	4064.78	3845.4	3725.82	4320.22	3711.87	37.27	33.07	33.59	43.55	29.57	32.09	34.93	38.22	40.78	32.08	29.12	24.75	34.38	30.21	26.02	23.36	35.2863	30.0875	XP_003250368.1	phosphatase and actin regulator 4 isoform X1 [Apis mellifera]				K17594
gene-LOC107999249	LOC107999249	zinc finger and BTB domain-containing protein 44, transcript variant X1	1449	1.25735	0.330385	0.00627128	0.232061	no	up	674	659	603	482	516	720	601	655	763	404	365	431	432	350	452	532	35.08	30.76	30.28	26.13	27.75	41.71	33.44	31.15	47.38	23.9	20.39	20.53	30.27	21.82	20.86	25.48	32.0375	26.3287	XP_016914439.1	zinc finger and BTB domain-containing protein 44 [Apis cerana]	GO:0001091;;GO:0017025;;GO:0016020;;GO:0004402;;GO:0006366;;GO:0005669;;GO:0003743	molecular_function;;molecular_function;;cellular_component;;molecular_function;;biological_process;;cellular_component;;molecular_function	RNA polymerase II basal transcription factor binding;;TBP-class protein binding;;membrane;;histone acetyltransferase activity;;transcription from RNA polymerase II promoter;;transcription factor TFIID complex;;translation initiation factor activity	K09237
gene-LOC107992782	LOC107992782	poly(A)-specific ribonuclease PARN, transcript variant X1	2723	0.804862	-0.313187	0.00631099	0.232142	no	down	678.25	751.98	705.77	677.48	689.23	670.07	617.33	868.18	1098.9	1121.72	659.59	560.91	996.28	907.43	792.86	580.78	21.43	20.21	20.18	23.19	21.04	21.71	18.88	23.24	39.98	38.99	20.73	15.23	40.43	33.7	23.18	15.58	21.235	28.4775	XP_006617598.1	poly(A)-specific ribonuclease PARN-like isoform X1 [Apis dorsata]	GO:0005737;;GO:0016020;;GO:0005634;;GO:0004535;;GO:0003723;;GO:0006402;;GO:0046872	cellular_component;;cellular_component;;cellular_component;;molecular_function;;molecular_function;;biological_process;;molecular_function	cytoplasm;;membrane;;nucleus;;poly(A)-specific ribonuclease activity;;RNA binding;;mRNA catabolic process;;metal ion binding	K01148
gene-LOC108002602	LOC108002602	pupal cuticle protein-like	2074	2.25936	1.17591	0.00632063	0.232142	no	up	30	15	24	87	146	43	36	26	17	22	16	43	18	20	27	11	1.19	0.53	0.91	3.77	5.96	1.89	1.49	0.94	0.78	1	0.69	1.51	0.93	0.93	0.93	0.39	2.085	0.895	XP_043796545.1	pupal cuticle protein-like [Apis laboriosa]
gene-LOC107997838	LOC107997838	flightin, transcript variant X2	1167	0.674164	-0.568829	0.00648133	0.237159	no	down	24	34	28	24	26	18	24	36	47	28	35	37	34	26	35	56	1.65	2.09	1.94	2.05	2	1.62	1.94	2.5	3.94	2.21	2.98	2.42	3.49	2.24	2.1	3.88	1.97375	2.9075	XP_016912210.1	flightin [Apis cerana]
gene-LOC107998776	LOC107998776	probable inactive tRNA-specific adenosine deaminase-like protein 3	1236	0.407209	-1.29616	0.00654934	0.237737	no	down	30.21	0	31	25.58	61.94	14.03	8.84	15.82	31.14	78	34.44	38.73	103.15	74.49	61.57	25.04	2.27	0	2.22	2.1	4.76	1.17	0.69	1.08	2.71	6.71	2.77	2.57	10.1	6.57	3.98	1.68	1.78625	4.63625	XP_016913707.1	probable inactive tRNA-specific adenosine deaminase-like protein 3 [Apis cerana]	GO:0003824	molecular_function	catalytic activity	K15442
gene-LOC107993427	LOC107993427	calaxin-like	1073	0.598256	-0.741164	0.00657101	0.237737	no	down	9	7	18	10	15	13	15	20	19	23	23	13	21	28	16	25	0.82	0.57	1.55	0.99	1.39	1.32	1.42	1.66	2	2.39	2.24	1.04	2.49	3	1.25	2.03	1.215	2.055	XP_016905322.1	EF-hand calcium-binding domain-containing protein 1-like [Apis cerana]	GO:0005509	molecular_function	calcium ion binding	K23847;K19932;K06268
gene-LOC107994834	LOC107994834	matrix metalloproteinase-24-like, transcript variant X1	1359	1.47415	0.559888	0.00659395	0.237737	no	up	78.12	42.88	40.2	46.29	59.05	34.85	74.59	71.67	38.75	34.64	30.4	24.2	33.9	39.4	41.01	44.69	5.18	2.52	2.52	3.31	4	2.56	5.1	4.29	2.95	2.61	2.12	1.41	2.9	3.05	2.32	2.63	3.685	2.49875	XP_028521102.1	matrix metalloproteinase-24-like [Apis cerana]	GO:0006508;;GO:0004222;;GO:0008270;;GO:0031012	biological_process;;molecular_function;;molecular_function;;cellular_component	proteolysis;;metalloendopeptidase activity;;zinc ion binding;;extracellular matrix	K07763;K07996
gene-LOC107993935	LOC107993935	NF-kappa-B inhibitor-interacting Ras-like protein	1872	0.838725	-0.25373	0.00662012	0.237737	no	down	420.89	452.17	432.26	304.59	401.87	432.37	439.96	442.22	678.85	533.35	399.63	380.13	373.45	484.68	490	443.11	18.86	18.05	18.53	14.9	18.49	21.5	20.51	18.05	35.16	27.35	19.29	15.09	21.7	25.36	19	17.81	18.6112	22.595	XP_006611849.1	NF-kappa-B inhibitor-interacting Ras-like protein [Apis dorsata]	GO:0007249;;GO:0003924;;GO:0005525	biological_process;;molecular_function;;molecular_function	I-kappaB kinase/NF-kappaB signaling;;GTPase activity;;GTP binding	K04353;K19703;K07839;K07830;K17197
gene-LOC108003430	LOC108003430	tetraspanin-3-like, transcript variant X1	1441	0.710888	-0.492306	0.0066384	0.237737	no	down	63	96	143	81	136	95	89	97	148	125	130	159	106	111	118	165	4.04	5.37	8.47	5.53	8.64	6.55	5.75	5.53	10.61	8.92	8.67	8.73	8.54	8.1	6.4	9.25	6.235	8.6525	XP_016921157.1	tetraspanin-3-like isoform X1 [Apis cerana]	GO:0016020	cellular_component	membrane	K17293
gene-LOC108000776	LOC108000776	uncharacterized LOC108000776, transcript variant X2	3927	0.841168	-0.249534	0.00664204	0.237737	no	down	582.85	602.76	538.8	365.82	499.57	414.8	454.06	553.02	647.04	677.51	452.1	503.77	567.16	532.57	576.7	551.94	25.44	24.22	22.15	14.78	22.08	18.54	21.11	19.81	30.04	30.64	19.23	17.4	29.45	24.34	19.78	20.79	21.0162	23.9587	XP_006609095.1	uncharacterized protein LOC102673182 [Apis dorsata]
gene-LOC107997550	LOC107997550	neuronal acetylcholine receptor subunit alpha-3	2198	0.700219	-0.514122	0.00669513	0.238099	no	down	43.04	39.65	54.98	24.17	46.6	44.68	45.79	48.63	93.45	68.62	42.62	66.58	39.38	63.47	39.53	60.88	1.6	1.31	1.95	0.98	1.78	1.84	1.77	1.64	4.01	2.92	1.71	2.19	1.89	2.75	1.27	2.03	1.60875	2.34625	XP_043789790.1	LOW QUALITY PROTEIN: uncharacterized protein LOC122713422 [Apis laboriosa]	GO:0005230;;GO:0016020;;GO:0004888	molecular_function;;cellular_component;;molecular_function	extracellular ligand-gated ion channel activity;;membrane;;transmembrane signaling receptor activity	K05312;K04807;K04819
gene-LOC107992835	LOC107992835	ribonuclease P protein subunit p29	1213	1.32837	0.409657	0.00673662	0.238099	no	up	710.46	661.76	511.35	528.09	530.79	624.03	582.47	674.34	451.19	292.68	476.63	500.26	299.8	358.57	506.59	496.31	50.51	43.27	35.5	39.77	39.42	45.76	42.24	43.8	37.6	22.89	36.57	31.32	28.64	29.38	32.23	31.91	42.5337	31.3175	XP_016904406.1	ribonuclease P protein subunit p29 [Apis cerana]	GO:0000172;;GO:0001682;;GO:0033204;;GO:0030677	cellular_component;;biological_process;;molecular_function;;cellular_component	ribonuclease MRP complex;;tRNA 5'-leader removal;;ribonuclease P RNA binding;;ribonuclease P complex	K03538
gene-LOC107993694	LOC107993694	galactose mutarotase, transcript variant X1	1438	0.822762	-0.281452	0.00674018	0.238099	no	down	1421	1418.19	1174	782	1409	1195	1387	1402	1672	1441	1354	1397	1351	1403	1434	1593	96.93	85.71	75.41	58.08	98.3	89.34	97.97	86.55	130.61	111.83	98.08	83.51	118.95	111.21	83.97	96.72	86.0362	104.36	XP_016905733.1	aldose 1-epimerase isoform X1 [Apis cerana]	GO:0006012;;GO:0004034;;GO:0016853;;GO:0030246	biological_process;;molecular_function;;molecular_function;;molecular_function	galactose metabolic process;;aldose 1-epimerase activity;;isomerase activity;;carbohydrate binding	K01785
gene-LOC107994332	LOC107994332	voltage-dependent calcium channel subunit alpha-2/delta-3, transcript variant X1	4373	0.794392	-0.332076	0.00674891	0.238099	no	down	564.88	670.72	675.88	552.36	671.09	640.29	621.8	1078.05	886.18	852.35	648.9	610.86	928.16	1093.08	693.84	745.41	9.9	10.49	11.42	10.6	12.16	12.52	11.33	17.36	17.97	17.17	12.34	9.54	21.23	22.34	10.63	11.8	11.9725	15.3775	XP_016906664.1	voltage-dependent calcium channel subunit alpha-2/delta-3 isoform X1 [Apis cerana]	GO:0034765;;GO:0016020;;GO:0005244;;GO:0005262	biological_process;;cellular_component;;molecular_function;;molecular_function	regulation of ion transmembrane transport;;membrane;;voltage-gated ion channel activity;;calcium channel activity	K04861;K04860
gene-LOC107994997	LOC107994997	uncharacterized LOC107994997, transcript variant X1	3085	2.13561	1.09464	0.00688818	0.242054	no	up	437.32	1162.85	312.6	1415.37	271.09	335.82	367.27	431.63	113.27	260.36	200.38	1234.15	407.42	203.16	367.5	244.3	10.85	25.94	7.36	38.62	6.82	9.06	9.43	9.58	2.99	7.41	5.33	27.35	12.96	5.61	7.85	5.33	14.7075	9.35375	XP_016907701.1	uncharacterized protein LOC107994997 [Apis cerana]				K13091;K13208;K25079
gene-LOC133666676	LOC133666676	uncharacterized LOC133666676	1092	4.60952	2.20462	0.00690944	1	no	up	3.29	4.33	2.18	6.62	1.05	5.38	3.36	4.29	1.1	1.09	1.1	1.09	0	2.13	0	0	0.29	0.34	0.18	0.64	0.1	0.53	0.31	0.35	0.11	0.11	0.1	0.09	0	0.22	0	0	0.3425	0.07875	XP_043789797.1	uncharacterized protein LOC122713430, partial [Apis laboriosa]				K11546
gene-LOC107994405	LOC107994405	GPI ethanolamine phosphate transferase 1, transcript variant X1	2877	1.1383	0.186887	0.00691021	0.242054	no	up	1861	1725	1479	1501	1469	1669	1626	1922	1987	1396	1232	1278	1336	1258	1407.06	1181	50.26	42.42	38.56	44.71	41.32	49.59	45.74	47.15	61.63	43.56	36.2	30.83	46.4	38.92	34.17	28.88	44.9688	40.0737	XP_016906793.1	GPI ethanolamine phosphate transferase 1 isoform X1 [Apis cerana]	GO:0051377;;GO:0008484;;GO:0005789	molecular_function;;molecular_function;;cellular_component	mannose-ethanolamine phosphotransferase activity;;sulfuric ester hydrolase activity;;endoplasmic reticulum membrane	K05285;K05288
gene-LOC108000760	LOC108000760	uncharacterized LOC108000760	1270	1.262	0.335711	0.00694833	0.242526	no	up	747.35	557.57	577.87	601.83	538	727	571.61	699	541.5	403.11	512.56	474	348.46	413	533.21	518	54.29	36.01	39.91	47.62	39.93	58.63	43.15	46.21	45.48	33.45	39.87	30.38	32.91	35.13	33.31	33.61	45.7188	35.5175	XP_016916833.1	uncharacterized protein LOC108000760 [Apis cerana]
gene-LOC107998572	LOC107998572	uncharacterized LOC107998572	1791	1.3143	0.3943	0.00703616	0.244362	no	up	664	531.89	536	493	446	708.98	525	571	424	325	416	458	296	335	437	501	32.53	23.71	24.72	26.14	22.35	38.91	26.93	25.38	23.83	18.12	21.45	20.18	19.04	19.34	18.72	22.34	27.5837	20.3775	XP_016913398.1	uncharacterized protein LOC107998572 [Apis cerana]	GO:0008408;;GO:0003676	molecular_function;;molecular_function	3'-5' exonuclease activity;;nucleic acid binding	K10791
gene-LOC108000629	LOC108000629	coiled-coil domain-containing protein 130 homolog	1265	1.28269	0.359173	0.00705057	0.244362	no	up	488.07	450.16	281.6	401.28	382.86	484.5	378.49	466	410.48	286.45	267.61	317	270.45	214.24	390.41	307.37	35.64	29.22	19.55	31.92	28.56	39.28	28.72	30.97	34.65	23.89	20.92	20.43	25.68	18.32	24.52	20.04	30.4825	23.5562	XP_016916567.1	coiled-coil domain-containing protein 130 homolog [Apis cerana]	GO:0000398	biological_process	mRNA splicing, via spliceosome	K13115
gene-LOC108001863	LOC108001863	uncharacterized LOC108001863	1773	1.35075	0.433757	0.00707922	0.244494	no	up	733	704	531	499	549	723	591	695	455	296	397	461	345	342	534	640	35.06	29.99	24.27	26.05	26.94	38.37	29.39	30.27	25.15	16.2	20.44	19.52	21.4	19.1	22.08	27.44	30.0425	21.4163	XP_016918624.1	uncharacterized protein LOC108001863 [Apis cerana]
gene-LOC107992628	LOC107992628	zinc finger TRAF-type-containing protein 1 homolog	2243	0.831727	-0.265818	0.00712884	0.245347	no	down	1622.7	1830.67	1657.16	1234.02	1619.03	1415.3	1610.77	2097.64	2273.92	2022.49	1309.25	1629.16	2016.76	2272.61	1917.6	1437.87	52.44	54.52	51.9	44.16	53.22	49.79	54.08	60.74	79.57	75.31	45.49	48.92	86.65	85.46	55.07	41.63	52.6063	64.7625	XP_016904130.1	cysteine and histidine-rich protein 1 homolog [Apis cerana]	GO:0016020;;GO:0008270	cellular_component;;molecular_function	membrane;;zinc ion binding
gene-LOC108004156	LOC108004156	myotubularin-related protein 4, transcript variant X3	4151	0.74242	-0.429693	0.00723258	0.24805	no	down	1480.13	1577.22	1582.53	1379.71	1606	1600.9	1463.15	1883.43	2567.5	3224.11	1380.4	1164.25	2508.68	2514.41	1632.63	1287.82	27.16	25.84	27.85	26.99	30.32	32.24	27.83	31.09	53.95	67.7	27.09	18.84	59.4	53.64	26.01	21.22	28.665	40.9813	XP_016922347.1	myotubularin-related protein 4 [Apis cerana]	GO:0005737;;GO:0016311;;GO:0004725;;GO:0016020;;GO:0016043;;GO:0004438;;GO:0036211;;GO:0046872	cellular_component;;biological_process;;molecular_function;;cellular_component;;biological_process;;molecular_function;;biological_process;;molecular_function	cytoplasm;;dephosphorylation;;protein tyrosine phosphatase activity;;membrane;;cellular component organization;;phosphatidylinositol-3-phosphatase activity;;protein modification process;;metal ion binding	K18084;K18082;K18083;K18081
gene-LOC107997872	LOC107997872	serine/threonine-protein phosphatase 5, transcript variant X1	2371	0.856684	-0.223166	0.00730075	0.249518	no	down	855.38	859.63	755.73	734.6	703.96	769.56	871.35	862.51	1092.43	1042.33	715.65	710.59	1047.23	875.69	901.36	746.36	29.11	26.07	24.73	27.49	24.69	29.1	30.93	26.77	43.04	40.67	26.37	21.48	46.21	34.9	26.62	22.83	27.3612	32.765	XP_006567817.1	serine/threonine-protein phosphatase 5 [Apis mellifera]	GO:0005737;;GO:0017018;;GO:0004721	cellular_component;;molecular_function;;molecular_function	cytoplasm;;myosin phosphatase activity;;phosphoprotein phosphatase activity	K04460;K04382;K06269;K15423
gene-LOC107993849	LOC107993849	pupal cuticle protein 20-like, transcript variant X1	1055	3.0333	1.60089	0.00741842	0.252662	no	up	247	163	544	499	69	58	62	844	101	177	13	69	132	50	188	41	24.12	13.51	49.5	50.65	6.56	6.02	6.4	71.69	11.48	18.86	2.03	5.69	17.73	5.77	15.75	4.24	28.5562	10.1937	XP_016905975.1	pupal cuticle protein 20-like isoform X1 [Apis cerana]	GO:0042302	molecular_function	structural constituent of cuticle
gene-LOC133667466	LOC133667466	uncharacterized LOC133667466	1655	2.17319	1.11981	0.00752551	1	no	up	6	14	13	8	11	17	16	5	10	2	3	5	3	8	5	4	0.31	0.65	0.65	0.45	0.59	0.98	0.86	0.24	0.6	0.12	0.17	0.23	0.2	0.49	0.22	0.19	0.59125	0.2775
gene-LOC108002773	LOC108002773	acetyl-CoA acetyltransferase, cytosolic, transcript variant X1	2022	0.845595	-0.241961	0.00756523	0.255994	no	down	3403	2816	2772	2439	2582	2456	2271	3258	2971	3587	2641	2969	3391	3136	2964	2797	173.47	128.19	137.95	142.98	139.45	141.4	122.75	147.76	176.62	224.31	140.58	137.36	227.56	193.48	129.63	130.28	141.744	169.977	XP_016920119.1	acetyl-CoA acetyltransferase, cytosolic isoform X1 [Apis cerana]	GO:0003985;;GO:0016747	molecular_function;;molecular_function	acetyl-CoA C-acetyltransferase activity;;transferase activity, transferring acyl groups other than amino-acyl groups	K00626;K07509;K07508
gene-LOC108000638	LOC108000638	mitotic spindle assembly checkpoint protein MAD2B	871	1.35885	0.442385	0.00756826	0.255994	no	up	220	253	205	140	201	193	197	228	163	140	162	154	70	138	117	183	28.87	30.53	24.46	20.5	26.13	27.36	26.5	26.01	24.03	19.98	22.05	17.6	11.29	20.21	12.29	20.65	26.295	18.5125	XP_016916581.1	mitotic spindle assembly checkpoint protein MAD2B [Apis cerana]				K13728
gene-LOC108002198	LOC108002198	methyltransferase-like protein 22, transcript variant X1	1979	1.29889	0.377282	0.00771785	0.259775	no	up	426	383	268	281	252	458	438	466	373	215	264	284	246	240	260	271	23.17	16.93	14.24	15.76	12.87	26.32	24.33	23.6	22.76	13.7	15.65	12.36	17.1	15.15	11.54	11.95	19.6525	15.0262	PBC27561.1	methyltransferase protein [Apis cerana cerana]	GO:0008757;;GO:0008276;;GO:0032259	molecular_function;;molecular_function;;biological_process	S-adenosylmethionine-dependent methyltransferase activity;;protein methyltransferase activity;;methylation	K22696;K23040
gene-LOC107997795	LOC107997795	RING-type E3 ubiquitin-protein ligase PPIL2	1953	1.65156	0.723828	0.00773281	0.259775	no	up	432.06	337.63	265.39	237.91	381.42	433.03	297	373.55	365.64	61.62	260.57	165.72	146.12	83.44	306.49	193.75	18.42	12.82	10.82	11.07	16.69	20.48	13.16	14.5	18.01	3.01	11.97	6.26	8.07	4.15	11.3	7.41	14.745	8.7725	XP_016912126.1	RING-type E3 ubiquitin-protein ligase PPIL2 [Apis cerana]	GO:0006457;;GO:0005634;;GO:0004842;;GO:0003755;;GO:0016567	biological_process;;cellular_component;;molecular_function;;molecular_function;;biological_process	protein folding;;nucleus;;ubiquitin-protein transferase activity;;peptidyl-prolyl cis-trans isomerase activity;;protein ubiquitination	K12736;K12737;K12734;K10598
gene-LOC107995612	LOC107995612	neurotactin	2651	0.712962	-0.488103	0.0077869	0.260702	no	down	203.35	201.98	174.97	193.36	259.1	187.73	144.57	222.94	367.81	310.96	181.2	138.66	352.75	370.14	256.79	163.36	6.09	5.4	5.03	6.33	7.99	6.24	4.51	6.09	12.74	10.67	5.87	3.69	13.68	12.93	6.68	4.4	5.96	8.8325	XP_028521443.1	neurotactin [Apis cerana]	GO:0016020	cellular_component	membrane
gene-LOC107999757	LOC107999757	aromatic-L-amino-acid decarboxylase, transcript variant X2	3967	1.24062	0.311063	0.00787917	0.262897	no	up	1951.6	2053	1723.96	2130.79	1526.95	1690.96	1575.73	2314	1445.9	1751	1103.95	1391.89	1830	1458.98	1335.73	1083.73	38.23	35.87	32.44	45.65	30.78	36.73	32.09	41.28	32.73	39.3	23.41	24.23	46.34	33.27	22.75	19.11	36.6337	30.1425	XP_016915260.1	aromatic-L-amino-acid decarboxylase [Apis cerana]	GO:0006520;;GO:0016831;;GO:0030170	biological_process;;molecular_function;;molecular_function	cellular amino acid metabolic process;;carboxy-lyase activity;;pyridoxal phosphate binding	K22329;K01593;K01590
gene-LOC107998846	LOC107998846	cyclin-dependent kinase 4, transcript variant X1	3184	1.77683	0.82931	0.00791485	0.263195	no	up	1711.65	1007.59	821.5	3155.04	548.51	718.32	909.67	1973.48	507	629.06	572.97	1035.78	1129.39	547.63	717.98	591.23	31.28	14.01	12.84	88.44	7.2	12.17	12.38	37.78	6.97	9.9	7.14	16.42	31.43	8.31	9.23	6.33	27.0125	11.9663	XP_028523004.1	cyclin-dependent kinase 6 isoform X1 [Apis cerana]	GO:0016310;;GO:0004674;;GO:0051301;;GO:0005524;;GO:0004672	biological_process;;molecular_function;;biological_process;;molecular_function;;molecular_function	phosphorylation;;protein serine/threonine kinase activity;;cell division;;ATP binding;;protein kinase activity	K08818;K02206;K02087;K02090;K02091
gene-LOC108002706	LOC108002706	testin, transcript variant X1	3568	1.26229	0.336049	0.00796091	0.263471	no	up	532.48	432.98	440.32	538.68	416.25	507.18	367.69	652.5	616.75	359.06	333.18	262.52	382.5	372.55	307.61	313.34	14.41	10.16	11.44	15.12	12.33	15.73	10.57	16.25	21.08	11.37	10.06	5.32	14.17	12.24	6.62	7.18	13.2513	11.005	XP_016920009.2	testin [Apis cerana]	GO:0005737;;GO:0008270	cellular_component;;molecular_function	cytoplasm;;zinc ion binding	K23354;K04511
gene-LOC108000203	LOC108000203	uncharacterized LOC108000203, transcript variant X2	3373	0.773024	-0.371416	0.00797666	0.263471	no	down	1781	1881	2190.83	1553.78	2417	2312.97	2449	3267	2725	4288	2529	2258	2584	2880	2076	2410	50.95	48.73	60.66	48.61	72.06	73.79	73.35	85.85	90.3	142.83	79.03	58.31	97.04	97.99	52.69	62.97	64.25	85.145	XP_016915916.1	4-coumarate--CoA ligase 1 [Apis cerana]	GO:0016874	molecular_function	ligase activity	K23617;K01904
gene-LOC107998682	LOC107998682	mediator of RNA polymerase II transcription subunit 24, transcript variant X1	3413	0.794917	-0.331124	0.00801444	0.263833	no	down	863	986	744	795	839	789	727	992	1274	1447	658	742	1229	1110	897	747	19.16	19.53	15.92	19.28	19.56	19.58	16.78	20.41	32.9	36.97	15.79	14.62	35.78	28.66	17.29	15.13	18.7775	24.6425	XP_016913569.1	mediator of RNA polymerase II transcription subunit 24 [Apis cerana]	GO:0016592	cellular_component	mediator complex	K15167
gene-LOC107996485	LOC107996485	reticulocyte-binding protein homolog 1, transcript variant X1	2392	1.32248	0.403247	0.00804759	0.264041	no	up	684	574	458	511	425	757	686	730	670	337	505	364	322	417	374	465	22.49	16.7	14.39	18.38	14.33	27.47	23.4	21.8	25.45	12.72	17.97	10.56	13.6	16.06	10.68	13.71	19.87	15.0938	XP_016910044.1	reticulocyte-binding protein PFD0110w [Apis cerana]
gene-LOC107993514	LOC107993514	trypsin-1-like	1871	2.03767	1.02692	0.00813527	0.264796	no	up	38	23	11	52	45	14	19	12	11	16	18	16	11	14	6	9	1.7	0.92	0.47	2.55	2.07	0.7	0.89	0.49	0.57	0.82	0.87	0.64	0.64	0.73	0.23	0.36	1.22375	0.6075	XP_001120112.3	serine protease 53 [Apis mellifera]	GO:0004252;;GO:0006508	molecular_function;;biological_process	serine-type endopeptidase activity;;proteolysis	K01312
gene-LOC108002098	LOC108002098	serine protease snake, transcript variant X1	1778	0.767672	-0.381437	0.00814444	0.264796	no	down	278.95	268.71	276.88	141.72	243.67	228.85	256.89	262.69	455.93	390.93	306.89	209.9	345.35	218.54	258.86	251.59	13.38	11.46	12.94	7.32	12.35	11.72	12.34	11.05	25.02	22.08	15.88	8.94	21.3	12.16	10.66	10.42	11.57	15.8075	XP_016919040.1	serine protease snake isoform X1 [Apis cerana]	GO:0004252;;GO:0006508	molecular_function;;biological_process	serine-type endopeptidase activity;;proteolysis	K20675
gene-LOC108001568	LOC108001568	uncharacterized LOC108001568, transcript variant X1	1719	1.93036	0.948868	0.00817726	0.264796	no	up	76.94	39.3	53.08	58.76	34.58	19.81	49.64	24.07	23.01	22.36	1.83	17	35.15	18.59	28.64	31.64	3.82	2.25	3.23	3.18	1.76	1.09	2.97	1.09	1.52	1.27	0.1	0.75	2.26	1.08	1.23	1.41	2.42375	1.2025	XP_028524344.1	uncharacterized protein LOC108001568 isoform X1 [Apis cerana]	GO:0008240;;GO:0004177;;GO:0006508;;GO:0004252	molecular_function;;molecular_function;;biological_process;;molecular_function	tripeptidyl-peptidase activity;;aminopeptidase activity;;proteolysis;;serine-type endopeptidase activity
gene-LOC108001517	LOC108001517	diuretic hormone 44, transcript variant X1	2934	0.747789	-0.419296	0.00819072	0.264796	no	down	362	399	335	289	395	237	268	439	402	628	299	343	360	523	564	320	10.04	9.89	8.93	8.77	11.3	7.3	7.75	11.12	12.9	19.97	8.98	8.44	12.93	16.93	13.59	7.98	9.3875	12.715	XP_016918037.1	diuretic hormone 44 [Apis cerana]	GO:0005179;;GO:0005576	molecular_function;;cellular_component	hormone activity;;extracellular region
gene-LOC107992660	LOC107992660	neuropeptide SIFamide receptor-like, transcript variant X1	12244	0.776727	-0.364521	0.00820509	0.264796	no	down	655	497	681	635	1004	592	749	790	1006	857	718	818	932	722	1051	760	161.61	98.92	135.72	156.79	264.87	145.53	188.33	153.02	268.8	218.63	171.31	175.5	330.21	183.69	243.84	165.53	163.099	219.689	XP_016904166.1	neuropeptide SIFamide receptor-like isoform X1 [Apis cerana]	GO:0004983;;GO:0016020	molecular_function;;cellular_component	neuropeptide Y receptor activity;;membrane	K08375;K04209;K14072;K14071;K04239
gene-LOC133667716	LOC133667716	5.8S ribosomal RNA	155	0.10446	-3.25898	0.00829408	1	no	down	0.59	1.5	0	0	0	0	0	0	1.99	0	0	0	7.01	4.97	8.31	5.88	0	0	0	0	0	0	0	0	0	0	0	0	0	0	481.38	353.79	0	104.396	CAB3388372.1	Hypothetical predicted protein [Cloeon dipterum]
gene-LOC108000606	LOC108000606	serine/threonine-protein kinase dyf-5, transcript variant X5	2235	0.784896	-0.349427	0.00833324	0.268052	no	down	415.32	444.89	437.76	372.48	408.57	335.77	476.37	639.91	644.13	567.02	425.3	459.37	693.09	514.21	336.16	598.1	13.37	12.9	13.5	13.27	13.1	11.91	16.05	18.91	23.24	20.88	14.66	13.79	28.94	20.34	9.71	17.01	14.1263	18.5712	XP_016916527.1	serine/threonine-protein kinase dyf-5 isoform X1 [Apis cerana]	GO:0016310;;GO:0005524;;GO:0004672	biological_process;;molecular_function;;molecular_function	phosphorylation;;ATP binding;;protein kinase activity	K02206;K02087;K08828;K02202;K08817
gene-LOC108002598	LOC108002598	uncharacterized LOC108002598	2318	2.25222	1.17135	0.0083405	1	no	up	13	28	9	19	5	7	19	17	2	5	10	3	8	2	10	8	0.45	0.87	0.3	0.72	0.18	0.27	0.69	0.54	0.08	0.2	0.38	0.09	0.36	0.08	0.3	0.25	0.5025	0.2175	XP_028524913.1	uncharacterized protein LOC108002598 [Apis cerana]	GO:0005634;;GO:0016020;;GO:0003723;;GO:0006397	cellular_component;;cellular_component;;molecular_function;;biological_process	nucleus;;membrane;;RNA binding;;mRNA processing
gene-LOC133666123	LOC133666123	uncharacterized LOC133666123	9505	1.87869	0.909725	0.0083525	1	no	up	10	30	21	9	14	20	20	18	8	3	15	10	11	8	6	9	0.08	0.2	0.15	0.08	0.11	0.17	0.16	0.13	0.07	0.03	0.12	0.07	0.11	0.07	0.04	0.06	0.135	0.07125	KAI4494955.1	hypothetical protein M0804_001156 [Polistes exclamans]				K20315
gene-LOC107995130	LOC107995130	estradiol 17-beta-dehydrogenase 11, transcript variant X2	2704	0.643892	-0.63511	0.00836463	0.268186	no	down	30	39	55	20	53.01	25	19	36.2	93	56	47	36	40	41	40	60	1.24	1.15	2.53	1.16	2.13	1.15	0.89	2.14	4.77	3.58	2.21	1.63	2.5	2.2	1.56	2.55	1.54875	2.625	XP_016907934.1	estradiol 17-beta-dehydrogenase 11 [Apis cerana]	GO:0016020	cellular_component	membrane	K15734
gene-LOC108001296	LOC108001296	uncharacterized LOC108001296	1474	1.21688	0.283182	0.00843227	0.269477	no	up	753.58	761.97	706.52	493.27	622.65	893.97	669.69	814.05	753.41	548.58	603.44	477.54	443.3	583.89	518.13	510.4	45.23	40.69	40.42	32.28	38.26	59.55	41.78	44.48	52.27	37.64	38.88	25.33	34.54	40.98	26.81	27.41	42.8362	35.4825	XP_016917733.1	ribonuclease P protein subunit p30 [Apis cerana]	GO:0008033	biological_process	tRNA processing	K03539
gene-LOC107999124	LOC107999124	uncharacterized LOC107999124	1967	3.30817	1.72603	0.00844958	1	no	up	5	1	6	6	7	4	2	7	3	1	2	1	2	1	1	0	0.21	0.04	0.24	0.28	0.3	0.19	0.09	0.27	0.15	0.05	0.09	0.04	0.11	0.05	0.04	0	0.2025	0.06625	XP_016914284.1	uncharacterized protein LOC107999124 [Apis cerana]	GO:0003700;;GO:0005634;;GO:0046872	molecular_function;;cellular_component;;molecular_function	transcription factor activity, sequence-specific DNA binding;;nucleus;;metal ion binding	K25795
gene-LOC107994612	LOC107994612	uncharacterized LOC107994612, transcript variant X1	1805	0.868146	-0.203991	0.0085258	0.271002	no	down	1129	1195	1120	1180	1180	1076	1102	1340	1532	1637	1010	1200	1346	1072	1266	1158	51.04	49.1	49.05	58.17	55.36	54.03	51.18	55.18	79.23	85.21	49.6	50.12	79.03	56.94	50.96	47.72	52.8888	62.3513	XP_016907091.1	adenosine kinase 2 isoform X1 [Apis cerana]	GO:0044209;;GO:0016310;;GO:0005634;;GO:0004001;;GO:0008270;;GO:0006166;;GO:0005524;;GO:0003723	biological_process;;biological_process;;cellular_component;;molecular_function;;molecular_function;;biological_process;;molecular_function;;molecular_function	AMP salvage;;phosphorylation;;nucleus;;adenosine kinase activity;;zinc ion binding;;purine ribonucleoside salvage;;ATP binding;;RNA binding	K00856
gene-LOC107995075	LOC107995075	uncharacterized LOC107995075, transcript variant X1	13867	0.818181	-0.289508	0.00853506	0.271002	no	down	1334.55	1823.95	1551.9	1192.62	1488.03	1464.78	1510.68	1856.14	1549.91	2464.7	1520.41	1799.91	1708.19	1887.57	1560.14	1527.14	8.98	10.93	10.08	8.75	10.34	10.91	10.61	11.4	12.03	18.98	11.04	10.8	14.85	14.7	9.17	9.26	10.25	12.6037	XP_016770356.2	whirlin isoform X2 [Apis mellifera]				K21879
gene-LOC108002576	LOC108002576	N-acetylgalactosamine kinase, transcript variant X2	2168	0.789981	-0.34011	0.00858611	0.271377	no	down	547	651	699	407.14	614.01	492.24	613.58	874	724.44	1001	533.22	688	756	822	570	722	17.44	17.21	20.99	13.65	19.86	17.33	20.02	24.63	26.01	37.69	19.83	19.03	30.62	30.22	15.76	20.18	18.8912	24.9175	XP_016919818.1	N-acetylgalactosamine kinase isoform X1 [Apis cerana]	GO:0005737;;GO:0004335;;GO:0005524;;GO:0006012	cellular_component;;molecular_function;;molecular_function;;biological_process	cytoplasm;;galactokinase activity;;ATP binding;;galactose metabolic process	K00849;K18674
gene-LOC108001621	LOC108001621	tRNA:m(4)X modification enzyme TRM13 homolog	1502	1.18063	0.239554	0.00860202	0.271377	no	up	449.16	411.74	312.5	321.32	348.59	431.45	354.67	437.22	409.34	317.98	237.89	321.71	301.35	300.57	290.05	282.68	10.25	9.44	8.57	7.55	9.23	10.28	7.92	9.24	11.72	7.83	7.21	6.27	8.48	7.53	6.19	5.59	9.06	7.6025	XP_016918188.1	tRNA:m(4)X modification enzyme TRM13 homolog [Apis cerana]	GO:0106050;;GO:0016020;;GO:0046872	molecular_function;;cellular_component;;molecular_function	tRNA 2'-O-methyltransferase activity;;membrane;;metal ion binding	K15446
gene-LOC107997421	LOC107997421	glutathione S-transferase 1-1, transcript variant X3	1600	0.644396	-0.63398	0.00870596	0.272413	no	down	2579.36	3303.88	1725.07	991.13	1886.1	3084.66	2206.63	2294.05	2316.45	2495	3886.44	4235.46	2751.65	2058.76	2528.77	5324.43	239.33	263.25	136.69	83.17	187.16	355.41	211.91	179.85	250.66	290.06	420.96	373.87	323.48	219.05	202.7	489.18	207.096	321.245	XP_028522287.1	glutathione S-transferase 1-1 isoform X3 [Apis cerana]				K00799
gene-LOC108001395	LOC108001395	mitogen-activated protein kinase kinase kinase 7, transcript variant X1	2769	1.16705	0.222867	0.00876468	0.272413	no	up	859	983	975	910	858	1039	926	1125	1029	743	550	744	785	742	794	858	21.37	21.61	22.83	24.84	21.49	29.46	23.95	25.64	29.61	21.22	15	16.68	25.38	20.87	17.44	18.38	23.8987	20.5725	XP_016917872.1	mitogen-activated protein kinase kinase kinase 7 [Apis cerana]	GO:0016310;;GO:0006950;;GO:0000287;;GO:0004709;;GO:0005524	biological_process;;biological_process;;molecular_function;;molecular_function;;molecular_function	phosphorylation;;response to stress;;magnesium ion binding;;MAP kinase kinase kinase activity;;ATP binding	K05728;K04427;K04422;K08889;K04417
gene-LOC107997009	LOC107997009	tetratricopeptide repeat protein 21B-like	4096	0.00987954	-6.66134	0.00877007	1	no	down	0	0	0	0	0	0	0	0	73.7	26.96	0	0	38.76	16.68	0	0	0	0	0	0	0	0	0	0	1.58	0.57	0	0	0.93	0.36	0	0	0	0.43	XP_028521870.1	tetratricopeptide repeat protein 21B-like [Apis cerana]	GO:0016616	molecular_function	oxidoreductase activity, acting on the CH-OH group of donors, NAD or NADP as acceptor	K19673
gene-LOC107999389	LOC107999389	uncharacterized LOC107999389, transcript variant X1	9640	0.807413	-0.308622	0.00878561	0.272413	no	down	5222	5846	5720	4372	5445	5120	4855	6789	6956	9873	5272	5130	7074	6899	4680	5057	41.35	41.22	43.48	38.08	44.78	44.39	39.9	49.08	63.4	90.43	45.29	36.03	72.62	63.8	32.21	35.72	42.785	54.9375	XP_016914671.1	uncharacterized protein LOC107999389 [Apis cerana]
gene-LOC108002034	LOC108002034	DNA primase large subunit-like, transcript variant X1	1636	1.29407	0.371913	0.00878631	0.272413	no	up	284.28	238.07	204.04	182.07	207.52	296.26	206.26	257.38	217.1	151.04	158.2	180.02	113.08	169.14	157.04	220.03	16.13	11.98	11.59	12.41	13.34	18.91	10.91	12.57	14.96	10.12	10.66	10.2	8.26	12.05	9.29	13.76	13.48	11.1625	XP_026302105.1	DNA primase large subunit-like [Apis mellifera]	GO:0051539;;GO:0016020;;GO:0003677;;GO:0046983;;GO:0046872;;GO:0005658;;GO:0006269	molecular_function;;cellular_component;;molecular_function;;molecular_function;;molecular_function;;cellular_component;;biological_process	4 iron, 4 sulfur cluster binding;;membrane;;DNA binding;;protein dimerization activity;;metal ion binding;;alpha DNA polymerase:primase complex;;DNA replication, synthesis of RNA primer	K02685
gene-LOC108000416	LOC108000416	uncharacterized LOC108000416, transcript variant X1	4999	0.668067	-0.581935	0.00881716	0.272413	no	down	47	42	61	45	62	47	51	90	71	159	77	57	85	77	45	58	0.85	0.68	1.18	1.03	1.23	1.12	0.97	1.57	1.54	3.32	1.8	0.99	2.37	1.85	0.77	1.1	1.07875	1.7175
gene-LOC108003943	LOC108003943	kinesin-related protein 4-like	4158	7.87296	2.97691	0.00886034	1	no	up	2	0	5	2	0	5	4	2	0	0	1	1	0	0	0	0	0.04	0	0.09	0.04	0	0.1	0.08	0.03	0	0	0.02	0.02	0	0	0	0	0.0475	0.005	XP_028525571.1	spindle pole body component 110-like [Apis cerana]
gene-LOC107996714	LOC107996714	protein MIS12 homolog, transcript variant X1	792	1.32432	0.405257	0.00886978	0.272413	no	up	630.28	706.75	562.64	573.49	556.3	742.76	646.12	583.4	465.9	362.65	435.67	532.11	261.92	425.4	526.29	535.64	81.06	80.21	67.57	80.11	71.95	104.98	85.64	67.09	68.45	52.43	58.83	59.27	44.02	63.6	57.06	60.26	79.8263	57.99	XP_028522019.1	uncharacterized protein LOC107996714 isoform X1 [Apis cerana]
gene-LOC108000577	LOC108000577	V-type proton ATPase catalytic subunit A, transcript variant X1	3025	0.776365	-0.365194	0.00889667	0.272413	no	down	5516	5370	5158	3993	4777	4862	5304	6217	9699	9763	4878	4148	6983	6616	4799	4229	145.52	126.89	131.08	115.49	129.75	142.8	146.17	149.99	297.26	296.86	139.91	97.24	238.98	204.34	110.35	100.67	135.961	185.701	XP_016916486.1	V-type proton ATPase catalytic subunit A [Apis cerana]	GO:0016887;;GO:0046933;;GO:0046034;;GO:0033180;;GO:0046961;;GO:0005524	molecular_function;;molecular_function;;biological_process;;cellular_component;;molecular_function;;molecular_function	ATPase activity;;proton-transporting ATP synthase activity, rotational mechanism;;ATP metabolic process;;proton-transporting V-type ATPase, V1 domain;;proton-transporting ATPase activity, rotational mechanism;;ATP binding	K02133;K02132;K02145;K02147
gene-LOC107998462	LOC107998462	transmembrane protein 164, transcript variant X3	2280	1.24828	0.319939	0.00890141	0.272413	no	up	1398.65	1782.22	1495.04	999.49	1813.45	1616.42	1892.43	1990.54	1504.15	1415.25	1036.35	1414.91	923.66	1124.6	1266.51	1117.64	33.94	40.4	35.91	28.28	48.01	45.33	47.31	45.53	43.82	41.38	27.47	31.77	31.98	32.55	27.85	25.32	40.5887	32.7675	XP_028522816.1	transmembrane protein 164 isoform X1 [Apis cerana]	GO:0016020	cellular_component	membrane
gene-LOC107999730	LOC107999730	very-long-chain 3-oxoacyl-CoA reductase	2050	0.764586	-0.387249	0.00897518	0.272413	no	down	3826.86	4913.58	3674.09	1893.18	3956.12	3900.04	3906.55	4700.24	4067.33	4913.94	4230.32	5291.67	3956.05	4508.18	4637.86	5664.08	154.07	176.25	141.58	83.25	163.59	174.18	163.57	172.34	189.24	226.39	183.59	188.83	206.34	211.79	161.66	204.65	153.604	196.561	XP_016915233.1	very-long-chain 3-oxoacyl-CoA reductase [Apis cerana]				K11165;K10251;K11147
gene-LOC107993198	LOC107993198	aminopeptidase N	4841	0.74596	-0.42283	0.00900281	0.272413	no	down	18153	20088	18344	12794	20459	22266	21342	24636	30770	41600	21125	14723	25795	31991	18747	17582	279.08	274.95	272.07	214.45	323.64	379.91	342.53	345.54	548.44	733.35	353.49	199.88	511.48	572.69	250.96	242.66	304.021	426.619	XP_016904992.1	aminopeptidase N isoform X1 [Apis cerana]	GO:0004177;;GO:0098552;;GO:0008270;;GO:0005886;;GO:0006508;;GO:0008237	molecular_function;;cellular_component;;molecular_function;;cellular_component;;biological_process;;molecular_function	aminopeptidase activity;;side of membrane;;zinc ion binding;;plasma membrane;;proteolysis;;metallopeptidase activity	K11140;K11141
gene-LOC108000010	LOC108000010	4-aminobutyrate aminotransferase, mitochondrial	1998	0.777099	-0.36383	0.00905048	0.272413	no	down	1224.93	1831.07	1819.74	1133.07	1288.22	1349.84	1714.2	1688.86	2062.53	2970.33	1682.77	1460.85	1678.58	2020.12	1464.47	1402.97	50.83	67.69	72.25	51.35	54.89	62.13	73.97	63.82	98.91	141.03	75.25	53.72	90.25	97.83	52.6	52.23	62.1163	82.7275	XP_016915619.1	4-aminobutyrate aminotransferase, mitochondrial [Apis cerana]	GO:0042135;;GO:0034386;;GO:0030170;;GO:0047298;;GO:0009448	biological_process;;molecular_function;;molecular_function;;molecular_function;;biological_process	neurotransmitter catabolic process;;4-aminobutyrate:2-oxoglutarate transaminase activity;;pyridoxal phosphate binding;;(S)-3-amino-2-methylpropionate transaminase activity;;gamma-aminobutyric acid metabolic process	K13524;K00819;K14286
gene-LOC107995936	LOC107995936	conserved oligomeric Golgi complex subunit 2, transcript variant X1	3515	1.19476	0.256721	0.00905628	0.272413	no	up	1260	1183.74	1100.68	994.94	1003.87	1431.75	1187.63	1406.17	1495.21	849.2	893.38	791.56	903.39	808.97	960.65	926.98	32.62	28.31	27.36	28.64	27.23	40.68	30.95	33.4	45.74	25.41	25.3	18.72	29.81	23.95	22.09	22.06	31.1487	26.635	XP_016909195.1	conserved oligomeric Golgi complex subunit 2 [Apis cerana]	GO:0015031;;GO:0005794;;GO:0007030;;GO:0016020	biological_process;;cellular_component;;biological_process;;cellular_component	protein transport;;Golgi apparatus;;Golgi organization;;membrane	K20289
gene-LOC107996974	LOC107996974	uncharacterized LOC107996974	1276	0.146215	-2.77383	0.00905876	1	no	down	2	1	1	0	0	0	0	0	1	3	5	9	2	4	0	1	0.14	0.06	0.07	0	0	0	0	0	0.08	0.25	0.39	0.57	0.19	0.34	0	0.06	0.03375	0.235	XP_016910795.1	uncharacterized protein LOC107996976 [Apis cerana]	GO:0005549;;GO:0005886;;GO:0007165;;GO:0004984	molecular_function;;cellular_component;;biological_process;;molecular_function	odorant binding;;plasma membrane;;signal transduction;;olfactory receptor activity	K22984
gene-LOC108004254	LOC108004254	major facilitator superfamily domain-containing protein 12	2264	1.2634	0.337314	0.00906052	0.272413	no	up	258.45	269.37	240.54	227.73	244.54	316.89	258.09	244.49	247.22	223.12	225.93	183.83	134.82	152.21	174.77	205.62	9.02	7.96	7.96	8.5	8.84	12.61	9.07	7.91	9.79	8.85	7.88	5.45	6.14	5.95	5.3	6.44	8.98375	6.975	XP_016922510.1	major facilitator superfamily domain-containing protein 12 [Apis cerana]	GO:0016020;;GO:0015293;;GO:0008643	cellular_component;;molecular_function;;biological_process	membrane;;symporter activity;;carbohydrate transport	K26437
gene-LOC108002610	LOC108002610	mitochondrial uncoupling protein Bmcp, transcript variant X1	1715	1.12347	0.167959	0.00906364	0.272413	no	up	1771.06	1712.99	1611.65	1550.85	1655.38	1762.09	1638.72	2050.09	1812.65	1487.94	1284.39	1288.75	1211.42	1398.47	1582.19	1523.08	83.3	70.28	71.92	79.05	78.36	91.56	76.08	86.2	96.71	76.47	67.01	52.52	72.75	73.12	64.32	63.84	79.5938	70.8425	XP_016919871.1	mitochondrial uncoupling protein Bmcp isoform X1 [Apis cerana]	GO:0016020;;GO:0055085	cellular_component;;biological_process	membrane;;transmembrane transport	K15117;K15103;K15104;K15106
gene-LOC107993103	LOC107993103	glyoxalase domain-containing protein 4	1522	1.15299	0.205374	0.00907407	0.272413	no	up	2395.1	2110.6	1778.15	1866	1822.85	2183.39	2059.63	2334.64	2244.37	1635.87	1509.13	1621	1510.42	1518	1856.28	1712.11	138.1	108.3	97.78	117.34	107.64	139.72	123.45	122.55	149.59	107.84	93.46	82.65	113.04	102.33	92.34	88.37	119.36	103.703	XP_016904806.1	glyoxalase domain-containing protein 4 [Apis cerana]
gene-LOC107995375	LOC107995375	vesicular inhibitory amino acid transporter	3897	1.18001	0.238804	0.0091166	0.272413	no	up	836	620	660	701	633	589	619	890	786	633	497	450	507	524	573	507	13.06	8.65	9.25	11.71	10	10.19	9.43	12.12	13.35	11.14	7.89	5.91	9.48	9.4	7.71	7.22	10.5512	9.0125	XP_016908332.1	vesicular inhibitory amino acid transporter [Apis cerana]	GO:0016020	cellular_component	membrane	K15015
gene-LOC107993995	LOC107993995	FH1/FH2 domain-containing protein 3, transcript variant X1	6482	0.878048	-0.187627	0.00915807	0.272413	no	down	3187.56	3735.55	3799.84	3413.18	3359.6	4002.94	4090.65	4387.83	5139.2	4818.13	3570	3509	3712.18	4218.11	3987.54	3525.14	35.66	35.87	39.22	40.11	37.15	47.48	44.89	42.31	64.27	59.63	42.78	33.54	51.04	51.72	37.48	33.66	40.3362	46.765	XP_043583792.1	FH1/FH2 domain-containing protein 3 isoform X2 [Bombus pyrosoma]				K23939
gene-LOC107993509	LOC107993509	lateral signaling target protein 2 homolog	10655	1.17577	0.233605	0.00916013	0.272413	no	up	1098.85	1097.49	1044.54	1274.66	1084.29	962.39	903.46	1430.43	1101.37	1003.57	691.28	787.46	863.52	931.51	944.03	861.38	6.8	6.08	6.25	8.82	7.03	6.75	5.86	8.11	8	7.2	4.65	4.48	6.99	6.76	5.17	4.85	6.9625	6.0125	XP_006618883.1	lateral signaling target protein 2 homolog [Apis dorsata]	GO:0046872	molecular_function	metal ion binding	K23858;K18082;K12482;K24780
gene-LOC108000674	LOC108000674	testis-expressed protein 10 homolog	3112	1.2854	0.362217	0.00916069	0.272413	no	up	1143.81	885.77	790.14	735.55	792.57	1014.87	922.86	1121.77	905.77	479.33	617.76	811.29	552.81	528.45	757.88	760.87	28.66	19.79	19.01	20.15	20.45	28.19	24.06	25.6	26.22	13.75	16.74	18.05	17.91	15.42	16.49	17.15	23.2387	17.7162	XP_016916652.1	testis-expressed protein 10 homolog [Apis cerana]				K14951;K13526;K14827
gene-LOC107996360	LOC107996360	chymotrypsin inhibitor	1949	2.54833	1.34955	0.00922088	0.272643	no	up	80.93	86.61	80.68	66.73	375.69	89.66	56.82	102.35	10.69	38.1	54.55	22.33	24.45	17.36	64.41	111.24	3.46	3.3	3.3	3.11	16.48	4.25	2.52	3.98	0.53	1.86	2.51	0.85	1.35	0.87	2.38	4.26	5.05	1.82625	XP_016909871.1	chymotrypsin inhibitor [Apis cerana]
gene-LOC107997493	LOC107997493	mitochondrial enolase superfamily member 1	1553	0.705103	-0.504095	0.00925803	0.272643	no	down	44.2	64.47	62.49	46.41	61.72	82.81	71.22	85.05	123.07	111.18	106.12	51.18	100.22	51.24	65.23	89.42	2.3	3.09	3.09	2.73	3.11	4.8	3.78	4.04	7.33	6.65	6.06	2.36	6.78	3.26	2.88	4.05	3.3675	4.92125	XP_016911607.1	mitochondrial enolase superfamily member 1 [Apis cerana]	GO:0009063;;GO:0050023;;GO:0016052	biological_process;;molecular_function;;biological_process	cellular amino acid catabolic process;;L-fuconate dehydratase activity;;carbohydrate catabolic process	K18334
gene-LOC107996580	LOC107996580	obscurin, transcript variant X1	19349	0.725997	-0.461964	0.00926359	0.272643	no	down	2872	5386	7150	4396	6949	5644	6828	7395	7805	9369	5341	5374	8839	10301	6490	7357	16.93	28.36	40.55	28	42.26	36.58	41.71	39.43	53.03	63.21	34.14	28.13	66.89	70.19	33.31	39.11	34.2275	48.5012	XP_016910190.1	obscurin isoform X1 [Apis cerana]	GO:0030154;;GO:0005085;;GO:0005524;;GO:0004672;;GO:0009653;;GO:0071840	biological_process;;molecular_function;;molecular_function;;molecular_function;;biological_process;;biological_process	cell differentiation;;guanyl-nucleotide exchange factor activity;;ATP binding;;protein kinase activity;;anatomical structure morphogenesis;;cellular component organization or biogenesis	K00907;K12567
gene-LOC107994822	LOC107994822	fatty acid-binding protein	820	0.83441	-0.261172	0.00927924	0.272643	no	down	428.23	452.4	483.15	407.78	440.15	410.23	416.16	494.15	530.07	614.84	415	493.23	495.27	409.87	631.75	416.68	43.21	40.36	48.4	37.54	46.41	37.09	38.39	50.44	58.82	58.37	46.82	47.4	55.5	43.18	61.63	42.31	42.73	51.7537	XP_028521057.1	sodium/calcium exchanger regulatory protein 1 isoform X1 [Apis cerana]	GO:0008289	molecular_function	lipid binding	K08753;K08752
gene-LOC108001839	LOC108001839	argininosuccinate lyase, transcript variant X1	1673	0.810414	-0.303268	0.00931357	0.272838	no	down	221.8	299.93	343.32	217.6	289.28	343.84	288.65	351.42	400.3	358.7	299.99	339.94	260.2	334.5	354.01	391.65	4.07	5.32	6	4.3	7.38	8.22	6.21	5.67	8.26	6.93	8.03	5.76	7.48	7.69	5.83	7.85	5.89625	7.22875	XP_016918574.1	argininosuccinate lyase isoform X1 [Apis cerana]	GO:0042450;;GO:0004056	biological_process;;molecular_function	arginine biosynthetic process via ornithine;;argininosuccinate lyase activity	K01755
gene-LOC107992688	LOC107992688	oxygen-dependent coproporphyrinogen-III oxidase	1883	1.12858	0.174506	0.00936597	0.273559	no	up	431.82	478.3	491.75	414.73	434.11	430.85	442.43	501.48	456.92	411.3	337.11	315.21	384.64	388.83	379.71	372.22	14.51	14.06	15.01	14.06	14.79	13.38	14.16	14.54	17.39	15.39	12.38	9.8	18.11	13.51	11.52	11.93	14.3138	13.7538	XP_016904196.1	oxygen-dependent coproporphyrinogen-III oxidase [Apis cerana]	GO:0006783;;GO:0006782;;GO:0004109;;GO:0016020	biological_process;;biological_process;;molecular_function;;cellular_component	heme biosynthetic process;;protoporphyrinogen IX biosynthetic process;;coproporphyrinogen oxidase activity;;membrane	K00228
gene-LOC107997554	LOC107997554	ubiquinone biosynthesis protein COQ4 homolog, mitochondrial, transcript variant X1	3257	0.767686	-0.381411	0.00942144	0.274365	no	down	429.14	428.15	605.52	398	553.63	428.19	646.31	724.86	1070.56	636.22	622.53	402.7	752.62	598.9	607.24	558.48	8.5	7.51	11.31	9.62	10.7	9.44	13.2	12.81	23.56	14.71	12.54	6.74	18.45	13.51	9.99	9.42	10.3863	13.615	XP_028522468.1	UDP-sugar transporter UST74c [Apis cerana]	GO:0031314;;GO:0006744;;GO:0008643	cellular_component;;biological_process;;biological_process	extrinsic component of mitochondrial inner membrane;;ubiquinone biosynthetic process;;carbohydrate transport	K15281;K05125
gene-LOC107993408	LOC107993408	tropomyosin-1, transcript variant X4	3329	0.826898	-0.27422	0.00950565	0.276	no	down	9495.47	13617.6	13410.9	12010.3	11317.9	9554.57	11803	12005.2	13001.8	14318.6	11814.6	13934.5	13351.3	12349.5	13757.7	13818.8	530.37	690.32	717.69	737.96	645.46	596.28	688.72	611.66	831.05	914.11	718.42	701.58	973.46	812.76	671.86	699.24	652.308	790.31	KZC10438.1	hypothetical protein WN55_01867 [Dufourea novaeangliae]				K10374;K10373
gene-LOC107996040	LOC107996040	ras-related and estrogen-regulated growth inhibitor-like, transcript variant X6	2650	1.2436	0.314526	0.00958082	0.276493	no	up	275	301	248	158	224	296	280	391	217	218	200	190	205	220	171	208	5.91	5.92	5.23	3.78	4.95	7.08	6.24	7.63	5.36	5.5	4.78	3.67	5.79	5.68	3.34	4.09	5.8425	4.77625	XP_012345432.1	ras-related and estrogen-regulated growth inhibitor-like [Apis florea]	GO:0003924;;GO:0005525	molecular_function;;molecular_function	GTPase activity;;GTP binding	K07855;K07847;K07839;K07852
gene-LOC107994627	LOC107994627	meteorin-like protein, transcript variant X5	1643	0.859495	-0.218439	0.00964422	0.276493	no	down	944	890	764	615	740	816	841	1032	1112	1073	815	713	1054	919	803	816	49.48	43.09	37.83	33.73	41.02	44.14	46.88	47.07	66.28	62.14	47.08	32.19	71.15	56.42	36.91	39.95	42.905	51.515	XP_016907115.1	meteorin-like protein [Apis cerana]
gene-LOC107999552	LOC107999552	arylalkylamine N-acetyltransferase 1, transcript variant X1	7409	0.78681	-0.345913	0.0097032	0.276493	no	down	1936.01	2008	1639.87	838	2068.51	1619.82	1475.83	1838.88	2628.88	2146	1619.61	1709.86	1895	2371	2013.57	1760	126.82	112.92	100.57	57.94	132.15	114.99	98.25	106.62	196.34	157.7	113.02	96.28	149.31	174.66	110.74	99.27	106.282	137.165	XP_016914964.1	dopamine N-acetyltransferase isoform X1 [Apis cerana]	GO:0016747	molecular_function	transferase activity, transferring acyl groups other than amino-acyl groups
gene-LOC107999003	LOC107999003	ATP synthase subunit gamma, mitochondrial, transcript variant X2	2019	0.888983	-0.169772	0.00971248	0.276493	no	down	3126.34	3414.26	3320.71	2600.91	3058.67	3350.86	3467.53	3535.98	4516.09	4033.79	3077.19	3358.37	3168.48	3158.72	3301.48	3052.52	162.88	157.93	165.41	148.15	163.16	194.03	188.22	167.85	271.63	240.55	172.79	154.93	213.76	192.28	148.65	142.41	168.454	192.125	XP_016914115.1	ATP synthase subunit gamma, mitochondrial [Apis cerana]	GO:0045261;;GO:0046933	cellular_component;;molecular_function	proton-transporting ATP synthase complex, catalytic core F(1;;proton-transporting ATP synthase activity, rotational mechanism	K02136
gene-LOC108001792	LOC108001792	bone morphogenetic protein 2-like	2749	1.39875	0.484134	0.00972356	0.276493	no	up	466.68	723	480.59	773.58	391.16	402.86	453	636	300	488	318.71	424.84	467	344.57	231.57	335	13.43	18.54	13.26	24.33	11.58	12.85	13.56	16.67	9.97	16.07	9.91	10.85	17.38	11.55	5.78	8.66	15.5275	11.2713	XP_028524593.1	LOW QUALITY PROTEIN: bone morphogenetic protein 2-like [Apis cerana]	GO:0005576;;GO:0008083	cellular_component;;molecular_function	extracellular region;;growth factor activity	K22670;K04662;K04669;K21283
gene-LOC108002345	LOC108002345	heme transporter FLVCR2	2967	1.53184	0.615269	0.00973358	0.276493	no	up	25	41	45	28	24	41	38	39	20	16	12	29	24	17	23	31	0.66	0.97	1.14	0.81	0.65	1.2	1.04	0.94	0.61	0.48	0.34	0.68	0.82	0.52	0.53	0.74	0.92625	0.59	XP_016919464.1	feline leukemia virus subgroup C receptor-related protein 2 [Apis cerana]	GO:0022857;;GO:0016020	molecular_function;;cellular_component	transmembrane transporter activity;;membrane	K08220
gene-LOC107995067	LOC107995067	adenylate cyclase type 3, transcript variant X1	7966	0.779467	-0.359441	0.00973903	0.276493	no	down	1905.8	2656.71	2543.75	1506.05	2875.04	2624.6	3029.61	2938.25	3898.5	4203.35	3149.9	2938.35	2577.17	2584.18	2296.59	2771.25	12.74	14.88	14.99	12.94	19.79	15.7	17.66	17.76	26.58	30.64	19.85	14.81	22.45	20.2	14.61	13.85	15.8075	20.3738	XP_016907788.1	adenylate cyclase type 3 isoform X1 [Apis cerana]	GO:0009975;;GO:0016020;;GO:0016849;;GO:0004016;;GO:0035556;;GO:0046872;;GO:0006171;;GO:0005524	molecular_function;;cellular_component;;molecular_function;;molecular_function;;biological_process;;molecular_function;;biological_process;;molecular_function	cyclase activity;;membrane;;phosphorus-oxygen lyase activity;;adenylate cyclase activity;;intracellular signal transduction;;metal ion binding;;cAMP biosynthetic process;;ATP binding	K08043;K08042;K08049;K08048;K01768
gene-LOC107995051	LOC107995051	junctophilin-1, transcript variant X1	10930	0.821979	-0.282827	0.00974825	0.276493	no	down	3799.85	5316.83	6229.11	4433.88	5302.8	4782.24	5970.86	6434.08	6712.65	7737.37	5735.15	5321.38	6725.26	5729.4	4961.4	5731.17	16.51	21.18	26.51	22.03	25.1	24.8	28.12	26.69	34.51	39.74	27.08	20.91	39.81	28.84	19.01	22.69	23.8675	29.0738	XP_028521223.1	junctophilin-1 isoform X3 [Apis cerana]	GO:0030314;;GO:0005789	cellular_component;;cellular_component	junctional membrane complex;;endoplasmic reticulum membrane	K19530
gene-LOC107995854	LOC107995854	protein pellino, transcript variant X1	1773	0.803877	-0.314954	0.00982412	0.276493	no	down	1948.69	1880.91	1947.48	1572.92	1887.87	1563.91	1389.34	2241.77	2510.67	2948.89	1593.76	1555.94	2442.96	2581.99	1860.65	1583.87	75.39	66.78	69.69	64.78	75.1	64.63	54.34	75.29	106.94	125.09	66.95	53.25	119.55	112.73	62.22	55.92	68.25	87.8312	XP_006566652.1	protein pellino isoform X1 [Apis mellifera]	GO:0061630;;GO:0008592	molecular_function;;biological_process	ubiquitin protein ligase activity;;regulation of Toll signaling pathway	K11964
gene-LOC107993215	LOC107993215	CCR4-NOT transcription complex subunit 6-like, transcript variant X1	9374	1.23817	0.308212	0.00985114	0.276493	no	up	510.07	352.94	374.66	480.41	306.48	449.89	443.68	571.82	406.1	323.12	266.5	280.37	374.04	339.01	344.95	336.49	5.88	3.97	5.47	8.09	5.27	6.55	5.02	9.47	5.14	4.83	3.28	3.89	10.57	5.79	4.02	3.62	6.215	5.1425	XP_006623466.1	CCR4-NOT transcription complex subunit 6-like [Apis dorsata]	GO:0003824	molecular_function	catalytic activity	K18729;K17403;K12603;K19612
gene-LOC107999444	LOC107999444	ras-related protein Rab-8A	2816	0.780913	-0.356766	0.0098585	0.276493	no	down	461.87	415.96	399.29	324.73	431.64	348.03	361.41	546.98	827.59	674.35	358.54	376.47	532.09	554.64	384.77	336.97	12.93	10.39	10.73	9.94	12.44	10.81	10.53	13.95	26.78	21.62	10.85	9.36	19.28	18.1	9.35	8.48	11.465	15.4775	XP_016914782.1	ras-related protein Rab-8A [Apis cerana]	GO:0003924;;GO:0005525	molecular_function;;molecular_function	GTPase activity;;GTP binding	K07976;K07903;K07874;K07877;K07883
gene-LOC108002054	LOC108002054	dimethyladenosine transferase 1, mitochondrial	1093	1.21573	0.281824	0.0098597	0.276493	no	up	2091.7	2095.38	1782.41	1601.63	1698.15	1946.43	1918.82	2184.6	2170.66	1239.39	1350.19	1410.87	1200.72	1153.76	1742.26	1673.25	142.3	135.74	124.42	121.73	125.76	145.49	131.89	140.44	179.06	98.52	108.23	91.38	102.65	95.42	110.04	107.36	133.471	111.582	XP_016918926.1	dimethyladenosine transferase 1, mitochondrial [Apis cerana]	GO:0000179;;GO:0003723	molecular_function;;molecular_function	rRNA (adenine-N6,N6-)-dimethyltransferase activity;;RNA binding	K15266;K14191
gene-LOC133666949	LOC133666949	uncharacterized LOC133666949	2330	2.69654	1.43111	0.00996061	0.278529	no	up	563.5	908.91	312.06	1631.28	681.03	640.02	535.43	728.82	137.73	338.86	10.06	130.48	487.91	293.05	645.31	110.67	19.56	28.12	10.38	61.86	24.3	24.64	19.33	23.04	5.52	13.46	0.38	4.02	21.92	11.86	19.41	3.45	26.4037	10.0025
gene-LOC107994263	LOC107994263	prostaglandin E2 receptor EP3 subtype, transcript variant X1	2739	0.668043	-0.581988	0.0100445	0.280078	no	down	55	72	92	49	75	61	64	72	41	94.01	82	120	74	106	131	100	3.58	4.5	3.92	1.96	2.65	5.07	4.17	3.68	2.07	6.05	4.32	5.66	4.92	5.55	4.84	4.91	3.69125	4.79	XP_016906571.1	prostaglandin E2 receptor EP2 subtype isoform X1 [Apis cerana]	GO:0004930;;GO:0016020	molecular_function;;cellular_component	G-protein coupled receptor activity;;membrane	K05052;K04261
gene-LOC107998386	LOC107998386	uncharacterized LOC107998386	2510	0.633658	-0.658224	0.0101528	0.2823	no	down	160.48	253.91	142.63	264.36	66.91	178.3	70.37	215.25	272.26	233.3	218.49	139.16	347.09	212.73	257.23	329.95	4.77	6.59	5.59	9.15	2.95	7.01	3.11	6.65	11.12	8.86	7.6	3.7	14.26	8.48	6.61	8.84	5.7275	8.68375	XP_016913126.1	uncharacterized protein LOC107998386 [Apis cerana]
gene-LOC108002843	LOC108002843	histone lysine acetyltransferase CREBBP, transcript variant X2	12996	1.17001	0.226525	0.0102338	0.28334	no	up	2737.39	2689.68	2442.95	2698.34	2226.53	2486.34	2652.8	3265.05	2531.86	2196.26	1865.8	1847.86	2475.86	2517.9	1740.57	1963.22	13.57	12.4	12.17	15.38	12.2	14.31	13.93	15.24	15.6	14.13	10.6	8.69	17.49	15.62	8.12	9.15	13.65	12.425	XP_028525059.1	CREB-binding protein isoform X1 [Apis cerana]	GO:0005737;;GO:0000123;;GO:0004402;;GO:0050896;;GO:0003713;;GO:0043170;;GO:0048511;;GO:0140297;;GO:0045944;;GO:0008270;;GO:0005634	cellular_component;;cellular_component;;molecular_function;;biological_process;;molecular_function;;biological_process;;biological_process;;molecular_function;;biological_process;;molecular_function;;cellular_component	cytoplasm;;histone acetyltransferase complex;;histone acetyltransferase activity;;response to stimulus;;transcription coactivator activity;;macromolecule metabolic process;;rhythmic process;;DNA-binding transcription factor binding;;positive regulation of transcription from RNA polymerase II promoter;;zinc ion binding;;nucleus	K04498;K11798;K11728;K11723
gene-LOC107993110	LOC107993110	double-stranded RNA-binding protein Staufen homolog 2, transcript variant X1	4608	1.1522	0.204395	0.0102478	0.28334	no	up	6734.85	6608.4	6250.72	5380.52	6161.31	6151.69	6797.62	7809.21	7452.69	6115.8	3934.5	4328.62	5289.24	6068.71	4609.89	5144.2	87.78	77.47	80.71	79.04	91.12	83.19	94.45	94.94	118.33	99.51	56.91	49.7	94.87	92.8	54.25	61.71	86.0875	78.51	XP_031367983.1	uncharacterized protein LOC102679122 [Apis dorsata]	GO:0003723	molecular_function	RNA binding	K17597;K18420
gene-LOC107998719	LOC107998719	cullin-2, transcript variant X1	3093	0.842112	-0.247915	0.0102907	0.283729	no	down	1599.65	1729.72	1569.65	1308.77	1668.62	1596.53	1603.62	2090.1	2889.27	2380.84	1547.4	1353.33	1949.54	1750.71	1618.62	1483.39	39.72	38.17	37.31	35.37	42.63	43.9	41.5	47.4	83.7	68.27	41.49	29.78	62.84	50.62	34.8	32.95	40.75	50.5562	XP_006611105.1	cullin-2 isoform X1 [Apis dorsata]	GO:0031461;;GO:0031625;;GO:0006511	cellular_component;;molecular_function;;biological_process	cullin-RING ubiquitin ligase complex;;ubiquitin protein ligase binding;;ubiquitin-dependent protein catabolic process	K10609;K03870;K10612;K03347;K03869
gene-LOC107997758	LOC107997758	lachesin, transcript variant X2	7872	0.852577	-0.230099	0.0103547	0.284695	no	down	971.02	1015	1096.01	884	1030	1087	1022	1190	1318.04	1445	1240	972	946	1229	1005.68	1050	12.12	13.82	14.86	14.6	13.75	15.16	14.02	13.38	16.31	20.11	16.78	12.73	17.07	18.09	12.92	14.32	13.9637	16.0413	XP_006560785.2	lachesin isoform X1 [Apis mellifera]	GO:0016020	cellular_component	membrane	K06774
gene-LOC107998482	LOC107998482	diphthine methyl ester synthase, transcript variant X1	1070	0.852887	-0.229573	0.0103907	0.28489	no	down	1151	1219	1090	1128	953	1033	999	1304	1413	1532	1119	1307	994	1057	1315	1105	88.48	82.51	78.19	92.72	74.46	86.92	78.23	89.94	123.59	132.16	90.48	87.11	97.3	93.74	85.78	75.08	83.9313	98.155	XP_028522697.1	diphthine methyl ester synthase isoform X1 [Apis cerana]	GO:0004164;;GO:0032259	molecular_function;;biological_process	diphthine synthase activity;;methylation	K00586
gene-LOC114577057	LOC114577057	uncharacterized LOC114577057	1377	0.135167	-2.88718	0.010458	1	no	down	0	1	0	0	0	1	0	0	8	2	1	2	1	3	1	0	0	0.06	0	0	0	0.07	0	0	0.61	0.15	0.07	0.12	0.08	0.23	0.06	0	0.01625	0.165
gene-LOC108002334	LOC108002334	uncharacterized LOC108002334	5001	0.658274	-0.603241	0.0104671	0.28617	no	down	75.7	47	52	18	64.62	60	74	91.65	162	105.06	51.44	68	71	94.35	59	93.15	1.21	0.7	0.75	0.35	1.04	1.05	1.2	1.39	3.16	1.87	0.92	0.97	1.41	1.81	0.77	1.38	0.96125	1.53625	PBC30565.1	hypothetical protein APICC_08740 [Apis cerana cerana]
gene-LOC108000278	LOC108000278	uncharacterized protein MAL13P1.336-like	1551	1.31668	0.396903	0.0104955	0.28617	no	up	312	269	246	235	215	319	247	355	237	135	208	190	132	167	246	246	17.57	13.48	13.22	14.44	12.4	19.94	14.46	18.2	15.43	8.69	12.59	9.46	9.65	10.99	11.96	12.4	15.4637	11.3963	XP_016916008.1	uncharacterized protein MAL13P1.336-like [Apis cerana]
gene-LOC108002417	LOC108002417	transient receptor potential cation channel subfamily V member 6, transcript variant X1	3871	0.642957	-0.637206	0.0105328	0.286393	no	down	99.19	46.55	58.04	31.98	75.67	55.58	61.82	51.31	148.39	90.36	47.85	74.97	133.88	39.84	88.85	98.32	0.87	0.57	0.51	0.41	1	0.74	0.72	0.76	1.82	1.35	0.69	0.63	1.73	0.36	0.81	1.1	0.6975	1.06125	XP_016919584.2	transient receptor potential cation channel subfamily V member 6 [Apis cerana]	GO:0050896;;GO:0005261;;GO:0034703	biological_process;;molecular_function;;cellular_component	response to stimulus;;cation channel activity;;cation channel complex	K04975;K04974
gene-LOC133666991	LOC133666991	uncharacterized LOC133666991	4594	1.87571	0.907437	0.010571	0.286639	no	up	135	401	146	444.46	107	76	77	375	95	129	47	158	131	92	144.23	80	4.27	15.76	4.44	23.9	2.74	2.52	2.31	11.25	3.6	4.62	1.73	6.61	5.84	2.02	4.54	1.69	8.39875	3.83125	KAF3422376.1	hypothetical protein E2986_09061 [Frieseomelitta varia]	GO:0016020	cellular_component	membrane
gene-LOC108004271	LOC108004271	46 kDa FK506-binding nuclear protein, transcript variant X1	1489	1.25212	0.32437	0.0107051	0.288837	no	up	723	756	610	829	518	786	537	810	749	433	520	506	457	467	607	482	49.21	45.92	38.56	61.45	35.16	59.47	36.96	50.26	57.46	32.5	37.03	29.43	39.74	36.43	34.49	29.07	47.1238	37.0187	XP_016922531.1	46 kDa FK506-binding nuclear protein isoform X2 [Apis cerana]	GO:0003755	molecular_function	peptidyl-prolyl cis-trans isomerase activity	K09577;K14826;K09568;K09571
gene-LOC108003902	LOC108003902	27 kDa hemolymph protein	1569	0.797868	-0.325778	0.0107142	0.288837	no	down	2196.39	2740.95	2384.88	1568.98	2129.27	2473.94	2542.38	2793.49	4484.5	3713.02	2865.49	2216	1999.28	2411.41	2687.66	2175.14	121.95	135.46	126.35	95.03	121.12	152.43	146.75	141.21	287.81	235.73	170.97	108.83	144.05	156.5	128.8	108.14	130.037	167.604	XP_016921965.1	27 kDa hemolymph protein isoform X1 [Apis cerana]
gene-LOC107997172	LOC107997172	major royal jelly protein 4-like, transcript variant X1	2242	4.14247	2.05049	0.0107401	0.288837	no	up	5.69	35.3	410.97	12.1	262.51	18.81	290.27	48.53	34.29	4.3	52.97	73.98	13.34	35.95	14	17	0.31	1.73	19.13	0.67	13.09	1.02	15.23	2.15	2.18	0.21	2.93	3.2	0.77	2.25	0.66	0.84	6.66625	1.63	NP_001315408.1	major royal jelly protein 4-like precursor [Apis cerana]	GO:0005576	cellular_component	extracellular region
gene-LOC108002642	LOC108002642	enolase, transcript variant X1	1861	0.814669	-0.295714	0.0107812	0.289139	no	down	7536	8919	9177	7721	9011	9377	8676	10481	16366	15068	7221	8178	10297	9387	9628	7862	355.8	375.07	414.16	397.96	436.43	491.25	425.99	450.62	893.14	813.77	367	341.91	630.33	517.62	393.02	332.75	418.41	536.192	XP_028524929.1	enolase [Apis cerana]	GO:0000015;;GO:0000287;;GO:0004634;;GO:0006096	cellular_component;;molecular_function;;molecular_function;;biological_process	phosphopyruvate hydratase complex;;magnesium ion binding;;phosphopyruvate hydratase activity;;glycolytic process	K01689
gene-LOC107995891	LOC107995891	elongator complex protein 5	2206	1.27432	0.349726	0.01081	0.289139	no	up	915.17	796.4	751.48	677.85	730.05	1185.19	800.01	1016.45	858.64	526.38	706.27	546.53	454.5	611.53	609.14	766.94	33.83	26.23	26.61	27.37	27.73	48.59	30.76	34.22	36.68	22.27	28.16	17.91	21.76	26.37	19.51	25.45	31.9175	24.7638	XP_016909109.1	elongator complex protein 5 [Apis cerana]	GO:0005737;;GO:0005634;;GO:0033588;;GO:0002098	cellular_component;;cellular_component;;cellular_component;;biological_process	cytoplasm;;nucleus;;Elongator holoenzyme complex;;tRNA wobble uridine modification	K11376
gene-LOC107998649	LOC107998649	uncharacterized LOC107998649	2183	0.765529	-0.385471	0.0108561	0.289584	no	down	352	423	354	384	488	340	320	436	512	495	482	686	321	422	425	453	13.17	14.1	12.68	15.7	18.76	14.11	12.45	14.86	22.14	21.2	19.45	22.76	15.56	18.42	13.78	15.22	14.4787	18.5663	PBC29247.1	hypothetical protein APICC_09207 [Apis cerana cerana]
gene-LOC107999320	LOC107999320	phosphatidylserine lipase ABHD16A	2067	0.887551	-0.172098	0.0108979	0.289913	no	down	1100.54	1199.4	1062.88	973.1	1057.71	936.7	1099.5	1237.77	1338.41	1309.1	905.04	1036.09	1237.87	1197.93	1207.43	1025.82	43.88	42.61	40.57	42.38	43.32	41.43	45.6	44.95	61.67	59.73	38.9	36.62	63.94	55.73	41.69	36.71	43.0925	49.3738	XP_016914540.1	protein ABHD16A [Apis cerana]	GO:0016787;;GO:0016020	molecular_function;;cellular_component	hydrolase activity;;membrane	K25824
gene-LOC107996087	LOC107996087	BTB/POZ domain-containing protein 17, transcript variant X2	1795	0.863252	-0.212147	0.0110387	0.292513	no	down	1537	1615	1275	1162	1293	1316	1227	1573	1558	1516	1279	1487	1445	1371	1758	1551	56.72	52.46	45.45	47.64	49.59	53.64	48.26	52.35	70.44	67.95	49.86	47.08	73.67	60.26	56.83	49.16	50.7638	59.4062	XP_006619704.1	BTB/POZ domain-containing protein 17 [Apis dorsata]				K24808;K10456;K10443;K10448;K10478
gene-LOC107995971	LOC107995971	zinc finger protein 888-like	2287	1.28964	0.366965	0.0110793	0.292513	no	up	399	341	331	255	388	544	317	427	418	245	281	236	207	230	296	296	14.24	10.78	11.24	9.88	14.46	21.46	11.69	13.79	17.26	10.01	10.75	7.47	9.5	9.51	9.1	9.43	13.4425	10.3788	XP_016909276.2	zinc finger protein 888-like [Apis cerana]	GO:0046872	molecular_function	metal ion binding	K09228
gene-LOC108001499	LOC108001499	protein spaetzle 3	3513	1.31448	0.394489	0.0110848	0.292513	no	up	4424.74	3550.64	2768.47	3729.73	2266.84	2121.78	2946.74	4121.97	2124.12	2178.11	2077.4	2695.43	2420.07	1966.63	2330.78	2609.46	97.02	69.45	58.32	89.46	51.21	51.58	67.23	82.35	53.81	54.7	49.29	52.52	68.61	50.22	44.41	51.49	70.8275	53.1313	XP_016918004.1	protein spaetzle 3 [Apis cerana]	GO:0005615	cellular_component	extracellular space
gene-LOC133666090	LOC133666090	uncharacterized LOC133666090, transcript variant X2	2701	0.407582	-1.29484	0.01113	1	no	down	1	8	8	3	8	4	2	9	8	7	5	5	9	12	14	37	0.05	0.35	0.38	0.16	0.41	0.22	0.1	0.35	0.46	0.4	0.27	0.22	0.58	0.69	0.6	1.64	0.2525	0.6075
gene-LOC108003585	LOC108003585	uncharacterized protein C1orf198 homolog, transcript variant X1	2220	1.21667	0.282937	0.0113549	0.297825	no	up	631.29	666.78	392.79	518.57	501.01	575.97	562.75	611.37	519.74	406.85	348.95	464.24	401.11	369.4	507.8	444.4	23.32	21.91	13.88	20.91	19.06	23.58	21.59	20.55	22.15	17.21	13.87	15.17	19.18	15.9	16.22	14.71	20.6	16.8012	XP_016921420.1	uncharacterized protein C1orf198 homolog [Apis cerana]
gene-LOC107994848	LOC107994848	phospholipase DDHD1-like, transcript variant X1	4855	1.18271	0.242094	0.011415	0.297825	no	up	529	501	385	418	423	497	497	603	608	393	285	327	377	390	375	353	7.77	6.64	5.5	6.68	6.5	8.18	7.74	8.34	10.43	6.66	4.6	4.34	7.4	6.72	4.83	4.66	7.16875	6.205	XP_001119847.1	phospholipase DDHD1 isoform X1 [Apis mellifera]	GO:0046872	molecular_function	metal ion binding	K13619;K24069
gene-LOC108000093	LOC108000093	glutamyl aminopeptidase, transcript variant X2	3112	0.870246	-0.200505	0.0114618	0.297825	no	down	1046.51	1193.48	1041.72	784.12	950.83	1099.16	1070.74	1233.24	1627.93	1365.47	941.87	983.41	1199.62	1119.72	989.94	982.09	20.87	21.68	20.64	18.73	21.37	24.89	22.78	23.41	40.92	34.21	22.72	20.01	34.85	27.66	18.09	17.63	21.7963	27.0113	XP_016915752.1	glutamyl aminopeptidase isoform X1 [Apis cerana]				K11140;K11141;K08776
gene-LOC107995265	LOC107995265	uncharacterized LOC107995265, transcript variant X1	1882	1.39435	0.479598	0.0115443	0.297825	no	up	184	165.31	103	136	144	143	101.31	149.2	119	55	67.38	98	83	82	148	109	8.21	6.59	4.4	6.66	6.61	7.1	4.7	6.07	6.14	2.82	3.26	3.88	4.81	4.28	5.72	4.37	6.2925	4.41	XP_016908141.1	uncharacterized protein LOC107995265 isoform X1 [Apis cerana]
gene-LOC108002335	LOC108002335	retinol dehydrogenase 10-like, transcript variant X7	1391	0.697622	-0.519483	0.0115686	0.297825	no	down	412.06	541.39	696.13	246.62	438.56	521.42	881.77	688.1	829.63	772.01	795.22	781.26	737.26	844.69	392.86	780.95	25.12	29.54	40.7	16.5	26.97	34.84	56.66	38.95	57.89	52.99	53.49	42.6	57.61	59.64	21.34	43.38	33.66	48.6175	XP_016919448.2	retinol dehydrogenase 10-like [Apis cerana]	GO:0016020	cellular_component	membrane	K15734
gene-LOC107996536	LOC107996536	cyclin-K, transcript variant X1	1777	0.815553	-0.294149	0.0115759	0.297825	no	down	452	533	497	390	658	475	454	558	671	657	547	442	575	703	640	435	18.86	19.39	19.36	17.8	28.12	21.74	19.47	21.35	32.64	31.7	24.59	16.34	30.63	33.95	23	16.28	20.7613	26.1412	XP_016910107.1	cyclin-K [Apis cerana]	GO:0016538;;GO:0006357	molecular_function;;biological_process	cyclin-dependent protein serine/threonine kinase regulator activity;;regulation of transcription from RNA polymerase II promoter	K15188;K23966;K15161;K23964;K23326
gene-LOC108002544	LOC108002544	ubiquitin carboxyl-terminal hydrolase 14	2015	0.820369	-0.285656	0.0115849	0.297825	no	down	455.59	415.37	422.39	354.77	495.22	490.2	421.56	494.98	842.26	624.09	456.18	361.16	551.28	460.19	451.05	418	18.72	15.2	16.61	15.92	20.89	22.34	18.01	18.52	39.99	29.34	20.2	13.15	29.34	22.06	16.04	15.41	18.2763	23.1913	PBC26480.1	Ubiquitin carboxyl-terminal hydrolase [Apis cerana cerana]	GO:0043161;;GO:0004843	biological_process;;molecular_function	proteasome-mediated ubiquitin-dependent protein catabolic process;;thiol-dependent ubiquitin-specific protease activity	K11855;K11843;K11986;K11366;K11842
gene-LOC108000411	LOC108000411	rhodopsin, long-wavelength	1134	0.793092	-0.33444	0.011623	0.297825	no	down	602788	481023	461104	274868	495030	406204	340269	499676	647408	705133	356040	469573	554710	549162	555694	425461	24807.4	17636.9	18160.4	12354.6	20922.2	18544	14564.6	18728.5	30792.5	33207.1	15792.5	17127.1	29578.1	26375.6	19797.9	15711.5	18214.8	23547.8	NP_001315414.1	rhodopsin, long-wavelength [Apis cerana]	GO:0004930;;GO:0009881;;GO:0016020;;GO:0007601;;GO:0007602;;GO:0005886	molecular_function;;molecular_function;;cellular_component;;biological_process;;biological_process;;cellular_component	G-protein coupled receptor activity;;photoreceptor activity;;membrane;;visual perception;;phototransduction;;plasma membrane	K04255
gene-LOC108001929	LOC108001929	serine/threonine-protein phosphatase 6 catalytic subunit	9327	0.831138	-0.26684	0.0116698	0.297825	no	down	1247.19	1424.35	1300.56	1390.61	1226.68	1112.75	1158.85	1666.02	1726.28	2006.87	1046.74	1227.02	1688.96	1651.64	1517.7	1183.92	15.69	16.01	15.29	19.27	15.46	15.31	15.12	19.19	25.1	29.34	14.23	13.84	27.23	24.28	16.76	13.39	16.4175	20.5212	XP_050577605.1	serine/threonine-protein phosphatase 6 catalytic subunit [Bombus affinis]	GO:0017018;;GO:0046872;;GO:0004722	molecular_function;;molecular_function;;molecular_function	myosin phosphatase activity;;metal ion binding;;protein serine/threonine phosphatase activity	K06269;K04382;K15423;K15498
gene-LOC107993356	LOC107993356	succinate--CoA ligase [ADP-forming] subunit beta, mitochondrial	2212	0.883261	-0.179089	0.0116805	0.297825	no	down	4316.28	4707	4624.24	3725.71	4542.61	4413.44	4785.84	5233.78	6573.73	5965.87	3658.86	4254	5131.97	4755.54	4672	4256.08	158.05	153.91	162.63	149.22	171.46	179.99	182.86	175.1	279.01	250.94	144.78	138.49	244.65	204.02	148.67	140.47	166.653	193.879	XP_624343.2	uncharacterized protein LOC551958 [Apis mellifera]	GO:0004775;;GO:0006099;;GO:0000287;;GO:0005739;;GO:0005524	molecular_function;;biological_process;;molecular_function;;cellular_component;;molecular_function	succinate-CoA ligase (ADP-forming) activity;;tricarboxylic acid cycle;;magnesium ion binding;;mitochondrion;;ATP binding	K01900
gene-LOC107994158	LOC107994158	putative uncharacterized protein DDB_G0286901, transcript variant X1	2566	1.27994	0.356073	0.0117168	0.297825	no	up	750	617	638	633.85	534.94	947	550	846	837	431	524	431.67	360	514	489	515	24.61	17.57	19.52	22.53	17.88	32.81	18.24	24.71	30.22	15.2	18.53	11.88	14.87	19.13	13.24	14.69	22.2338	17.22	XP_016906426.1	general transcriptional corepressor trfA isoform X1 [Apis cerana]	GO:0030261;;GO:0005634	biological_process;;cellular_component	chromosome condensation;;nucleus	K11490
gene-LOC107996458	LOC107996458	HMG box-containing protein 4, transcript variant X1	1690	0.871436	-0.198533	0.011749	0.297825	no	down	2105.45	2284.17	2022.71	1602.27	1990.1	1917.35	1854.57	2324.94	2687.18	2704.52	1747.45	1681.45	2247.89	2488.97	2113.8	1876.94	73.14	74.39	67.02	59.34	69.9	73.8	68.22	75.64	110.74	108.73	66.9	52.24	105.27	103.12	62.77	59.8	70.1813	83.6963	XP_016909999.1	HMG box-containing protein 4 isoform X3 [Apis cerana]	GO:0005634;;GO:0003677	cellular_component;;molecular_function	nucleus;;DNA binding	K11298
gene-LOC107997736	LOC107997736	tRNA methyltransferase 10 homolog A, transcript variant X1	3279	1.23301	0.30218	0.0117598	0.297825	no	up	913.84	861.05	812.08	677.84	699.66	1085.33	772.96	943.72	784.08	561.27	531.29	641	541.6	552.09	789.49	772.96	20.52	17.31	17.54	16.75	16.02	27.19	18.05	19.34	20.5	14.35	13.15	12.82	15.69	14.54	15.54	15.6	19.09	15.2737	XP_016912013.1	tRNA methyltransferase 10 homolog A isoform X1 [Apis cerana]	GO:0008168;;GO:0032259;;GO:0052905	molecular_function;;biological_process;;molecular_function	methyltransferase activity;;methylation;;tRNA (guanine(9)-N(1))-methyltransferase activity	K23880;K15445;K17654
gene-LOC108001487	LOC108001487	uncharacterized LOC108001487, transcript variant X1	2417	1.41376	0.499542	0.0117823	0.297825	no	up	80.29	85.18	55.06	84.06	33.2	81.32	55.16	83.31	50	52.07	30.13	57.3	45	39	55.16	43.03	5.17	5.29	3.79	5.9	1.74	5.52	3.4	4.76	3.14	3.47	1.47	3.51	2.97	2.56	3.36	2.17	4.44625	2.83125	XP_026299175.1	probable hydroxyacid-oxoacid transhydrogenase, mitochondrial [Apis mellifera]	GO:0005739;;GO:0046872;;GO:0047988;;GO:0004022	cellular_component;;molecular_function;;molecular_function;;molecular_function	mitochondrion;;metal ion binding;;hydroxyacid-oxoacid transhydrogenase activity;;alcohol dehydrogenase (NAD) activity
gene-LOC107999783	LOC107999783	organic cation transporter protein-like, transcript variant X1	2877	0.747022	-0.420776	0.0117912	0.297825	no	down	554	577	636	311	678	514	590	837	569	878	695	623	1063	816	632	568	16.86	15.16	18.68	10.48	20.83	17.36	18.22	23.1	20.7	29.26	22.11	17.12	40.49	27.78	17.11	15.78	17.5862	23.7937	XP_016915298.1	organic cation transporter protein-like isoform X1 [Apis cerana]	GO:0022857;;GO:0016020	molecular_function;;cellular_component	transmembrane transporter activity;;membrane	K08202
gene-LOC108001126	LOC108001126	phosphatidylinositol 4-kinase type 2-alpha	2053	0.867289	-0.205416	0.0117955	0.297825	no	down	2611.64	2657.66	2209.73	2097.1	2350.33	2009.41	2293.89	3039.01	3265.02	3298.24	1954.98	2203.44	2840.46	2720.43	2625.31	2185.98	67.78	60.42	52.65	55.5	60.18	56.43	57.05	64.25	94.96	92.16	53.83	52.35	96.56	80.56	63.86	49.6	59.2825	72.985	XP_016917481.1	phosphatidylinositol 4-kinase type 2-alpha [Apis cerana]	GO:0016310;;GO:0005886;;GO:0046854;;GO:0005524;;GO:0004430	biological_process;;cellular_component;;biological_process;;molecular_function;;molecular_function	phosphorylation;;plasma membrane;;phosphatidylinositol phosphorylation;;ATP binding;;1-phosphatidylinositol 4-kinase activity	K13711
gene-LOC107994884	LOC107994884	icarapin-like	669	0.820404	-0.285593	0.0118004	0.297825	no	down	50336	51441	53470	39453	49359	37647	47518	59307	62087	80678	42297	44485	60007	66060	46984	47029	2044.54	1941.18	2309.27	1947.56	2247.89	1883.7	2220.35	2484.13	3315.8	4286.15	1927.61	1663.24	3796.81	3574.86	1754.14	1778.78	2134.83	2762.17	NP_001315405.1	icarapin-like precursor [Apis cerana]	GO:0005576	cellular_component	extracellular region
gene-LOC107998744	LOC107998744	lysophospholipid acyltransferase 7	1939	0.874902	-0.192807	0.0118794	0.299051	no	down	1780.46	1787.47	1873.91	1216.08	1664.99	1708.09	1609.97	2127.72	2207.71	2237.29	1726.14	1754.64	1603.05	1683.47	1798.46	1825.47	72.23	64.94	72.91	50.73	70.05	75.75	68.24	78.47	101.26	102.52	76.4	64.63	82.21	80.39	64.79	67.14	69.165	79.9175	XP_016913652.1	lysophospholipid acyltransferase 7 [Apis cerana]	GO:0071704;;GO:0016020;;GO:0016746	biological_process;;cellular_component;;molecular_function	organic substance metabolic process;;membrane;;transferase activity, transferring acyl groups	K13517;K13516
gene-LOC133666291	LOC133666291	uncharacterized LOC133666291	2116	0.645618	-0.631248	0.0119221	0.299359	no	down	29	49	34	40	32	27	30	43	35	49	26	57	44	39	68	92	1.89	2.07	2.36	3.57	2.5	1.21	2.15	2.27	2.53	3.44	1.68	3.96	2.86	3.63	4.01	5.59	2.2525	3.4625	KOC66297.1	hypothetical protein WH47_07366 [Habropoda laboriosa]
gene-LOC107998656	LOC107998656	cytochrome P450 307a1-like	12303	2.25584	1.17366	0.0119907	1	no	up	11	16	4	24	7.03	15	14	5	7	2	3	7	7	2	4	9	0.06	0.08	0.02	0.15	0.04	0.1	0.09	0.03	0.05	0.01	0.02	0.04	0.05	0.01	0.02	0.05	0.07125	0.03125	XP_016913520.1	cytochrome P450 307a1-like [Apis cerana]	GO:0005506;;GO:0016705;;GO:0004497;;GO:0020037	molecular_function;;molecular_function;;molecular_function;;molecular_function	iron ion binding;;oxidoreductase activity, acting on paired donors, with incorporation or reduction of molecular oxygen;;monooxygenase activity;;heme binding	K14939;K14937;K14985;K10720
gene-LOC108000108	LOC108000108	methyltransferase-like protein 25B, transcript variant X1	4658	1.24573	0.316988	0.0120088	0.300179	no	up	470	463	373	317	356	412	383.02	369.02	302.03	264	250.02	311.01	243.02	287	374	342	9.06	8.06	6.96	6.78	7.17	8.91	7.79	6.6	6.83	5.82	5.29	5.38	6.12	6.56	6.35	5.98	7.66625	6.04125	XP_026299706.1	protein RRNAD1 isoform X1 [Apis mellifera]	GO:0008757	molecular_function	S-adenosylmethionine-dependent methyltransferase activity
gene-LOC107996034	LOC107996034	uncharacterized LOC107996034	13133	1.15258	0.204863	0.0120157	0.300179	no	up	1475	1418	1465	1487	1387	1670	1572.07	2268	1668	1638	1078	1119	1271	1307	1198	1198	9.56	9.57	9.55	12.07	9.21	11.51	10.25	13.25	10.99	11.48	7.3	6.65	10.92	9.02	8.22	6.45	10.6212	8.87875	XP_003698641.1	uncharacterized protein LOC100866320 [Apis florea]
gene-LOC107992954	LOC107992954	calcium and integrin-binding family member 3-like	708	0.646266	-0.6298	0.0120617	0.300565	no	down	36.86	26.24	27.21	22.82	30.76	31.98	20.3	40.6	66.48	59.66	30.89	26.98	16.3	69.02	36.92	43.83	6.37	4	4.38	4.26	5.34	6.15	3.63	6.37	13.3	11.71	5.6	4.06	3.7	14.12	5.38	6.66	5.0625	8.06625	XP_016904580.1	calcium and integrin-binding family member 3-like [Apis cerana]	GO:0007229;;GO:0005509	biological_process;;molecular_function	integrin-mediated signaling pathway;;calcium ion binding	K23837;K06268;K17610;K17259
gene-LOC107995678	LOC107995678	E3 ubiquitin-protein ligase RAD18	2413	1.29777	0.37603	0.0121077	0.30095	no	up	259.28	287	313.31	277.71	246	354.69	372.89	351.68	288.64	186	238	248.27	135	216	215	263	7.86	7.99	9.45	9.31	7.91	11.95	12.29	9.95	9.68	6.61	8.16	6.89	5.06	7.51	5.6	7.59	9.58875	7.1375	XP_016908821.1	E3 ubiquitin-protein ligase RAD18 [Apis cerana]	GO:0006301;;GO:0060255;;GO:0005634;;GO:0016567;;GO:0046872;;GO:0061630;;GO:0003697	biological_process;;biological_process;;cellular_component;;biological_process;;molecular_function;;molecular_function;;molecular_function	postreplication repair;;regulation of macromolecule metabolic process;;nucleus;;protein ubiquitination;;metal ion binding;;ubiquitin protein ligase activity;;single-stranded DNA binding	K10627;K15703
gene-LOC108000587	LOC108000587	activating transcription factor 3, transcript variant X1	3466	1.28529	0.362095	0.012166	0.301638	no	up	6438	5209	4886	6349	5433	4898	4616	6804	3529	5681	2431	4102	5103	4424	3848	3744	142.99	103.16	104.23	153.85	124.34	120.57	106.64	137.44	90.34	144.42	58.37	80.96	146.2	114.34	74.2	74.77	124.153	97.95	XP_016916503.1	activating transcription factor 3 isoform X1 [Apis cerana]	GO:0003700;;GO:0005634;;GO:0006357;;GO:0003677	molecular_function;;cellular_component;;biological_process;;molecular_function	transcription factor activity, sequence-specific DNA binding;;nucleus;;regulation of transcription from RNA polymerase II promoter;;DNA binding	K21406
gene-LOC114578052	LOC114578052	uncharacterized LOC114578052	2282	1.55178	0.633927	0.0122155	0.302104	no	up	174.8	207.37	128.19	126.17	92.68	144.04	101.86	194.34	203.81	91.09	103.64	48.03	87.18	108.54	42.93	39.97	5.11	1.97	3.13	3.15	2.85	2.08	3.77	3.47	2.81	4.06	2.19	1.09	2.6	2.3	1.01	1.49	3.19125	2.19375	XP_043796123.1	LOW QUALITY PROTEIN: uncharacterized protein MAL8P1.12-like [Apis laboriosa]
gene-LOC108002935	LOC108002935	neurotrimin	1770	0.809844	-0.304284	0.0123235	0.304011	no	down	5369	5794	4469	3136	4605	5780	5274	5317	5368	8029	5587	5442	5083	5898	5839	4879	255.81	246.51	203.9	163.43	225.39	305.71	261.92	231.04	296.04	438.47	286.6	230.06	314.27	329.13	241.04	208.7	236.714	293.039	XP_016920426.1	neurotrimin [Apis cerana]	GO:0016020;;GO:0048856	cellular_component;;biological_process	membrane;;anatomical structure development	K06774
gene-LOC107997843	LOC107997843	steroid hormone receptor ERR1, transcript variant X1	5772	0.856107	-0.224136	0.0123844	0.30475	no	down	1837.27	1892.86	2000.41	1523.68	1817.51	1966.02	1773.75	2352.33	2690.56	2826.81	1748.74	1616.66	2420.8	1992.49	1821.82	1739.67	10.01	9.61	11.73	10.19	11.02	13.31	11.5	11.8	19.37	21.35	12.58	8.76	20.04	15	8.78	8.96	11.1463	14.355	XP_006567657.1	estrogen-related receptor isoform X1 [Apis mellifera]	GO:0043565;;GO:0003700;;GO:0005634;;GO:0003707;;GO:0006351;;GO:0005496;;GO:0008270	molecular_function;;molecular_function;;cellular_component;;molecular_function;;biological_process;;molecular_function;;molecular_function	sequence-specific DNA binding;;transcription factor activity, sequence-specific DNA binding;;nucleus;;steroid hormone receptor activity;;transcription, DNA-templated;;steroid binding;;zinc ion binding	K14032;K08703;K08705;K08558
gene-LOC108000886	LOC108000886	pre-mRNA-processing factor 17	2294	0.752922	-0.409428	0.012422	0.304913	no	down	407.51	383.5	406.68	244.18	397.75	413.8	363.74	547.27	864.57	815.07	421.31	385.72	453.93	412.83	358.98	330	14.4	12.08	13.77	9.43	14.45	16.22	13.37	17.61	35.3	32.96	16.06	12.09	20.77	17.01	10.99	10.47	13.9162	19.4563	XP_016917057.1	pre-mRNA-processing factor 17 [Apis cerana]	GO:0071013;;GO:0000398	cellular_component;;biological_process	catalytic step 2 spliceosome;;mRNA splicing, via spliceosome	K12816;K14555;K17608;K04508;K14753
gene-LOC107999959	LOC107999959	zinc finger protein 567	1702	1.21152	0.276821	0.0124587	0.304969	no	up	934	995	838	740	869	1029	813	913	908	607	630	698	519	606	831	770	44.6	42.14	38.5	38.5	42.36	53.67	39.58	39.33	47.54	33.4	32.78	29.72	31.01	33.42	34.89	33.67	42.335	34.5538	XP_016915521.1	zinc finger protein 567 [Apis cerana]	GO:0005634;;GO:0008270	cellular_component;;molecular_function	nucleus;;zinc ion binding	K10516;K09227;K24645;K09201
gene-LOC107996973	LOC107996973	uncharacterized LOC107996973, transcript variant X2	7348	0.431607	-1.21221	0.0124617	1	no	down	5	2	1	1	9	5	4	6	19	6	12	6	13	6	3	8	0.05	0.02	0.01	0.01	0.1	0.06	0.04	0.06	0.24	0.09	0.13	0.06	0.18	0.08	0.03	0.09	0.04375	0.1125	XP_028522104.1	uncharacterized protein LOC107996973 [Apis cerana]	GO:0005549;;GO:0005886;;GO:0007165;;GO:0004984	molecular_function;;cellular_component;;biological_process;;molecular_function	odorant binding;;plasma membrane;;signal transduction;;olfactory receptor activity	K22984
gene-LOC107993961	LOC107993961	protein dissatisfaction-like	13966	1.36182	0.445537	0.0125056	0.304969	no	up	191.3	145.77	228.14	207.38	200.2	191.74	215.56	317.32	249.11	113.71	164.62	93.14	184.75	133.89	94.92	151.27	1.86	1.22	2.16	2.22	1.98	2.07	2.13	2.76	2.73	1.25	1.63	0.74	2.22	1.5	0.73	1.33	2.05	1.51625	XP_031364070.1	nuclear receptor subfamily 2 group F member 6-like [Apis dorsata]	GO:0003700;;GO:0043565;;GO:0005634;;GO:0008270;;GO:0006351	molecular_function;;molecular_function;;cellular_component;;molecular_function;;biological_process	transcription factor activity, sequence-specific DNA binding;;sequence-specific DNA binding;;nucleus;;zinc ion binding;;transcription, DNA-templated	K08546;K07295;K08545
gene-LOC114578229	LOC114578229	uncharacterized LOC114578229	739	1.58686	0.666178	0.0125388	0.304969	no	up	22	32	19	16	19	34	37	25	17	15	21	12	10	16	10	20	3.53	4.54	2.85	2.78	3.07	6.07	6.16	3.65	3.16	2.74	3.55	1.68	2.11	3.04	1.36	2.83	4.08125	2.55875	XP_026298742.1	cell division control protein 31-like [Apis mellifera]	GO:0005509;;GO:0051301	molecular_function;;biological_process	calcium ion binding;;cell division	K02183;K16466;K16465
gene-LOC107999546	LOC107999546	sorting nexin-17, transcript variant X1	2113	1.21583	0.281946	0.0125482	0.304969	no	up	843	745	634	584	662	927	713	760	762	523	489	597	457	529	556	658	37.58	29.35	26.7	28.85	29.2	44.47	31.78	29.88	38.28	25.42	22.84	23.25	26.01	25.98	21.49	25.46	32.2263	26.0912	XP_016914956.1	sorting nexin-17 isoform X1 [Apis cerana]	GO:0016192;;GO:0035091;;GO:0006886;;GO:0030659;;GO:0007165;;GO:0005769	biological_process;;molecular_function;;biological_process;;cellular_component;;biological_process;;cellular_component	vesicle-mediated transport;;phosphatidylinositol binding;;intracellular protein transport;;cytoplasmic vesicle membrane;;signal transduction;;early endosome	K17929;K17936
gene-LOC107998981	LOC107998981	E3 ubiquitin-protein ligase FANCL, transcript variant X2	2291	1.19608	0.25831	0.0126219	0.305116	no	up	1214.74	976.4	1018.04	901.36	913.53	1281.68	984.84	1098.68	1122.75	751.71	863.61	772.25	744.76	702.06	799.76	890.54	47.52	33.72	38.27	38.13	36.44	56.16	40.05	39.25	51.6	33.87	36.36	26.8	37.86	32.01	26.76	31.12	41.1925	34.5475	XP_016914073.1	E3 ubiquitin-protein ligase FANCL isoform X1 [Apis cerana]	GO:0046872;;GO:0004842;;GO:0036297;;GO:0043240	molecular_function;;molecular_function;;biological_process;;cellular_component	metal ion binding;;ubiquitin-protein transferase activity;;interstrand cross-link repair;;Fanconi anaemia nuclear complex	K00326;K10606
gene-LOC107995848	LOC107995848	cationic amino acid transporter 2, transcript variant X3	2344	0.825629	-0.276435	0.0126269	0.305116	no	down	2925.96	3128	2817.99	2334	2565	2362	2354	2936.99	2632	3164.99	2798.97	3378	2616	2917.97	3214	3510	71.06	65.88	64.94	60.91	63.5	58.42	54.39	62.76	74.08	95.87	77.29	75.58	87.06	88.41	67.01	80.36	62.7325	80.7075	XP_043798387.1	cationic amino acid transporter 3-like isoform X2 [Apis laboriosa]	GO:0022857;;GO:0016020	molecular_function;;cellular_component	transmembrane transporter activity;;membrane	K13780;K13871;K13864;K13866
gene-LOC108000296	LOC108000296	leucine-rich repeat transmembrane neuronal protein 4-like	2913	0.674092	-0.568984	0.0126473	0.305116	no	down	64	54	57.63	47.75	34	36.65	52	49.49	52	53.6	87.61	36.51	85.46	83.71	99	51	1.73	1.3	1.49	1.41	0.94	1.1	1.46	1.22	1.62	1.66	2.55	0.87	2.98	2.63	2.32	1.24	1.33125	1.98375	XP_016916031.1	asporin-like [Apis cerana]
gene-LOC108003119	LOC108003119	protein snakeskin	750	2.8721	1.52211	0.0126658	1	no	up	8	10	4	2	7	9	9	2	2	5	4	0	2	0	3	1	1.25	1.38	0.59	0.34	1.1	1.57	1.46	0.28	0.36	0.89	0.66	0	0.41	0	0.4	0.14	0.99625	0.3575	XP_016920710.1	protein snakeskin [Apis cerana]	GO:0016020;;GO:0019991	cellular_component;;biological_process	membrane;;septate junction assembly
gene-LOC133667455	LOC133667455	uncharacterized LOC133667455	664	6.99636	2.80661	0.0126682	1	no	up	3	0	6	2	3	6	0	3	0	0	0	1	0	0	0	2	0.58	0	1.08	0.42	0.58	1.29	0	0.53	0	0	0	0.17	0	0	0	0.34	0.56	0.06375
gene-LOC107999908	LOC107999908	uncharacterized LOC107999908	3123	0.826523	-0.274874	0.0126861	0.305305	no	down	1066	986	776	678	1009	922	1020	1103	1347	1346	802	761	1280	1173	1023	972	24.77	20.42	17.45	17.42	24.49	24.1	24.87	23.62	37.11	36.85	20.27	15.79	38.96	32.51	20.74	20.29	22.1425	27.815	XP_016915462.1	uncharacterized protein LOC107999908 [Apis cerana]	GO:0016020	cellular_component	membrane
gene-LOC108002338	LOC108002338	uncharacterized LOC108002338, transcript variant X1	1385	0.78258	-0.35369	0.0127599	0.305816	no	down	154.94	202.61	223.87	118.38	200.44	202.58	245.23	271.9	340.37	266.99	266.78	196.74	220.74	204.31	191.14	267.05	7.25	7.8	10.99	5.86	9.6	10.29	11.49	11.6	17.84	13.98	13.65	7.75	12.99	11.13	8.04	12.15	9.36	12.1913	KOX80359.1	hypothetical protein WN51_06648, partial [Melipona quadrifasciata]	GO:0016020	cellular_component	membrane
gene-LOC107996713	LOC107996713	zinc finger protein 32-like	3081	1.2322	0.301231	0.0127695	0.305816	no	up	306	290.15	244.05	263.12	248.08	383.55	241.05	339.16	320.46	193.05	206.15	211.04	186.18	213	264.02	189.13	19.6	17.09	14.48	17.99	16.61	26.38	14.09	18.33	22.22	14.69	13.81	12.03	15.75	15.01	15.97	10.87	18.0712	15.0437	XP_016910373.1	zinc finger protein 32-like [Apis cerana]
gene-LOC108000911	LOC108000911	uncharacterized LOC108000911, transcript variant X3	5326	0.128841	-2.95633	0.0128266	1	no	down	0	1	0	0	0	0	0	1	4	0	1	0	1	4	2	6	0	0.03	0	0	0	0	0	0.03	0.16	0	0.02	0	0.02	0.16	0.03	0.15	0.0075	0.0675	XP_028524020.1	uncharacterized protein LOC108000911 [Apis cerana]
gene-LOC108001640	LOC108001640	probable protein phosphatase 2C T23F11.1, transcript variant X1	1797	0.830946	-0.267174	0.0129189	0.308644	no	down	555.98	533.95	501.82	501.46	524.51	548.58	540.22	624.35	897.07	887.9	432.1	511.4	661.23	573.6	577.81	469.43	22.39	19.77	20.52	22.76	22.72	25.42	23.83	23.52	40.58	43.18	19.6	18.83	36.24	27.59	21.43	17.41	22.6163	28.1075	XP_006608826.1	probable protein phosphatase 2C T23F11.1 isoform X1 [Apis dorsata]	GO:0046872;;GO:0004722	molecular_function;;molecular_function	metal ion binding;;protein serine/threonine phosphatase activity	K04461;K14803
gene-LOC133665694	LOC133665694	uncharacterized LOC133665694	2318	1.41566	0.501475	0.0130118	0.309356	no	up	464	378	255	314	216	496	453	659	473	189	283	211	247	339	189	224	16.2	11.75	8.52	11.98	7.75	19.21	16.45	20.94	19.08	7.55	10.65	6.53	11.16	13.8	5.72	6.97	14.1	10.1825	XP_026294818.1	uncharacterized protein LOC113218594, partial [Apis mellifera]	GO:0016310;;GO:0016301	biological_process;;molecular_function	phosphorylation;;kinase activity
gene-LOC108001118	LOC108001118	G-protein coupled receptor Mth2-like	4616	0.732153	-0.449783	0.0130317	0.309356	no	down	240.69	164.83	182.59	112.95	219.9	197.89	249.73	280.07	319.72	410.28	210.85	223.62	341.01	237.87	145.74	246.98	4.12	2.61	3.02	2.22	4.26	3.96	4.39	4.48	6.85	8.42	4.13	3.4	7.89	4.81	2.21	3.82	3.6325	5.19125	XP_016917470.1	G-protein coupled receptor Mth2-like [Apis cerana]	GO:0004930;;GO:0016020;;GO:0007166;;GO:0005886	molecular_function;;cellular_component;;biological_process;;cellular_component	G-protein coupled receptor activity;;membrane;;cell surface receptor signaling pathway;;plasma membrane	K04599
gene-LOC108001102	LOC108001102	formin-like protein, transcript variant X1	6244	1.28766	0.364747	0.0130575	0.309356	no	up	604	514	508	727	520	603	685	822	648	583	257	417	588	459	374	389	7.49	6.45	6.75	11.17	7.74	8.74	9.15	9.45	9.45	9.42	3.61	5.26	11.18	8.03	4.82	4.95	8.3675	7.09	XP_016917447.1	formin-like protein isoform X1 [Apis cerana]	GO:0003779;;GO:0031267;;GO:0022604;;GO:0030036	molecular_function;;molecular_function;;biological_process;;biological_process	actin binding;;small GTPase binding;;regulation of cell morphogenesis;;actin cytoskeleton organization	K23957;K05745;K05741;K04512
gene-LOC133666105	LOC133666105	RING-box protein 2	936	0.855813	-0.224633	0.0131063	0.309356	no	down	449.83	590.28	476.73	389.49	456.46	405.95	421.4	568.73	535.21	619.53	429.36	464.53	511.13	595.15	466.87	509.52	49.85	58.01	49.84	46.86	51.35	49.99	48.47	57.3	68.6	78.27	50.55	45.19	73.94	77.56	44.15	50.14	51.4588	61.05	XP_043803402.1	RING-box protein 2 [Apis laboriosa]	GO:0008270	molecular_function	zinc ion binding	K03868
gene-LOC108001629	LOC108001629	uncharacterized LOC108001629, transcript variant X2	5119	1.73652	0.796203	0.0131298	0.309356	no	up	23	55	75	28	171	65	100	122	54	35	40	34	42	63	33	45	0.57	1.3	1.55	0.87	4.02	1.57	2.4	3.32	1.57	0.99	1.22	0.92	1.47	1.81	0.64	0.9	1.95	1.19
gene-LOC108003734	LOC108003734	nicotinamide/nicotinic acid mononucleotide adenylyltransferase 3, transcript variant X1	5252	1.1356	0.183452	0.0131373	0.309356	no	up	1131.94	1278	1047	1042	1168.87	1268	1240	1457	1314	1093.97	793.98	1072	963	868.09	992.91	941	45.15	49.13	41.44	41.92	51.86	57.98	49.35	50.98	53.76	52.2	35.41	41.88	57.21	43.12	39.97	35.89	48.4763	44.93	XP_028525461.1	uncharacterized protein LOC108003734 [Apis cerana]	GO:0009435;;GO:0000309;;GO:0004515	biological_process;;molecular_function;;molecular_function	NAD biosynthetic process;;nicotinamide-nucleotide adenylyltransferase activity;;nicotinate-nucleotide adenylyltransferase activity
gene-LOC107994858	LOC107994858	transmembrane protein 70 homolog, mitochondrial	1440	1.23044	0.299175	0.0131966	0.309821	no	up	1738	1814	1515	1406	1327.75	2406.91	1823	1938.86	1779	1175.5	1446.44	1322	1141	1338	1164.58	1343	107.62	100.18	90.39	96.63	85.26	167.01	118.42	110.03	129.58	84.13	98.41	72.5	93	97.96	62.87	75.26	109.442	89.2138	PBC31761.1	Transmembrane protein [Apis cerana cerana]	GO:0016020	cellular_component	membrane	K17966
gene-LOC107993780	LOC107993780	uncharacterized LOC107993780, transcript variant X5	11085	0.822624	-0.281695	0.0132369	0.309821	no	down	223.97	211.49	222.93	212.9	176.31	228.29	181.64	225.25	310.75	307.92	231.11	193.26	292.93	228.75	204.16	181.08	1.52	1.28	1.47	1.57	1.24	1.71	1.28	1.39	2.45	2.4	1.7	1.17	2.58	1.8	1.2	1.1	1.4325	1.8	OAD56382.1	hypothetical protein WN48_03508 [Eufriesea mexicana]
gene-LOC107992531	LOC107992531	RUS family member 1	1635	0.861705	-0.214734	0.0132515	0.309821	no	down	554.09	689.42	626.13	487.38	630.76	573.56	510.62	759.53	833.75	782.62	460.98	553.44	637.11	670.57	732.37	645.11	26.31	30.07	27.91	25.17	30.85	29.02	25	31.83	45.7	41.87	23.78	23.74	38.98	33.59	29.28	25.13	28.27	32.7587	XP_016903954.1	RUS1 family protein C16orf58 homolog [Apis cerana]
gene-LOC107995646	LOC107995646	glycerol-3-phosphate dehydrogenase [NAD(+)], cytoplasmic, transcript variant X1	1968	0.761756	-0.392599	0.0133016	0.310256	no	down	628.92	1245.46	1363.29	936.6	1039.03	1146.22	1318.87	1148.25	2372.69	1742.38	929.92	1185.2	1239.61	1075.54	1496.54	1181.29	33.28	60.15	70.26	55.18	57.98	68.8	74.68	56.75	148.99	107.85	54.29	56.4	87.06	67.76	70.06	57.33	59.635	81.2175	XP_016908774.1	glycerol-3-phosphate dehydrogenase [NAD(+)], cytoplasmic [Apis cerana]	GO:0047952;;GO:0005975;;GO:0006650;;GO:0009331;;GO:0046168;;GO:0051287;;GO:0042803	molecular_function;;biological_process;;biological_process;;cellular_component;;biological_process;;molecular_function;;molecular_function	glycerol-3-phosphate dehydrogenase [NAD(P)+] activity;;carbohydrate metabolic process;;glycerophospholipid metabolic process;;glycerol-3-phosphate dehydrogenase complex;;glycerol-3-phosphate catabolic process;;NAD binding;;protein homodimerization activity	K00006
gene-LOC107998972	LOC107998972	carboxy-terminal domain RNA polymerase II polypeptide A small phosphatase 1, transcript variant X1	7282	1.19849	0.261214	0.0134234	0.311559	no	up	1501.67	1529.86	1680.8	1509	1608.64	1537.64	1745.31	2310.95	1998	1741.14	1122	925.46	1345.12	1264.49	1060.48	1257.63	13.52	12.18	14.55	14.38	14.18	15.45	15.9	18.79	21.13	17.56	10.75	7.14	15.59	13.05	8.43	9.6	14.8688	12.9062	XP_016914055.1	carboxy-terminal domain RNA polymerase II polypeptide A small phosphatase 1 isoform X1 [Apis cerana]	GO:0017018;;GO:0008420	molecular_function;;molecular_function	myosin phosphatase activity;;CTD phosphatase activity	K17616;K17617;K17496;K15731
gene-LOC107996443	LOC107996443	immunoglobulin domain-containing protein oig-4	1642	0.800487	-0.32105	0.0134292	0.311559	no	down	2566	3171	2457	1724	2179.31	1791	1826	2611	2379	2580	2395	3011	2344	2692	2983	2890	108.5	117.36	98.56	79.04	92.7	82.92	79.21	99.51	112.75	121.51	109.64	113.46	126.35	130.61	107.79	109.85	94.725	116.495	XP_043797254.1	immunoglobulin domain-containing protein oig-4-like [Apis laboriosa]				K06766;K06768
gene-LOC133666080	LOC133666080	uncharacterized LOC133666080	5522	1.56932	0.650139	0.0134525	0.311559	no	up	17	30	27	26	13	24	32	46	24	12	13	11	21	19	11	18	0.23	0.36	0.35	0.38	0.18	0.36	0.45	0.57	0.37	0.19	0.19	0.13	0.37	0.3	0.13	0.22	0.36	0.2375	EGI67705.1	DNA-directed RNA polymerases I, II, and III subunit RPABC3 [Acromyrmex echinatior]	GO:0003899;;GO:0005634;;GO:0000428;;GO:0006351	molecular_function;;cellular_component;;cellular_component;;biological_process	DNA-directed RNA polymerase activity;;nucleus;;DNA-directed RNA polymerase complex;;transcription, DNA-templated
gene-LOC107998429	LOC107998429	armadillo repeat-containing protein gudu	2610	0.259657	-1.94532	0.0134998	1	no	down	6	7	5	1	3	1	2	3	4	49	2	39	1	1	2	3	0.18	0.19	0.15	0.03	0.09	0.03	0.06	0.08	0.14	1.71	0.07	1.06	0.04	0.04	0.05	0.08	0.10125	0.39875	XP_016913183.1	armadillo repeat-containing protein gudu [Apis cerana]	GO:0016020	cellular_component	membrane	K24125
gene-LOC107997232	LOC107997232	uncharacterized LOC107997232, transcript variant X2	2145	0.803459	-0.315703	0.0135386	0.312291	no	down	478	493	420	382	426	371	396	534	614	716	366	411	656	601	417	363	18.27	16.79	15.37	15.95	16.72	15.73	15.74	18.59	27.11	31.32	15.08	13.92	32.47	26.8	13.8	12.45	16.645	21.6187	XP_016911172.1	uncharacterized protein LOC107997232 [Apis cerana]
gene-LOC108001776	LOC108001776	uncharacterized LOC108001776, transcript variant X3	9549	0.781448	-0.355778	0.0135475	0.312291	no	down	96.5	122.06	81.06	72.09	81.03	102.66	69.2	101.71	140.08	91.18	106.53	112.15	76.04	110.05	128.39	111.35	7.94	7.98	3.03	6.33	5.76	9.23	6.38	5.39	9.24	5.95	8.77	6.83	10.93	8.19	8.41	7.48	6.505	8.225
gene-LOC107993467	LOC107993467	monoacylglycerol/Diacylglycerol O-acyltransferase, transcript variant X1	2094	1.1475	0.198492	0.0135866	0.3123	no	up	529	521	431	410	401	466	471	594	482	389	361	349	328	411	438	384	21.75	18.86	16.32	18.3	18.12	21.14	20.17	21.86	22.82	19.39	15.67	13.54	17.56	20.01	15.56	14.85	19.565	17.425	XP_016905374.1	transmembrane protein 68 [Apis cerana]	GO:0016020;;GO:0016746	cellular_component;;molecular_function	membrane;;transferase activity, transferring acyl groups
gene-LOC107997982	LOC107997982	cGMP-specific 3',5'-cyclic phosphodiesterase, transcript variant X1	7012	0.741405	-0.431666	0.0136114	0.3123	no	down	606.57	684.64	606.45	489.42	602.11	627.92	486.67	964.5	930.49	1355.8	498.36	701.68	1069.02	875.41	586.15	459.86	8.31	8.41	7.92	7.53	8.32	9.36	6.93	12.04	14.8	21.17	7.3	8.26	19.44	14.13	6.95	5.47	8.6025	12.19	XP_016912440.1	cGMP-specific 3',5'-cyclic phosphodiesterase isoform X1 [Apis cerana]	GO:0047555;;GO:0046872;;GO:0007165	molecular_function;;molecular_function;;biological_process	3',5'-cyclic-GMP phosphodiesterase activity;;metal ion binding;;signal transduction	K13763;K13755;K13298;K18283
gene-LOC108002619	LOC108002619	uncharacterized LOC108002619	1036	1.35497	0.438262	0.0136671	0.31285	no	up	402.75	314.88	209.24	455.34	351.83	292.64	228.29	332.3	216.76	221.08	157.91	278.38	251.82	215.62	211.02	254.16	30.69	19.11	13.95	37.78	28.92	24.61	17.24	24.09	18.7	20.97	12.35	19.95	25.36	16.52	11.94	15.58	24.5487	17.6713	XP_016919887.1	uncharacterized protein LOC108002619 [Apis cerana]	GO:0016020	cellular_component	membrane
gene-LOC107995570	LOC107995570	uncharacterized LOC107995570, transcript variant X2	5488	2.67273	1.41831	0.0137952	1	no	up	3	5	9	5	9	6	4	7	1	3	1	1	5	5	0	1	0.04	0.06	0.11	0.07	0.13	0.09	0.05	0.08	0.02	0.05	0.01	0.01	0.08	0.07	0	0.01	0.07875	0.03125	XP_028521414.1	uncharacterized protein LOC107995570 [Apis cerana]	GO:0006508;;GO:0004198	biological_process;;molecular_function	proteolysis;;calcium-dependent cysteine-type endopeptidase activity
gene-LOC108003860	LOC108003860	troponin C, isoallergen Bla g 6.0201	1237	0.69169	-0.531802	0.0138249	0.314174	no	down	9565.47	19874.2	20661.4	25034.4	20859.5	21280.9	29740.3	22617.4	33041.1	49518.1	20604.8	27547.6	32267.3	13919.8	31355.8	28204.3	719.37	1328.58	1476.62	2050.3	1601.92	1776.92	2323.81	1547.81	2872.86	4253.59	1658.38	1827.45	3155.64	1226.22	2027.01	1893.67	1603.17	2364.35	NP_001305411.1	troponin C type IIIa [Apis mellifera]	GO:0005509	molecular_function	calcium ion binding
gene-LOC107998045	LOC107998045	actin-related protein 3	1460	0.880383	-0.183797	0.0138293	0.314174	no	down	1668	1484	1516.25	1277	1332	1553	1524	1814	2355.21	1990.02	1352	1383.25	1681	1543	1514	1373.53	83.48	66.87	74.45	72.44	68.41	87.45	79.72	84.35	141.02	120.69	71.36	62.35	114.19	95.04	67.15	62.75	77.1462	91.8187	XP_003396264.1	actin-related protein 3 [Bombus terrestris]				K05692;K16575;K18584
gene-LOC108003447	LOC108003447	ras-related protein Rab-11A, transcript variant X3	981	0.90578	-0.142767	0.0138415	0.314174	no	down	4013.18	4004.18	3877.2	3442.33	3616.02	3529.14	3816.2	4811.01	5274.1	4955	3530.02	3306	4170.04	3992.07	3911.25	3500.05	223.02	197.24	198.4	206.94	219.7	222.23	217.74	247.28	352.62	334.04	215.46	171.79	329.37	289.55	204.75	169.61	216.569	258.399	XP_043786397.1	ras-related protein Rab-11A [Apis laboriosa]	GO:0003924;;GO:0005525	molecular_function;;molecular_function	GTPase activity;;GTP binding	K07877;K07903;K07874;K07881;K07904
gene-LOC107992568	LOC107992568	uncharacterized protein C9orf85 homolog	2266	1.34025	0.422498	0.0139033	0.314174	no	up	530	474	316	359	451	608	454	515	369	204	228	365	274	324	387	442	18.99	15.14	10.85	14.06	16.61	24.17	16.92	16.81	15.28	8.37	8.82	11.6	12.71	13.54	12.02	14.22	16.6938	12.07	XP_016904003.1	uncharacterized protein C9orf85 homolog [Apis cerana]
gene-LOC108000578	LOC108000578	ubiquitin domain-containing protein UBFD1, transcript variant X1	2385	1.15569	0.208759	0.0139109	0.314174	no	up	1285	1151	997	1117	959	1187	1006	1373	1246	922	711	763	982	892	1056	891	52.66	40.34	38.99	49.47	40.49	52.53	42.4	50.29	58.54	43.95	31.68	27.79	51.55	41.13	37.08	32.87	45.8963	40.5737	XP_016916487.1	ubiquitin domain-containing protein UBFD1 [Apis cerana]	GO:0008152	biological_process	metabolic process
gene-LOC107999990	LOC107999990	m7GpppX diphosphatase, transcript variant X3	1726	1.23634	0.306071	0.0139165	0.314174	no	up	1619	1607	1274	1254	1299	1548	1411	1528	1386	852	1016	1205	804	947	1343	1241	86.87	76.65	64.89	74.57	71.72	91.92	78.95	75.8	85.56	52.49	58.97	57.95	56.62	59.38	62.54	59.79	77.6713	61.6625	XP_016915577.1	m7GpppX diphosphatase [Apis cerana]	GO:0016787;;GO:0000290;;GO:0005634;;GO:0000340;;GO:0140932;;GO:0006397	molecular_function;;biological_process;;cellular_component;;molecular_function;;deleted;;biological_process	hydrolase activity;;deadenylation-dependent decapping of nuclear-transcribed mRNA;;nucleus;;RNA 7-methylguanosine cap binding;;old GO;;mRNA processing	K12584
gene-LOC107994413	LOC107994413	dimethyladenosine transferase 2, mitochondrial, transcript variant X1	1412	1.36041	0.444041	0.0139757	0.314605	no	up	533.98	407.49	321.48	288.68	282.43	530.56	526.69	697.85	400.08	190	368.64	274.56	288.06	323.45	283.99	320.31	36.36	24.69	22.31	22.1	18.01	42.18	37.82	45.56	31.5	13.79	28.92	16.1	27.47	27.74	13.92	18.08	31.1288	22.19	XP_026296807.1	dimethyladenosine transferase 2, mitochondrial, partial [Apis mellifera]	GO:0008757;;GO:0032259;;GO:0006364	molecular_function;;biological_process;;biological_process	S-adenosylmethionine-dependent methyltransferase activity;;methylation;;rRNA processing
gene-LOC133665974	LOC133665974	uncharacterized LOC133665974	637	0.577278	-0.792662	0.0139995	0.314605	no	down	10	19	47	19	38	23	32	30	33	54	15	48	26	50	70	61	2.09	3.65	9.17	4.46	8.21	5.57	7.03	5.85	7.99	13.3	3.27	8.99	7.32	12.78	13.2	11.63	5.75375	9.81
gene-LOC133666815	LOC133666815	uncharacterized LOC133666815	483	3.36851	1.75211	0.0140874	1	no	up	6.49	3.46	10.59	28.3	6.68	0	2.55	11.05	2.62	1.95	1.13	1.38	2.12	6.95	0	3.74	1.55	1.13	2.12	25.41	1.42	0	0.96	2.67	0.65	1.89	0.21	0.22	2.54	4.73	0	0.31	4.4075	1.31875	XP_012340562.2	uncharacterized protein LOC100872926, partial [Apis florea]
gene-LOC108000758	LOC108000758	pickpocket protein 28-like	2376	0.674886	-0.567284	0.014137	0.316971	no	down	26	22	21	23	20	22	43	37	75	43	26	23	40	32	31	36	0.88	0.67	0.68	0.85	0.7	0.83	1.52	1.14	2.94	1.67	0.95	0.69	1.76	1.27	0.91	1.1	0.90875	1.41125	XP_016916831.2	pickpocket protein 28-like [Apis cerana]	GO:0016020;;GO:0005272	cellular_component;;molecular_function	membrane;;sodium channel activity	K03440
gene-LOC108000656	LOC108000656	ATP-citrate synthase, transcript variant X2	4434	0.785302	-0.348681	0.0143076	0.320068	no	down	1968	2187	2750	1530	2205	2686	2650	3356	4165	3289	2698	2643	3186	3215	1732	2375	34.73	34.33	46.55	29.49	39.98	52.37	48.73	53.9	84.82	66.41	51.38	41.32	72.61	65.61	26.49	37.61	42.51	55.7812	XP_016916619.1	ATP-citrate synthase [Apis cerana]	GO:0006085;;GO:0006629;;GO:0005829;;GO:0006099;;GO:0003878;;GO:0006101;;GO:0046872;;GO:0005524	biological_process;;biological_process;;cellular_component;;biological_process;;molecular_function;;biological_process;;molecular_function;;molecular_function	acetyl-CoA biosynthetic process;;lipid metabolic process;;cytosol;;tricarboxylic acid cycle;;ATP citrate synthase activity;;citrate metabolic process;;metal ion binding;;ATP binding	K01648;K01899
gene-LOC108002964	LOC108002964	frequenin-2	8185	0.64928	-0.623088	0.0144124	0.320866	no	down	16.5	33.27	26.09	23.87	26.99	51.44	24.83	45.85	58.89	53.91	35.38	23.37	55.81	63.81	22.49	50.09	0.15	0.27	0.22	0.23	0.25	0.51	0.23	0.37	0.6	0.55	0.34	0.19	0.64	0.66	0.18	0.4	0.27875	0.445	XP_003693545.1	frequenin-1 [Apis florea]	GO:0005509	molecular_function	calcium ion binding	K19932;K23847;K23855
gene-LOC108000176	LOC108000176	basement membrane-specific heparan sulfate proteoglycan core protein, transcript variant X2	4579	0.772864	-0.371714	0.0144179	0.320866	no	down	597	779	738	502	641	577	552	1330	797	1067	670	977	949	726	932	708	6.63	7.72	7.85	6.21	7.87	7.01	6.36	12.83	12.73	14.01	8.89	8.23	12.76	10.13	8.85	6.59	7.81	10.2737	XP_016915874.1	zwei Ig domain protein zig-8 isoform X1 [Apis cerana]
gene-LOC107995226	LOC107995226	succinate--CoA ligase [ADP/GDP-forming] subunit alpha, mitochondrial, transcript variant X1	1747	0.903221	-0.146849	0.0144411	0.320866	no	down	3215	3436	2907	2492	2988	3080	3244	3384	3909	3928	2726	2979	3160	3212	3064	3012	157.54	149.96	136.2	133.38	150.28	167.44	165.34	151.03	221.41	220.23	143.78	129.29	200.8	183.87	129.79	132.37	151.396	170.192	XP_016908090.1	succinate--CoA ligase [ADP/GDP-forming] subunit alpha, mitochondrial isoform X1 [Apis cerana]	GO:0004775;;GO:0004776;;GO:0006099;;GO:0005739;;GO:0000166	molecular_function;;molecular_function;;biological_process;;cellular_component;;molecular_function	succinate-CoA ligase (ADP-forming) activity;;succinate-CoA ligase (GDP-forming) activity;;tricarboxylic acid cycle;;mitochondrion;;nucleotide binding	K01648;K01899
gene-LOC107997355	LOC107997355	MOB kinase activator-like 4, transcript variant X1	2691	1.15464	0.207447	0.0145113	0.32099	no	up	1107.59	1089.45	846.03	935.55	920.25	1019.22	1095.05	1201.51	934.57	842.68	661.21	895.15	810.14	793.32	895.01	875.14	25.59	21.99	18.21	23.03	22.05	28.32	25.65	27.03	26.87	22.35	16.55	17.46	25.05	22.05	17.31	17.91	23.9838	20.6938	XP_003698793.1	MOB kinase activator-like 4 isoform X1 [Apis florea]	GO:0016310;;GO:0016301	biological_process;;molecular_function	phosphorylation;;kinase activity
gene-LOC108000981	LOC108000981	small ribosomal subunit protein mS39, transcript variant X1	2331	1.22166	0.288845	0.0145555	0.32099	no	up	1303.42	1071.5	942.65	1003.36	876.17	1357.91	1200.79	1235.02	1193.81	763	829.69	853.19	727.93	701.77	909.78	992.65	39.55	29.65	28.17	32.83	27.63	46.66	39.4	36.05	43.17	24.57	26.68	22.95	27.91	23.32	24.34	27.98	34.9925	27.615	XP_016917214.1	protein PTCD3 homolog, mitochondrial [Apis cerana]	GO:0005840;;GO:1990904;;GO:0005739;;GO:0043024;;GO:0006417;;GO:0019843;;GO:0032543	cellular_component;;cellular_component;;cellular_component;;molecular_function;;biological_process;;molecular_function;;biological_process	ribosome;;ribonucleoprotein complex;;mitochondrion;;ribosomal small subunit binding;;regulation of translation;;rRNA binding;;mitochondrial translation	K17659
gene-LOC107997052	LOC107997052	nucleolar complex protein 4 homolog B, transcript variant X1	2181	0.816131	-0.293127	0.0145558	0.32099	no	down	811.36	734.17	667.31	672.46	724.1	773.86	682.37	980.61	1297.23	1136.68	697.69	643.67	1070.44	924.3	733.04	584.74	31.05	24.82	24.65	28.08	27.88	32.92	27.01	34.45	57.13	49.87	29.18	21.6	53.31	41.06	24.38	20.45	28.8575	37.1225	XP_016910882.1	nucleolar complex protein 4 homolog isoform X1 [Apis cerana]	GO:0042254;;GO:0043231	biological_process;;cellular_component	ribosome biogenesis;;intracellular membrane-bounded organelle	K14771
gene-LOC108003138	LOC108003138	ethanolaminephosphotransferase 1, transcript variant X1	3503	1.1331	0.180276	0.0146019	0.32099	no	up	1620.19	1612.3	1318.6	1474.91	1341.15	1580.98	1547.59	1918.73	1565.23	1471.29	944.69	1199.89	1211.84	1326.79	1371.94	1289.11	36.64	33.03	28.91	36.3	31.24	39.97	36.5	39.94	41.8	38	23.34	24.22	35.25	35.09	27.21	26.43	35.3162	31.4175	XP_016920748.1	ethanolaminephosphotransferase 1 [Apis cerana]	GO:0016020;;GO:0016780;;GO:0008654	cellular_component;;molecular_function;;biological_process	membrane;;phosphotransferase activity, for other substituted phosphate groups;;phospholipid biosynthetic process	K13644;K00993
gene-LOC133665776	LOC133665776	COMM domain-containing protein 5-like, transcript variant X1	949	1.27931	0.355362	0.0146097	0.32099	no	up	317.29	313.02	270.61	247.78	247.66	339.69	293.7	351	213	174.77	211.09	209.5	161	198.9	252.76	316.36	34.47	30.17	27.75	29.23	27.32	41	33.12	34.68	26.76	21.64	24.38	19.98	22.83	25.4	23.45	30.53	32.2175	24.3712	PBC26179.1	COMM domain-containing protein [Apis cerana cerana]
gene-LOC133666247	LOC133666247	uncharacterized LOC133666247	569	2.4503	1.29296	0.0146837	1	no	up	6	10	2	5	8	8	9	7	2	2	6	0	2	1	4	4	1.57	2.3	0.48	1.4	2.08	2.34	2.44	1.66	0.61	0.59	1.62	0	0.69	0.31	0.87	0.91	1.78375	0.7
gene-LOC108003973	LOC108003973	uncharacterized LOC108003973, transcript variant X1	6374	0.84986	-0.234702	0.0146894	0.322022	no	down	249.99	250	281	206	241	267	282	290.09	327	280	237	250	316	345	270	275	2.86	2.64	3.16	2.54	2.94	3.41	3.43	3.09	4.6	3.86	2.96	2.65	4.81	4.68	2.79	2.92	3.00875	3.65875	XP_026669757.1	nascent polypeptide-associated complex subunit alpha, muscle-specific form-like isoform X2 [Ceratina calcarata]				K11456;K24387;K11461
gene-LOC108001744	LOC108001744	putative inorganic phosphate cotransporter, transcript variant X1	2296	0.757839	-0.400037	0.0148319	0.323731	no	down	868.37	984.27	1012.12	443.45	944.53	698.82	900.3	1135.09	1447.69	1103.76	841.75	850.98	1034.2	1637.53	733.12	1047.16	31.78	31.62	35.25	17.35	35.48	28.14	34.11	37.35	60.94	45.6	33.19	27.27	48.58	69.45	23.1	34.38	31.385	42.8137	PBC26385.1	Putative inorganic phosphate cotransporter [Apis cerana cerana]	GO:0022857;;GO:0016020	molecular_function;;cellular_component	transmembrane transporter activity;;membrane	K08193
gene-LOC107997651	LOC107997651	homeobox protein SIX1, transcript variant X1	9463	0.751214	-0.412704	0.0148332	0.323731	no	down	457.01	555.48	666	616	604.03	742	634.05	645	1175.08	1131.34	662.07	427	1012	835.04	555	552	5.88	5.55	7.68	7.45	7.75	8.97	7.89	6.17	16.48	15.89	8.62	4.35	15.76	11.16	5.88	5.77	7.1675	10.4887	KAG9433749.1	homeobox protein SIX2 isoform X1 [Apis mellifera carnica]	GO:0005634;;GO:0000981;;GO:0003677	cellular_component;;molecular_function;;molecular_function	nucleus;;RNA polymerase II transcription factor activity, sequence-specific DNA binding;;DNA binding	K19473;K15614;K15615
gene-LOC107997901	LOC107997901	arylsulfatase B-like, transcript variant X4	2973	0.811739	-0.300911	0.0149391	0.324699	no	down	1213.61	1262.21	1063.14	598.81	1365	1253.6	1156.95	1648.05	1673.17	1658.08	1163.07	1182.96	1469.66	1299.22	1223.67	1399.61	26.57	24.28	22.09	14.02	31.34	28.68	24.91	32.51	44.6	45.49	27.81	22.13	44.77	34.37	23.45	27.18	25.55	33.725	XP_016912325.1	arylsulfatase B-like isoform X1 [Apis cerana]	GO:0016020;;GO:0008484	cellular_component;;molecular_function	membrane;;sulfuric ester hydrolase activity	K01135
gene-LOC108003082	LOC108003082	cobalamin trafficking protein CblD, transcript variant X1	1224	0.890492	-0.167325	0.0149435	0.324699	no	down	1121.89	1254.88	1166.18	965.03	1075.26	1124.2	999.31	1211.46	1409.72	1339.14	970.35	1161.73	1091.15	1036.28	1240.21	1233.87	87.76	87.5	86.51	81.98	85.85	97.59	81.49	86.21	127.22	119.61	81.14	79.88	110.78	94.64	83.26	85.95	86.8612	97.81	XP_016920660.1	methylmalonic aciduria and homocystinuria type D homolog, mitochondrial isoform X1 [Apis cerana]	GO:0009235	biological_process	cobalamin metabolic process	K26006
gene-LOC133667340	LOC133667340	uncharacterized LOC133667340, transcript variant X1	10105	1.3714	0.455653	0.0150096	0.325417	no	up	156.03	137.21	342.78	279.89	228.81	217.42	287.39	293.74	176.82	158.78	169.24	126.24	151.98	175.48	182.48	204.3	1.07	0.97	2.16	2.26	1.79	1.71	2.22	1.98	1.35	1.37	1.34	0.83	1.28	1.52	1.05	1.24	1.77	1.2475	XP_033176841.1	uncharacterized protein LOC112212915 [Bombus impatiens]
gene-LOC108000665	LOC108000665	uncharacterized LOC108000665	2779	0.429672	-1.21869	0.0150409	1	no	down	3	5	3	6	14	3	6	3	3	8	6	9	19	9	12	28	0.09	0.13	0.08	0.19	0.41	0.09	0.18	0.08	0.1	0.26	0.18	0.23	0.7	0.3	0.3	0.72	0.15625	0.34875	OAD62579.1	hypothetical protein WN48_06957 [Eufriesea mexicana]	GO:0016020	cellular_component	membrane
gene-LOC107994351	LOC107994351	N-glycosylase/DNA lyase	1234	1.29006	0.367435	0.0150451	0.32547	no	up	280.96	254	157	166	145	235	216	202.84	176	142	166	152.89	132	113	165	161	21.2	17.03	11.26	13.64	11.17	19.69	16.93	13.93	15.35	12.24	13.4	10.17	12.95	9.99	10.7	10.84	15.6062	11.955	XP_016906702.1	N-glycosylase/DNA lyase [Apis cerana]	GO:0006284;;GO:0140078;;GO:0006644;;GO:0050482;;GO:0008534;;GO:0006289;;GO:0004623;;GO:0003684	biological_process;;molecular_function;;biological_process;;biological_process;;molecular_function;;biological_process;;molecular_function;;molecular_function	base-excision repair;;class I DNA-(apurinic or apyrimidinic site) endonuclease activity;;phospholipid metabolic process;;arachidonic acid secretion;;oxidized purine nucleobase lesion DNA N-glycosylase activity;;nucleotide-excision repair;;phospholipase A2 activity;;damaged DNA binding	K03660
gene-LOC108004395	LOC108004395	tRNA pseudouridine(38/39) synthase	1897	1.22057	0.287551	0.0151365	0.326278	no	up	242	214	171	198	224	283	201	268	281	180	142	158	175	142	163	168	11.51	9.33	7.88	9.99	11.06	14.94	9.93	11.9	15.27	9.93	7.28	6.68	11.11	7.66	6.73	7.11	10.8175	8.97125	XP_006558836.3	tRNA pseudouridine(38/39) synthase [Apis mellifera]	GO:0008033;;GO:0001522;;GO:0003723;;GO:0009982	biological_process;;biological_process;;molecular_function;;molecular_function	tRNA processing;;pseudouridine synthesis;;RNA binding;;pseudouridine synthase activity	K20674;K01855
gene-LOC133667341	LOC133667341	uncharacterized LOC133667341, transcript variant X1	5248	1.32768	0.408906	0.0151488	0.326278	no	up	571.65	852.59	964.98	692.54	858.75	550.51	1158.58	837.27	619.47	633.04	381.25	581.99	432.25	742.36	643.74	608.94	8.09	10.65	13.21	10.8	12.59	8.68	17.09	10.76	10.13	10.32	5.85	7.34	7.87	12.21	7.95	7.8	11.4838	8.68375	KAG9430768.1	hypothetical protein HZU67_07971 [Apis mellifera carnica]
gene-LOC108001033	LOC108001033	apyrase, transcript variant X2	1976	0.63158	-0.662963	0.0152524	0.327794	no	down	162	192	302	164	268	151	255	252	139	207	444	316	175	327	571	358	6.75	7.4	12.66	7.96	12.01	6.98	11.45	9.52	7.03	9.83	19.74	12.1	9.62	16.48	21.36	13.87	9.34125	13.7538	XP_016917328.1	apyrase [Apis cerana]	GO:0009166;;GO:0046872;;GO:0008252;;GO:0110165;;GO:0000166	biological_process;;molecular_function;;molecular_function;;cellular_component;;molecular_function	nucleotide catabolic process;;metal ion binding;;nucleotidase activity;;cellular anatomical entity;;nucleotide binding	K19970
gene-LOC108001399	LOC108001399	DNA repair protein Rad60	1817	1.28616	0.363069	0.0153322	0.32879	no	up	1837	1564	1195	1308	1147	1858	1428	1628	1233	857	1284	1106	796	876	1230	1321	109.29	89.97	68.74	87.08	73.46	129.42	89.97	89.36	86.02	63.82	89.63	60.26	66.05	60.91	64.67	77.19	92.1612	71.0687	XP_016917876.1	uncharacterized protein CG4449 [Apis cerana]	GO:0008152	biological_process	metabolic process
gene-LOC108003297	LOC108003297	angiotensin-converting enzyme, transcript variant X1	2509	0.748749	-0.417447	0.0153824	0.328925	no	down	649	927	869	388	1098	900	885	1003	1417	1275	1163	633	1152	1187	842	838	19.45	24.86	24.32	12.37	32.6	28.27	26.7	25.94	45.98	41.37	35.48	16.47	42.42	38.81	21.58	22.54	24.3137	33.0812	PBC28134.1	Angiotensin-converting enzyme [Apis cerana cerana]	GO:0004180;;GO:0031981;;GO:0008241;;GO:0016020;;GO:0000428;;GO:0006351;;GO:0003677;;GO:0006508;;GO:0046872;;GO:0008237;;GO:0003899	molecular_function;;cellular_component;;molecular_function;;cellular_component;;cellular_component;;biological_process;;molecular_function;;biological_process;;molecular_function;;molecular_function;;molecular_function	carboxypeptidase activity;;nuclear lumen;;peptidyl-dipeptidase activity;;membrane;;DNA-directed RNA polymerase complex;;transcription, DNA-templated;;DNA binding;;proteolysis;;metal ion binding;;metallopeptidase activity;;DNA-directed RNA polymerase activity	K01283
gene-LOC133666814	LOC133666814	adhesive plaque matrix protein-like	951	2.38012	1.25104	0.0153982	1	no	up	4	10.01	4	9	10	4	5	7	1	2	1	1	4	4	4	4	0.43	0.96	0.41	1.06	1.1	0.48	0.56	0.69	0.13	0.25	0.12	0.1	0.57	0.51	0.37	0.38	0.71125	0.30375
gene-LOC108002016	LOC108002016	uncharacterized LOC108002016, transcript variant X1	853	1.29799	0.37628	0.015417	0.328925	no	up	818.73	637.53	522.65	476.5	508.35	775.32	623.9	783.8	428.94	366.93	485.43	555.28	368.44	458.57	417.33	593.85	47.21	32.79	28.82	29.96	30.02	49.61	37.4	41.14	28.59	24.19	30.06	28.31	27.57	31.02	20.76	30.99	37.1187	27.6863	XP_016918863.1	uncharacterized protein LOC108002016 [Apis cerana]
gene-LOC108002326	LOC108002326	histone deacetylase 3	1854	0.844533	-0.243775	0.0154387	0.328925	no	down	904	840.85	742.9	640	695	766.47	720	945.03	1324	1093	733	684	954.82	838	835.93	615.02	38.03	31.31	30.27	29.58	30.11	36.16	31.81	36.48	64.8	53.49	33.23	25.39	52.01	41.35	30.02	22.7	32.9688	40.3738	XP_016919437.1	histone deacetylase 3 [Apis cerana]	GO:0004407;;GO:0005634;;GO:0046872	molecular_function;;cellular_component;;molecular_function	histone deacetylase activity;;nucleus;;metal ion binding	K06067;K11404;K11407
gene-LOC107995987	LOC107995987	GATOR2 complex protein MIOS-B, transcript variant X2	3152	0.821968	-0.282846	0.0155592	0.330777	no	down	599.94	557.73	562.74	412.48	492.51	563.66	526.37	674.7	981.79	855.42	526.35	451.38	730.79	566.1	522.62	484.37	15.7	13.03	14.13	11.7	13.33	16.25	14.21	15.88	29.39	25.56	14.67	10.38	24.86	16.8	11.81	11.4	14.2788	18.1088	XP_016909312.1	GATOR complex protein MIOS-B isoform X1 [Apis cerana]				K20407
gene-LOC108003360	LOC108003360	SH3 domain-binding glutamic acid-rich protein homolog, transcript variant X1	2337	1.25855	0.331764	0.0155934	0.330789	no	up	2063	1784	1365	2076	1185	1718	1713	2307	2195	1519	909	1074	1521	1287	1218	1133	71.45	55.08	45.3	78.49	42.15	65.96	61.76	72.78	87.78	60.25	33.97	32.96	68.15	51.96	36.62	35.32	61.6213	50.8762	XP_012349264.1	LOW QUALITY PROTEIN: SH3 domain-binding glutamic acid-rich protein homolog [Apis florea]				K23740
gene-LOC107994640	LOC107994640	ras-related C3 botulinum toxin substrate 1, transcript variant X1	3492	1.21177	0.277118	0.015778	0.333309	no	up	1136.46	1125.68	879.63	973.8	887.92	1089.79	997.95	1257.32	907.27	673.5	713.07	816.28	751.59	631.75	1019.66	953.41	46.61	36.26	32.54	41.36	32.9	45.74	40.03	45.68	41.65	32.67	29.19	30.16	35.88	28.2	37.53	35.19	40.14	33.8088	XP_006562042.1	uncharacterized protein C6orf203 homolog [Apis mellifera]	GO:0003723	molecular_function	RNA binding	K26186
gene-LOC107995063	LOC107995063	troponin C, transcript variant X1	815	0.690006	-0.535319	0.0157799	0.333309	no	down	2156	2964	3681	3010	4706	2613	3000	2718	4963	6828	4001	6342	2790	2755	2353	4379	319.11	385.27	514.14	476.48	711.14	429.1	451.09	360.48	844.12	1136.64	638.18	814.45	532.98	473.14	297.07	570.13	455.851	663.339	XP_050471545.1	troponin C isoform X1 [Bombus huntii]	GO:0016020;;GO:0005509	cellular_component;;molecular_function	membrane;;calcium ion binding
gene-LOC107994535	LOC107994535	WD repeat domain phosphoinositide-interacting protein 3	1949	0.860497	-0.216758	0.0158676	0.334442	no	down	791.83	845.02	887.83	631.38	897.5	915.94	892.63	1072.21	1316.84	1183.37	855.66	749.63	926.51	1004.06	849.19	785.31	14.96	13.57	14.9	13.03	17.05	19.69	17.35	19.66	31.53	27.23	14.85	12.7	26.39	23.7	13.17	10.79	16.2763	20.045	XP_003698101.1	WD repeat domain phosphoinositide-interacting protein 3 [Apis florea]				K17908;K22991
gene-LOC107996400	LOC107996400	uncharacterized LOC107996400, transcript variant X1	861	1.25082	0.322879	0.0159335	0.335115	no	up	1076	874	936	1282	766	1004	865	1326	869	728	687	857	844	548	856	740	127.53	94.21	107.69	168.6	95.11	137.28	109.03	143.03	122.39	101.8	92.21	90.96	135.39	78.1	88.78	81.39	122.81	98.8775
gene-LOC107996494	LOC107996494	uncharacterized LOC107996494	1492	0.839498	-0.252401	0.0159875	0.335534	no	down	1116.57	1164	1119.73	878.44	978.87	1179.61	966.08	1318.02	1391.99	1620.69	905.03	949.31	1548.48	1162.19	1310.72	969.08	54.68	48.63	49.11	45.13	49.13	58.08	47.07	52.53	69.63	84.62	45.32	42.42	92.64	65.87	56.95	43.46	50.545	62.6138	XP_016910050.1	uncharacterized protein LOC107996494 [Apis cerana]	GO:0016747	molecular_function	transferase activity, transferring acyl groups other than amino-acyl groups
gene-LOC108000729	LOC108000729	E3 ubiquitin-protein ligase RMND5A	1381	0.859165	-0.218993	0.0160807	0.336771	no	down	384.51	412.43	353.1	276.54	397.44	372.08	371.02	440.64	572.45	494.72	301.88	333.89	372.31	419.69	459.09	379.88	25.06	23.91	21.92	19.65	26.5	26.92	25.13	26.14	43.14	36.85	21.1	19.22	31.53	32.01	25.78	22.14	24.4037	28.9713	XP_003692066.1	E3 ubiquitin-protein ligase RMND5A [Apis florea]	GO:0005737;;GO:0043161;;GO:0046872;;GO:0061630	cellular_component;;biological_process;;molecular_function;;molecular_function	cytoplasm;;proteasome-mediated ubiquitin-dependent protein catabolic process;;metal ion binding;;ubiquitin protein ligase activity	K23333;K18624
gene-LOC133666697	LOC133666697	uncharacterized LOC133666697	839	1.63065	0.70545	0.0161712	0.337315	no	up	36.93	27.61	32.8	16.11	10.63	12.88	24	25.82	11.93	15.28	14.75	10.83	7.69	13.71	18.98	14.12	4.83	3.2	4.03	2.28	1.41	1.87	3.26	3.07	1.8	2.28	2.04	1.24	1.32	2.11	2.11	1.63	2.99375	1.81625	XP_006617813.1	dipeptidase 1-like isoform X2 [Apis dorsata]	GO:0006508;;GO:0046872;;GO:0070573;;GO:0098552	biological_process;;molecular_function;;molecular_function;;cellular_component	proteolysis;;metal ion binding;;metallodipeptidase activity;;side of membrane	K01273
gene-LOC133666277	LOC133666277	uncharacterized LOC133666277	2393	0.795651	-0.329792	0.0161866	0.337315	no	down	1029	839	878	614	915	853	803	934	691	1248	1043	986	959	957	1114	1048	33.21	24.1	27.06	21.25	30.11	30.22	27.03	27.07	26.05	45.66	35.99	27.65	40.13	35.68	30.89	29.92	27.5063	33.9963	XP_031772440.1	uncharacterized protein LOC116414395 isoform X3 [Apis florea]
gene-LOC107996509	LOC107996509	ubiquitin thioesterase Otu1	1835	0.809432	-0.305018	0.0162354	0.337315	no	down	728.1	794.35	661.64	525.42	721.5	700.56	698.37	962.42	1230.67	1114.42	566.34	712.54	936.63	968.75	762.68	533.35	33.42	32.47	29.03	26.33	33.98	35.68	33.33	40.23	65.28	58.52	27.99	28.97	55.73	51.92	30.27	21.95	33.0588	42.5787	XP_016910080.1	ubiquitin thioesterase OTU1 [Apis cerana]	GO:0005737;;GO:0022857;;GO:0016020;;GO:0004843	cellular_component;;molecular_function;;cellular_component;;molecular_function	cytoplasm;;transmembrane transporter activity;;membrane;;thiol-dependent ubiquitin-specific protease activity	K13719
gene-LOC108000322	LOC108000322	sodium-coupled monocarboxylate transporter 2, transcript variant X1	2885	0.772677	-0.372063	0.016249	0.337315	no	down	429.46	537.14	624.7	334.41	620.34	523.23	629.95	773.53	740.1	1006.39	652.36	509.1	660.26	841.07	478.06	573.47	17.3	17.17	19.09	13.65	21.71	19.52	22.33	22.72	29.86	38.51	23.24	15.18	32.16	33.85	15.25	17.13	19.1863	25.6475	XP_016916048.1	sodium-coupled monocarboxylate transporter 2 isoform X1 [Apis cerana]	GO:0022857;;GO:0016020	molecular_function;;cellular_component	transmembrane transporter activity;;membrane	K14388
gene-LOC133667343	LOC133667343	uncharacterized LOC133667343, transcript variant X1	5521	1.63484	0.709153	0.016281	0.337315	no	up	80.08	37.73	79.57	71.7	37.07	65.14	72.11	51.01	30.63	41.51	19.49	44.57	9.43	44.1	48.25	50.33	3.46	1.77	3.36	3.86	2.27	3.5	3.9	2.63	2	2.63	1.15	1.94	0.52	2.71	2.59	2.65	3.09375	2.02375	KAG9430768.1	hypothetical protein HZU67_07971 [Apis mellifera carnica]
gene-LOC107998911	LOC107998911	uncharacterized LOC107998911, transcript variant X1	1286	1.63791	0.711852	0.0163415	0.337315	no	up	109	181	185	325	49	105	128	213	115	84	115	113	132	53	69	68	5.6	8.86	9.4	19.3	2.04	6.12	7.07	10.66	6.65	4.51	6.63	5.37	8	2.74	2.73	3.24	8.63125	4.98375	XP_016913931.1	uncharacterized protein LOC107998911 isoform X1 [Apis cerana]
gene-LOC107999646	LOC107999646	caspase-8	2196	1.30828	0.387671	0.0163467	0.337315	no	up	531.84	547	445.7	379.88	389	738.91	483.46	631.93	573.82	290.85	410.88	294	245.81	323.88	396.97	456.94	36.51	35.65	30.22	28.55	26.74	55.42	32.42	35.22	44.99	22.27	30.76	18.57	21.59	23.82	23.55	27.86	35.0913	26.6762	XP_016915094.1	caspase-8 [Apis cerana]	GO:0006508;;GO:0043067;;GO:0004197;;GO:0019222	biological_process;;biological_process;;molecular_function;;biological_process	proteolysis;;regulation of programmed cell death;;cysteine-type endopeptidase activity;;regulation of metabolic process	K04397;K04398
gene-LOC107998956	LOC107998956	uncharacterized protein DDB_G0288805, transcript variant X1	1735	1.30148	0.38015	0.0164381	0.337315	no	up	372	373	377	428	373	639	360	491	550	290	295	256	211	257	310	349	19.3	16.94	18.38	23.48	19.37	36.13	18.94	22.36	31.86	16.6	16.05	11.84	14.1	15.09	13.67	15.79	21.8625	16.875	PBC29497.1	Zinc finger CCHC domain-containing protein [Apis cerana cerana]	GO:0008270;;GO:0003676	molecular_function;;molecular_function	zinc ion binding;;nucleic acid binding	K17578
gene-LOC108000360	LOC108000360	glycogen [starch] synthase	3308	0.81284	-0.298958	0.016477	0.337315	no	down	783.86	932.25	958.93	703.54	756.83	1005.03	902.72	1142.16	1763.55	1416.69	790.71	761.79	1095.04	989.94	805.93	878.37	12.81	14.85	16.5	14.52	13.78	18.96	16.62	17.96	37.93	29.7	15.51	12.01	25.62	19.94	11.79	13.37	15.75	20.7338	XP_016916122.1	glycogen [starch] synthase [Apis cerana]	GO:0005978;;GO:0004373	biological_process;;molecular_function	glycogen biosynthetic process;;glycogen (starch) synthase activity	K00693
gene-LOC107996335	LOC107996335	xaa-Pro aminopeptidase ApepP	1964	0.857424	-0.221919	0.0164957	0.337315	no	down	544.45	546.44	490.08	425.22	466.42	517.21	446.47	573.54	827.76	730.39	465.84	475.53	496.79	468.1	560.75	443.63	21.84	19.82	18.3	17.99	18.55	22.24	18.07	20.37	35.18	31.43	19.37	16.76	23.88	21.08	19.82	15.37	19.6475	22.8612	XP_016909817.1	xaa-Pro aminopeptidase ApepP [Apis cerana]	GO:0046872;;GO:0110165;;GO:0070006	molecular_function;;cellular_component;;molecular_function	metal ion binding;;cellular anatomical entity;;metalloaminopeptidase activity	K01262
gene-LOC107997039	LOC107997039	putative uncharacterized protein DDB_G0292292	1650	1.27427	0.349672	0.0164966	0.337315	no	up	314	316	220	242	234	330	290	294	287	171	193	228	147	151	262	224	16.39	14.68	10.96	13.78	12.52	19.11	15.74	13.97	17.31	10.21	10.83	10.53	9.95	9.21	11.81	10.47	14.6438	11.29	XP_016910869.1	putative uncharacterized protein DDB_G0292292 [Apis cerana]	GO:0003723	molecular_function	RNA binding
gene-LOC107993991	LOC107993991	uncharacterized LOC107993991, transcript variant X1	1344	1.27687	0.352614	0.0165432	0.337315	no	up	205	135	155	139	147	170	168	146	178	83	97	114	99	119	137	119	13.21	7.87	9.74	10.05	9.63	12.11	11.56	8.61	13.42	6.34	6.93	6.66	8.1	9.24	7.64	7.15	10.3475	8.185	XP_016906179.1	uncharacterized protein LOC107993991 isoform X1 [Apis cerana]	GO:0030030;;GO:0005737;;GO:0005814;;GO:0005929	biological_process;;cellular_component;;cellular_component;;cellular_component	cell projection organization;;cytoplasm;;centriole;;cilium	K16472
gene-LOC107999558	LOC107999558	3-ketoacyl-CoA thiolase, mitochondrial	1667	0.64882	-0.62411	0.0165795	0.337315	no	down	1074.22	1724.48	2069.17	656.22	2538	1729.08	1847.46	1533.47	1766.99	1952.41	2277.52	3999.95	1369.17	2257.53	1812.1	3307.64	65.97	94.88	122.7	43.09	160.91	118.96	118.74	85.7	126.02	137.04	151.06	219.97	109.25	160.5	97.04	184.58	101.369	148.183	XP_016914973.1	3-ketoacyl-CoA thiolase, mitochondrial [Apis cerana]	GO:0016747	molecular_function	transferase activity, transferring acyl groups other than amino-acyl groups	K00626;K07509;K07508
gene-LOC108004182	LOC108004182	uncharacterized protein CG3556, transcript variant X8	2765	0.809737	-0.304475	0.0166009	0.337315	no	down	1946	1924	1785	1421	1504	1579	1654	2258	2821	2896	1486	1485	2442	2294	1830	1340	53.94	47.67	47.51	43.42	43.55	48.42	47.78	56.92	91.07	94.67	44.6	37.52	88.01	75.06	45.49	33.68	48.6512	63.7625	XP_016922399.1	uncharacterized protein CG3556 isoform X1 [Apis cerana]	GO:0031419;;GO:0016020;;GO:0005576;;GO:0015889	molecular_function;;cellular_component;;cellular_component;;biological_process	cobalamin binding;;membrane;;extracellular region;;cobalamin transport
gene-LOC108003841	LOC108003841	keratin-associated protein 19-2	1688	0.666838	-0.584591	0.0166412	0.337315	no	down	1823	1510	834	693	1174	1270	1145	1018	3264	2757	817	2203	1362	976	960	1462	92.54	68.25	40.43	38.39	61.1	71.53	60.43	47.05	191.5	160.06	44.61	98.98	89.67	57.88	42.1	66.5	59.965	93.9125	XP_016921860.1	keratin-associated protein 19-2 [Apis cerana]
gene-LOC107999210	LOC107999210	anoctamin-8, transcript variant X1	5604	0.813803	-0.297248	0.0167585	0.337315	no	down	4271.59	4786.19	4719.63	4351.82	4464.68	4327.82	4366.71	5399.48	6714.08	8703.62	4085.74	4110.91	5962.4	5562.24	3931.13	4145.59	57.95	57.77	61.56	64.37	62.41	64.97	61.44	66.67	105.1	135.21	60.11	49.53	104.19	87.63	46.51	50.73	62.1425	79.8762	XP_003251399.1	anoctamin-8 isoform X1 [Apis mellifera]	GO:0016020	cellular_component	membrane	K19502;K19499;K19496
gene-LOC108004247	LOC108004247	uncharacterized LOC108004247	4246	1.40118	0.486639	0.0168552	0.337315	no	up	160.34	163.68	111.59	166.38	155.22	289.11	239.89	293.95	227.86	125.32	75.21	86.81	149.76	168.84	130.65	114.92	3.79	2.8	3.64	4.46	2.19	10.78	7.67	7.18	7.73	4.21	1.75	1.57	4.29	5.18	1.66	2.87	5.31375	3.6575	XP_026302090.1	uncharacterized protein LOC102656360 [Apis mellifera]
gene-LOC107997289	LOC107997289	lysophospholipase D GDPD1, transcript variant X1	1458	1.19526	0.257328	0.0169536	0.337315	no	up	432.26	426.33	374.42	446.54	402.27	509.76	412.32	586.95	487.88	284.23	316.04	346.29	291.79	368.51	392.25	351.99	22.16	19.72	18.81	25.29	21.19	30.23	22.91	27.33	46.51	16.36	16.89	16.5	19.94	22.33	18.24	15.91	23.455	21.585	XP_006560539.1	lysophospholipase D GDPD1-like isoform X1 [Apis mellifera]	GO:0016020;;GO:0006629;;GO:0008081	cellular_component;;biological_process;;molecular_function	membrane;;lipid metabolic process;;phosphoric diester hydrolase activity	K22387
gene-LOC108001000	LOC108001000	alkaline phosphatase-like	1776	0.759937	-0.396049	0.0169891	0.337315	no	down	612.35	540.02	441.34	342.53	495.71	595.89	528.98	783.08	964.09	976.42	481.33	428.62	834.84	786.57	413.06	552.97	29.23	22.96	20.13	17.85	24.27	31.56	26.26	34.04	53.19	53.32	24.73	18.12	51.67	43.85	17.04	23.66	25.7875	35.6975	XP_016917261.1	alkaline phosphatase-like [Apis cerana]	GO:0016020;;GO:0046872;;GO:0004035	cellular_component;;molecular_function;;molecular_function	membrane;;metal ion binding;;alkaline phosphatase activity	K01077
gene-LOC108002136	LOC108002136	cysteine-rich hydrophobic domain-containing protein 2, transcript variant X1	1355	1.23624	0.305962	0.0170063	0.337315	no	up	730.92	699.85	525.44	782.05	579.93	822.43	668.12	888.23	830	509.84	355.98	520.96	607.98	607.9	539.82	430.95	32.94	27.8	23.34	40.17	29.01	42.16	30.65	38.41	43.99	27.71	16.97	21.63	35.63	32.47	21.64	18.63	33.06	27.3337	XP_003695507.1	cysteine-rich hydrophobic domain-containing protein 2 [Apis florea]	GO:0016020	cellular_component	membrane
gene-LOC107999466	LOC107999466	delta-1-pyrroline-5-carboxylate dehydrogenase, mitochondrial	3017	0.819184	-0.28774	0.0170246	0.337315	no	down	2405.02	2354.32	2639.86	1946.5	2390	2470.88	2746.16	3125.7	4451.42	3938.21	2271.98	2061	3117.38	3240.57	2311.14	2148.74	61.47	53.4	64.67	53.88	62.8	69.97	73.01	73.03	131.94	115	62.82	46.79	102.66	96.62	51.31	49.02	64.0288	82.02	XP_016914828.1	delta-1-pyrroline-5-carboxylate dehydrogenase, mitochondrial [Apis cerana]	GO:0003842;;GO:0010133	molecular_function;;biological_process	1-pyrroline-5-carboxylate dehydrogenase activity;;proline catabolic process to glutamate	K00128;K00294;K00140;K14085
gene-LOC108000173	LOC108000173	uncharacterized LOC108000173, transcript variant X4	2354	0.789984	-0.340105	0.017057	0.337315	no	down	7466	7172	8674	6220	5876	7145	8171	12574	11324	13835	9000	7570	10606	10004	6865	6317	245.19	209.32	267.47	220.81	192.2	252.13	270.91	368.25	426.13	506.19	312.99	219.99	433.64	366.21	193.75	186.66	253.285	330.695	XP_016915870.1	uncharacterized protein LOC108000173 [Apis cerana]
gene-LOC108000695	LOC108000695	piwi-like protein Siwi, transcript variant X2	3961	0.786161	-0.347103	0.0170866	0.337315	no	down	245.43	300.84	325.52	229.5	308.77	297.12	220.63	349.46	352.19	451.9	297.26	202.9	443.57	419.45	277.62	297.42	4.62	5.15	6.13	4.71	6.11	6.27	4.44	5.94	7.85	9.82	6.07	3.52	11.41	9.65	4.73	5.1	5.42125	7.26875	XP_016916699.1	piwi-like protein Siwi isoform X1 [Apis cerana]	GO:0000398;;GO:0010468;;GO:0061980	biological_process;;biological_process;;molecular_function	mRNA splicing, via spliceosome;;regulation of gene expression;;regulatory RNA binding	K02156;K11593
gene-LOC107999712	LOC107999712	uncharacterized LOC107999712	2035	1.27638	0.352057	0.0171033	0.337315	no	up	386	337	340	334	278	506	354.13	498	456.34	229.28	296	212	201	256	298	307.53	13.64	10.82	11.27	12.94	10.62	20.19	12.69	16.13	19.57	9.63	11.47	6.98	9.06	10.74	9.16	9.86	13.5375	10.8087	XP_016915198.1	protein bud22 [Apis cerana]
gene-LOC108002673	LOC108002673	tropomodulin, transcript variant X1	6807	0.861887	-0.21443	0.0171213	0.337315	no	down	3487.74	4282.81	3565.73	3198.92	3335.81	3258.54	3248.77	4023.59	4515.63	5479.37	3120.67	3005.47	4393.89	3608.57	3676.99	3542.12	67.6	79.68	66.9	74.51	68.98	71.44	59.98	67.97	97.47	112.01	77.24	52.6	109.05	81.27	76.25	61.27	69.6325	83.395	XP_028525658.1	tropomodulin isoform X1 [Apis cerana]	GO:0005856;;GO:0005523;;GO:0051694	cellular_component;;molecular_function;;biological_process	cytoskeleton;;tropomyosin binding;;pointed-end actin filament capping	K10370
gene-LOC108002382	LOC108002382	protein MEMO1	2679	1.16503	0.220369	0.0171246	0.337315	no	up	724	678	508	504	512	624	598	797	697	478	491	462	423	457	489	507	21.44	17.9	14.43	16.32	15.6	20.5	18.43	21.5	23.85	16.21	15.71	12.14	16.21	15.77	12.57	13.5	18.265	15.745	XP_006624261.1	protein MEMO1 [Apis dorsata]				K06990
gene-LOC107998973	LOC107998973	KICSTOR complex protein kaptin	1836	1.25432	0.326901	0.01716	0.337315	no	up	667.57	642.46	454.97	539.87	492.67	749.39	689.61	665.49	580.2	366.76	455.51	449.59	367.93	373.94	585.87	505.85	30.62	26.25	19.95	27.03	23.19	38.14	32.89	27.8	30.76	19.25	22.5	18.26	21.88	20.03	23.24	20.81	28.2338	22.0912	PBC29482.1	Kaptin [Apis cerana cerana]	GO:0003779;;GO:0007015;;GO:0015629	molecular_function;;biological_process;;cellular_component	actin binding;;actin filament organization;;actin cytoskeleton
gene-LOC108001439	LOC108001439	large ribosomal subunit protein uL2, transcript variant X3	1127	0.866451	-0.20681	0.0171654	0.337315	no	down	9760	9814	8505	8690	9541	7318	8292	10403	12133	10548	8124	10331	8739	9056	11625	8538	785.76	703.59	651.83	762.42	782.92	657.59	694.85	764.15	1130.34	971.38	701.26	734.39	917.14	855.3	805.39	614.16	725.389	841.17	XP_003692736.1	60S ribosomal protein L8 [Apis florea]	GO:0015934;;GO:0005840;;GO:1990904;;GO:0003735;;GO:0003723;;GO:0006412	cellular_component;;cellular_component;;cellular_component;;molecular_function;;molecular_function;;biological_process	large ribosomal subunit;;ribosome;;ribonucleoprotein complex;;structural constituent of ribosome;;RNA binding;;translation	K02938
gene-LOC107998647	LOC107998647	mucin-2-like, transcript variant X1	10784	0.547047	-0.870264	0.0171659	0.337315	no	down	4	17	26	13	18	24	53	25	37	26	39	59	33	43	17	53	0.03	0.11	0.18	0.1	0.13	0.19	0.38	0.16	0.3	0.21	0.3	0.37	0.29	0.35	0.1	0.33	0.16	0.28125	XP_028522949.1	LOW QUALITY PROTEIN: mucin-5AC-like [Apis cerana]				K06237;K23489
gene-LOC108004267	LOC108004267	F-box only protein 28	1930	1.1902	0.251204	0.0171687	0.337315	no	up	895	871	732	705	706	1061	782	895	934	618	613	619	567	544	663	742	44.1	38.78	33.54	37.66	35.23	57.59	39.84	39.63	54.1	35.11	32.8	26.81	36.26	30.72	28.96	31.71	40.7963	34.5588	XP_016922527.1	F-box only protein 28 [Apis cerana]				K10306
gene-LOC107994304	LOC107994304	wolframin, transcript variant X1	3039	0.838006	-0.254968	0.017169	0.337315	no	down	1393.07	1411.33	1399.86	1013.8	1389.58	1286.14	1417.36	1695.7	2484.47	1932.92	1352.49	1137.46	1605.1	1600.03	1307.11	1165.81	43.75	38.57	40.83	33.55	43.68	42.22	45.12	46.65	85.84	67.78	44.99	31.24	63.48	58.48	35.44	32.26	41.7963	52.4387	XP_043788864.1	wolframin-like isoform X2 [Apis laboriosa]	GO:0016020	cellular_component	membrane	K14020
gene-LOC107999433	LOC107999433	solute carrier family 35 member C2, transcript variant X1	1784	1.21208	0.277483	0.0173918	0.340649	no	up	963.53	1047.31	911.84	856.96	663.21	892.3	931.02	1170.11	696.79	705.73	560.37	821.84	590.1	757.09	812.19	790.95	33.77	33.93	32.06	32.36	26.11	34.24	34.33	37.86	26.34	26.48	23.6	26.52	25.16	29.46	27.78	26.73	33.0825	26.5087	XP_016914760.1	solute carrier family 35 member C2 isoform X1 [Apis cerana]	GO:0016020	cellular_component	membrane	K15280
gene-LOC107995603	LOC107995603	uncharacterized LOC107995603	541	0.833467	-0.262803	0.0174079	0.340649	no	down	317.05	370.23	349.66	337.2	260.16	312.04	285.81	378.57	373.52	505.5	306.3	331.3	413.28	365.95	292.35	375.32	8.21	8.63	9.88	9.62	7.27	8.9	7.92	8.3	12.05	17.99	10.85	7.88	14.99	12.36	7.18	9.8	8.59125	11.6375	OAD54915.1	hypothetical protein WN48_05795 [Eufriesea mexicana]
gene-LOC108001696	LOC108001696	probable isocitrate dehydrogenase [NAD] subunit alpha, mitochondrial	1754	0.826546	-0.274832	0.017541	0.340858	no	down	2042	2175.59	2012	1755	1821	2056	1886	2328	3432	3421	1760.66	1579	2574	2119.97	2106	1723	93.49	89.04	89.19	88.42	86.17	103.86	89.89	97.74	184.47	182.28	88.22	63.38	154.22	115.44	83.6	70.66	92.225	117.784	XP_043800662.1	probable isocitrate dehydrogenase [NAD] subunit alpha, mitochondrial [Apis laboriosa]	GO:0051287;;GO:0006099;;GO:0000287;;GO:0005739;;GO:0016616	molecular_function;;biological_process;;molecular_function;;cellular_component;;molecular_function	NAD binding;;tricarboxylic acid cycle;;magnesium ion binding;;mitochondrion;;oxidoreductase activity, acting on the CH-OH group of donors, NAD or NADP as acceptor	K00030
gene-LOC108003695	LOC108003695	juvenile hormone epoxide hydrolase 1	1634	0.770031	-0.377012	0.0175626	0.340858	no	down	2354.63	2408.39	2793.97	1467.71	1910.92	1889.38	2675.88	2838.43	2452.3	2395.17	2532.99	3775.48	2327.55	2777	2397.15	3380.03	110.26	104.35	134.56	77.33	95.77	102.73	138.69	129.51	143.7	136.58	139.84	170.6	154.43	162.77	103.23	153.15	111.65	145.537	XP_016921625.1	juvenile hormone epoxide hydrolase 1 [Apis cerana]	GO:0019439;;GO:0033961;;GO:0005789	biological_process;;molecular_function;;cellular_component	aromatic compound catabolic process;;cis-stilbene-oxide hydrolase activity;;endoplasmic reticulum membrane	K10719
gene-LOC108003376	LOC108003376	centromere/kinetochore protein zw10 homolog, transcript variant X1	2719	1.1521	0.204266	0.017588	0.340858	no	up	1070.75	1077.49	891.72	902.86	991.53	1192.27	1075.21	1170.5	1200.75	786.8	742.73	875.3	767.59	765.18	890.49	868.28	35.26	31.24	28.63	32.19	32.84	43.46	36.41	35.6	45.55	29.38	26.81	24.78	31.89	28.94	24.92	25.11	34.4537	29.6725	XP_016921068.1	centromere/kinetochore protein zw10 homolog isoform X1 [Apis cerana]	GO:0005737;;GO:0000776;;GO:0005634;;GO:0000278;;GO:0051301	cellular_component;;cellular_component;;cellular_component;;biological_process;;biological_process	cytoplasm;;kinetochore;;nucleus;;mitotic cell cycle;;cell division	K11578
gene-LOC107997443	LOC107997443	carbonic anhydrase 7-like, transcript variant X2	1329	0.750376	-0.414315	0.0175999	0.340858	no	down	130.29	160.37	142.16	134.59	124.79	76.1	155.53	162.57	149.56	125.66	199.71	152.92	184.96	220.65	141.47	173.61	8.03	8.8	7.69	9.03	7.51	4.34	9.49	8.59	9.5	8.33	13.58	8.17	15.25	14.83	7.23	9.42	7.935	10.7888	XP_016911535.1	carbonic anhydrase 7-like [Apis cerana]	GO:0004089;;GO:0008270	molecular_function;;molecular_function	carbonate dehydratase activity;;zinc ion binding	K01672
gene-LOC114576898	LOC114576898	uncharacterized LOC114576898	1735	1.93378	0.95142	0.0176306	0.340858	no	up	54	26	40	108	18	74	11	80	16	52	13	20	35	31	17	19	3.32	1.31	2.11	7.14	0.91	4.45	0.56	3.83	0.91	3.03	0.79	1.11	2.51	1.78	0.94	0.9	2.95375	1.49625	XP_028520288.1	LOW QUALITY PROTEIN: F-box protein MET30-like [Apis cerana]
gene-LOC107996628	LOC107996628	dynein axonemal intermediate chain 3	4161	0.822854	-0.281292	0.0176541	0.340858	no	down	524	525	493	285	490	533	376	632	851	554	482	417	538	589	550	464	13.59	11.58	11.73	7.69	12.55	14.76	9.39	14.24	22.6	15.6	12.53	8.83	17.48	16.65	11.93	9.99	11.9413	14.4512	XP_016910284.2	WD repeat-containing protein 63-like isoform X1 [Apis cerana]				K24722
gene-LOC108001234	LOC108001234	protein abrupt-like, transcript variant X2	2682	1.17388	0.231285	0.0176614	0.340858	no	up	511.92	517.45	441.62	448.9	474.74	497.47	414.33	539.54	494.05	323.02	310.11	395.65	350.63	394.52	473.25	357.54	30.17	29.84	29.28	31.88	31.85	34.96	25.3	30.14	36.3	24.2	19.85	22.59	26.81	30.1	26.19	19.67	30.4275	25.7138	XP_016917643.1	protein abrupt-like isoform X1 [Apis cerana]	GO:0046872	molecular_function	metal ion binding
gene-LOC107994341	LOC107994341	uncharacterized LOC107994341, transcript variant X1	1208	1.29212	0.369738	0.0176956	0.340858	no	up	1085	999	840	855	826	1027	872	873	630	433	595	778	549	673	858	824	72.43	59.62	56.81	62.25	59.06	78.39	60.59	52.97	49.93	33.6	45.6	45.81	47.47	51.56	51.03	50.59	62.765	46.9487	XP_016906689.1	uncharacterized protein LOC107994341 isoform X1 [Apis cerana]
gene-LOC108003308	LOC108003308	elongation factor 1-alpha, transcript variant X3	4222	0.792077	-0.336288	0.0177726	0.34159	no	down	27587	27491.5	27847.9	34268.8	24783.9	19559.3	22673.6	34325.9	33435.1	40553.3	22261.1	28678.3	40430.8	40356.4	31653.1	24694.2	822.95	727.98	802.7	1128.97	767.88	646.14	703.39	938.65	1165.86	1407.9	720.88	758.13	1593.16	1428.74	817.01	660.1	817.332	1068.97	XP_006569953.1	elongation factor 1-alpha isoform X1 [Apis mellifera]	GO:0005737;;GO:0003746;;GO:0003924;;GO:0005525	cellular_component;;molecular_function;;molecular_function;;molecular_function	cytoplasm;;translation elongation factor activity;;GTPase activity;;GTP binding	K03231;K03267;K14416;K02358
gene-LOC108000673	LOC108000673	polyamine-transporting ATPase 13A3, transcript variant X3	4766	0.753291	-0.408721	0.0178031	0.34159	no	down	1191.19	1047.23	1323.86	657.45	1355.43	1440.13	1196.14	2079.23	2745.23	1822.67	1686.24	954.71	1774.19	1535.55	1241.12	1208.13	23.94	18.62	23.01	13.41	25.26	30.83	23.42	34.02	55.79	36.99	33.24	15.16	42.44	31.72	20.76	21.61	24.0637	32.2137	XP_016916648.1	probable cation-transporting ATPase 13A3 [Apis cerana]	GO:0016020;;GO:0140358;;GO:0019829;;GO:0016887;;GO:0046872;;GO:0005524	cellular_component;;molecular_function;;molecular_function;;molecular_function;;molecular_function;;molecular_function	membrane;;P-type transmembrane transporter activity;;cation-transporting ATPase activity;;ATPase activity;;metal ion binding;;ATP binding	K14950;K14951;K13526;K01530;K01539
gene-LOC107996942	LOC107996942	sphingomyelin phosphodiesterase, transcript variant X2	2648	0.828322	-0.271736	0.0178971	0.342727	no	down	1313.89	1685.11	1789.88	1560.44	1620.39	1678.22	1645.6	2366.46	1685.19	2240.49	1548.87	1955.17	2050.87	2380.33	1869.25	1702.11	41.98	46.84	50.83	56.5	52.61	59.41	54.84	66.74	61.93	77.45	51.06	52.39	82.19	87.09	47.98	47.27	53.7188	63.42	XP_026300435.1	sphingomyelin phosphodiesterase isoform X1 [Apis mellifera]	GO:0016798;;GO:0005576;;GO:0004767;;GO:0006685;;GO:0046872;;GO:0046513	molecular_function;;cellular_component;;molecular_function;;biological_process;;molecular_function;;biological_process	hydrolase activity, acting on glycosyl bonds;;extracellular region;;sphingomyelin phosphodiesterase activity;;sphingomyelin catabolic process;;metal ion binding;;ceramide biosynthetic process	K12350
gene-LOC108003332	LOC108003332	26S proteasome regulatory subunit 6B	1461	0.871371	-0.198642	0.018044	0.344868	no	down	2058.7	2114.68	2040.63	1521.52	1716.26	1705.04	2028.31	2221.48	2204.78	2227.14	1956.53	2176.99	1771.34	1992.11	2157.51	2115.7	124.95	114.19	118.04	100.68	106.62	114.85	127.95	122.73	154.68	154.51	127.46	116.78	139.58	141.4	112.89	114.88	116.251	132.773	XP_003251449.1	26S proteasome regulatory subunit 6B [Apis mellifera]	GO:0051321;;GO:0016887;;GO:0006508;;GO:0000502;;GO:0008233;;GO:0005524	biological_process;;molecular_function;;biological_process;;cellular_component;;molecular_function;;molecular_function	meiotic cell cycle;;ATPase activity;;proteolysis;;proteasome complex;;peptidase activity;;ATP binding	K03065;K03066;K03061;K03062;K03063
gene-LOC107997345	LOC107997345	syntaxin-1A, transcript variant X1	2553	1.24695	0.318398	0.018096	0.344881	no	up	1192.58	919.91	734.24	848.93	720.47	1132.17	1118.87	1522.88	1212.72	964.32	700.97	636.36	762.79	724.84	635.16	608.62	29.5	23.95	21.9	25.69	24.16	35.9	30.67	35.56	35.03	23.56	21.96	18.34	25.57	21.73	17.9	17.54	28.4163	22.7037	XP_016911374.2	syntaxin-1A [Apis cerana]	GO:0016020;;GO:0016192;;GO:0006836	cellular_component;;biological_process;;biological_process	membrane;;vesicle-mediated transport;;neurotransmitter transport	K04560
gene-LOC108001729	LOC108001729	succinyl-CoA:3-ketoacid coenzyme A transferase 1, mitochondrial, transcript variant X1	2065	0.84999	-0.234482	0.0181148	0.344881	no	down	2022.46	1901.44	1791.63	1311.18	1690.65	1871.78	1926.36	2053.77	3232.06	2523.37	1614.17	1562.78	1987.18	1960.59	1886.26	1681.54	65.65	57.95	59.59	48.26	59.98	73.38	69.1	64.49	132.25	101.7	61.89	45.68	89.11	79.49	55.81	50.82	62.3	77.0938	XP_016918399.1	succinyl-CoA:3-ketoacid coenzyme A transferase 1, mitochondrial [Apis cerana]	GO:0046952;;GO:0005739;;GO:0008260	biological_process;;cellular_component;;molecular_function	ketone body catabolic process;;mitochondrion;;3-oxoacid CoA-transferase activity	K01027
gene-LOC107992516	LOC107992516	uncharacterized LOC107992516, transcript variant X1	6367	0.857922	-0.221082	0.0183025	0.347782	no	down	5185.22	5514.25	5306.29	4298.59	4480.71	3614.12	3948.91	5952.12	5732.46	6228.91	4307.05	4907.42	4548.18	5198.5	5439.43	5671.71	87.67	83.45	86.23	79.33	78.9	67.54	69.34	91.84	113.03	121.99	78.46	73.7	100.45	103.55	80.01	86.71	80.5375	94.7375	PBC30540.1	Delphilin [Apis cerana cerana]	GO:0110165	cellular_component	cellular anatomical entity
gene-LOC108001455	LOC108001455	apolipoprotein D-like	1386	1.71741	0.780238	0.0184367	0.348432	no	up	73.92	54.06	55.87	113.27	37.76	26.12	51.9	68.83	18.66	29.03	16.35	22.94	44.08	55.1	20.42	59.2	4.8	3.12	3.45	8.01	2.51	1.88	3.5	4.07	1.4	2.15	1.14	1.31	3.72	4.18	1.14	3.43	3.9175	2.30875	XP_016917943.1	apolipoprotein D-like [Apis cerana]	GO:0031409	molecular_function	pigment binding	K03098
gene-LOC108003149	LOC108003149	rRNA methyltransferase 3, mitochondrial	1514	1.25262	0.324954	0.0184547	0.348432	no	up	766.91	613.88	542.82	513.82	459.85	649.85	538.88	658.86	573.77	311.88	483.83	400.92	377.89	371.93	506.84	534.93	42.26	30.22	29.36	31.18	26.59	39.64	31.61	33.31	36.14	19.9	28.84	19.55	27.19	24.35	24.55	26.83	33.0213	25.9187	XP_016920764.1	rRNA methyltransferase 3, mitochondrial isoform X1 [Apis cerana]	GO:0008173;;GO:0003723;;GO:0006396	molecular_function;;molecular_function;;biological_process	RNA methyltransferase activity;;RNA binding;;RNA processing	K20095
gene-LOC107993080	LOC107993080	neither inactivation nor afterpotential protein C, transcript variant X1	7741	0.830505	-0.26794	0.0185391	0.348432	no	down	2110.42	2191.48	2403.62	1740.57	2266.13	2394.46	2183.3	2540.27	3265.29	3405.07	2488.19	1658.35	2835.65	2730.3	1917.16	2170.4	20.37	19.18	22.62	18.06	23.09	25.53	22.08	22.82	36.82	39.18	26.63	14.24	35.34	30.72	16.13	18.78	21.7188	27.23	XP_006571303.2	neither inactivation nor afterpotential protein C isoform X1 [Apis mellifera]	GO:0005737;;GO:0050896;;GO:0007601;;GO:0003779;;GO:0016459;;GO:0004713;;GO:0003774;;GO:0005524	cellular_component;;biological_process;;biological_process;;molecular_function;;cellular_component;;molecular_function;;molecular_function;;molecular_function	cytoplasm;;response to stimulus;;visual perception;;actin binding;;myosin complex;;protein tyrosine kinase activity;;motor activity;;ATP binding	K08834;K10356;K10361
gene-LOC108000869	LOC108000869	transient receptor potential-gamma protein-like, transcript variant X2	1067	0.771078	-0.375051	0.01854	0.348432	no	down	63.85	80.22	73.05	44.82	56.5	41.07	71.01	80.86	85.49	75.51	58.91	81.44	64.84	83.78	74.77	98.43	5.63	6.38	6.11	4.33	5.06	3.88	6.38	6.55	8.52	7.46	5.56	6.29	7.2	8.61	5.7	7.67	5.54	7.12625	XP_016917022.1	transient receptor potential-gamma protein-like [Apis cerana]	GO:0050896;;GO:0016020;;GO:0034703;;GO:0005262	biological_process;;cellular_component;;cellular_component;;molecular_function	response to stimulus;;membrane;;cation channel complex;;calcium channel activity	K04967
gene-LOC107997135	LOC107997135	pseudouridylate synthase TRUB2, mitochondrial	1389	1.25978	0.333166	0.0185545	0.348432	no	up	376.19	305.08	260.28	298.22	297.2	339.89	316.35	329.47	315.72	182.5	199.79	265.09	178.47	184.31	274.08	295.48	25.23	18.2	16.75	22.03	20.09	25.42	22.13	20.54	24.68	14.17	14.3	15.66	15.67	15.36	15.8	17.88	21.2987	16.69	XP_016911059.1	mitochondrial mRNA pseudouridine synthase Trub2 [Apis cerana]	GO:0006396;;GO:0001522;;GO:0003723;;GO:0009982	biological_process;;biological_process;;molecular_function;;molecular_function	RNA processing;;pseudouridine synthesis;;RNA binding;;pseudouridine synthase activity	K23497;K03685
gene-LOC107999997	LOC107999997	myosin heavy chain, non-muscle, transcript variant X1	9877	1.24267	0.313442	0.0186362	0.348432	no	up	790	763	782	935	754	894	803	1191	1141	721	576	430	745	702	543	492	6.28	5.43	5.98	8.13	6.18	7.9	6.63	8.65	10.48	6.52	4.97	3.05	7.61	6.44	3.8	3.51	6.8975	5.7975	XP_006569829.1	myosin heavy chain, non-muscle isoform X4 [Apis mellifera]	GO:0030017;;GO:0016459;;GO:0005524;;GO:0051015;;GO:0003774	cellular_component;;cellular_component;;molecular_function;;molecular_function;;molecular_function	sarcomere;;myosin complex;;ATP binding;;actin filament binding;;motor activity	K10352;K10361;K10359;K10356;K10357
gene-LOC107996120	LOC107996120	coiled-coil domain-containing protein 97	1229	1.29628	0.37438	0.0186642	0.348432	no	up	716	680	489	662	537	949	537	713	670	362	539	527.27	340	401	491	516.96	48.66	40.59	30.52	47.28	37.34	73.19	38.12	42.5	51.48	28.83	38.13	30.84	30.3	31.32	27.87	29.71	44.775	33.56	XP_016909516.1	coiled-coil domain-containing protein 97 [Apis cerana]	GO:0015031;;GO:0005829;;GO:0030906;;GO:0042147	biological_process;;cellular_component;;cellular_component;;biological_process	protein transport;;cytosol;;retromer, cargo-selective complex;;retrograde transport, endosome to Golgi
gene-LOC107992444	LOC107992444	carbohydrate sulfotransferase 11-like	1285	1.51803	0.602199	0.0186704	0.348432	no	up	30	51	16	38	52	38	36	59	41	13	22	24	17	33	27	22	2.26	3.3	1.13	3.08	3.96	3.14	2.81	4.08	3.58	1.08	1.8	1.55	1.62	2.85	1.66	1.43	2.97	1.94625	XP_016903796.1	carbohydrate sulfotransferase 11-like [Apis cerana]	GO:0000139;;GO:0008146;;GO:0016051	cellular_component;;molecular_function;;biological_process	Golgi membrane;;sulfotransferase activity;;carbohydrate biosynthetic process	K01017
gene-LOC108004101	LOC108004101	NADH-ubiquinone oxidoreductase 75 kDa subunit, mitochondrial, transcript variant X1	2727	0.789138	-0.341651	0.0186857	0.348432	no	down	3163	3515	3602	2849	3432	3948	3525	4329	7180	6214	3301	2669	4939	4215	3487	2758	96.98	96.59	104.89	94.8	107.28	133.89	112.13	118.93	251.22	217.95	107.79	73.55	197.24	152.37	93.75	74.41	108.186	146.035	XP_016922256.1	NADH-ubiquinone oxidoreductase 75 kDa subunit, mitochondrial [Apis cerana]	GO:0008137;;GO:0016020;;GO:0046872;;GO:0051539;;GO:0042773	molecular_function;;cellular_component;;molecular_function;;molecular_function;;biological_process	NADH dehydrogenase (ubiquinone) activity;;membrane;;metal ion binding;;4 iron, 4 sulfur cluster binding;;ATP synthesis coupled electron transport	K03934
gene-LOC107998076	LOC107998076	uncharacterized LOC107998076	2095	0.68626	-0.543173	0.0186906	0.348432	no	down	35	42	55	55	41	37	25	51	106	62	40	34	77	82	42	38	1.37	1.47	2.07	2.36	1.65	1.61	1.02	1.82	4.81	2.78	1.69	1.18	3.92	3.76	1.43	1.34	1.67125	2.61375
gene-LOC108002864	LOC108002864	spindle and kinetochore-associated protein 1-like, transcript variant X2	1235	1.51002	0.594566	0.0187522	0.348919	no	up	59.72	49.06	34.02	28.64	36.12	47.86	40.4	49.36	21.9	15.08	48.07	26.99	20.98	24.1	35.23	19.4	4.46	3.25	2.42	2.35	2.75	3.95	3.15	3.36	1.88	1.28	3.84	1.77	2.04	2.09	2.27	1.28	3.21125	2.05625	XP_028525090.1	spindle and kinetochore-associated protein 1-like [Apis cerana]	GO:0007059;;GO:0008017;;GO:0051301	biological_process;;molecular_function;;biological_process	chromosome segregation;;microtubule binding;;cell division	K26094
gene-LOC107992942	LOC107992942	heat shock protein 83	2515	0.160775	-2.63688	0.018809	0.349315	no	down	9.61	0	358.43	304.83	913.2	279.79	102.01	185.25	3604.72	998.93	3214.46	0	129.42	2183.27	2588.73	632.82	0.31	0	10.93	10.6	29.87	9.87	3.38	5.37	132.49	36.38	110.41	0	5.33	80.96	71.41	18.09	8.79125	56.8837	PBC31037.1	Heat shock protein [Apis cerana cerana]	GO:0051082;;GO:0140662;;GO:0016887;;GO:0005524	molecular_function;;deleted;;molecular_function;;molecular_function	unfolded protein binding;;old GO;;ATPase activity;;ATP binding	K09487;K09488;K04079
gene-LOC108002318	LOC108002318	uncharacterized LOC108002318	4107	0.820271	-0.285827	0.0189828	0.351327	no	down	2627.44	2859.97	2672.53	2093.45	2513.79	2760.86	2252.61	3254.02	4451.91	4359.11	2373.48	2043.44	3439.88	3244.43	2338.42	2319.95	87.6	85.14	89.05	78.18	88.54	103.47	79.86	100.25	169.25	166.93	86.44	60.54	147.91	128.31	69.91	72.9	89.0113	112.774	XP_003692057.1	upstream activation factor subunit spp27 [Apis florea]				K15223
gene-LOC114577853	LOC114577853	uncharacterized LOC114577853	2106	0.573848	-0.801259	0.0190263	0.351327	no	down	55	54	88	35	86	42	39	109	46	48	100.39	102	103	58	81	258.52	2.15	1.88	3.29	1.49	3.45	1.82	1.58	3.87	2.07	2.14	4.22	3.53	5.21	2.64	2.74	9.05	2.44125	3.95	KAG6796214.1	hypothetical protein HZU73_08339 [Apis mellifera caucasica]
gene-LOC108002669	LOC108002669	facilitated trehalose transporter Tret1-2 homolog, transcript variant X5	2445	0.724037	-0.465865	0.0190867	0.351327	no	down	252.6	358.97	547.26	195.15	480.62	299.53	445.9	486.43	595.82	448.41	569.08	496.27	292.14	606.86	428.49	529.7	7.87	10.27	16.74	6.73	16.02	10.88	14.99	14.01	21.81	16.3	19.91	14.03	12.17	22.64	11.78	15.51	12.1888	16.7688	XP_016919964.1	facilitated trehalose transporter Tret1-2 homolog isoform X1 [Apis cerana]	GO:0022857;;GO:0016020;;GO:0008643	molecular_function;;cellular_component;;biological_process	transmembrane transporter activity;;membrane;;carbohydrate transport	K14258
gene-LOC108003289	LOC108003289	DNA replication licensing factor Mcm7	4496	0.836682	-0.257249	0.0191056	0.351327	no	down	447.73	536.25	551.54	459.71	515.11	414.2	493.39	587.05	515.72	591.42	608.65	581.85	544.69	641.26	489.76	508.82	4.06	4.34	4.82	4.63	4.82	4.16	4.65	4.85	5.4	6.14	5.98	4.69	6.37	6.76	3.87	4.16	4.54125	5.42125	XP_016920945.1	DNA replication licensing factor Mcm7 [Apis cerana]	GO:0042555;;GO:0009966;;GO:0005634;;GO:0006270;;GO:0062023;;GO:0005524;;GO:0016887;;GO:0003677;;GO:0003678;;GO:0005886;;GO:0007049	cellular_component;;biological_process;;cellular_component;;biological_process;;cellular_component;;molecular_function;;molecular_function;;molecular_function;;molecular_function;;cellular_component;;biological_process	MCM complex;;regulation of signal transduction;;nucleus;;DNA replication initiation;;collagen-containing extracellular matrix;;ATP binding;;ATPase activity;;DNA binding;;DNA helicase activity;;plasma membrane;;cell cycle	K02210;K02212;K02542;K02209;K02541
gene-LOC107994473	LOC107994473	sarcoplasmic calcium-binding protein, alpha chain	800	0.860134	-0.217367	0.019113	0.351327	no	down	1522.32	1970.31	1793.16	1299.8	1624.36	1455.69	1863.91	1624.43	2113.01	1910.91	1463.4	1581.76	1699.48	1817.98	1961.14	1953.71	214.59	245.83	237.04	198.46	231.32	228.23	272.5	208.06	344.68	306.62	217.84	194.94	313.78	302.4	234.5	243.51	229.504	269.784	XP_003693203.1	sarcoplasmic calcium-binding protein 1 [Apis florea]	GO:0005509	molecular_function	calcium ion binding
gene-LOC107993209	LOC107993209	MATH and LRR domain-containing protein PFE0570w, transcript variant X1	6013	1.16331	0.218234	0.0191718	0.351327	no	up	924.99	948.38	823.07	911.61	764.84	1011.24	753.11	1137.8	1004.43	660.5	685.4	631.33	634.45	715.32	762.98	822.65	11.72	10.74	10.03	12.68	10.02	14.09	9.95	13.11	14.62	9.56	9.39	7.15	10.39	10.52	8.42	9.35	11.5425	9.925	XP_016905010.1	MATH and LRR domain-containing protein PFE0570w isoform X1 [Apis cerana]	GO:0008270;;GO:0003676	molecular_function;;molecular_function	zinc ion binding;;nucleic acid binding	K11095
gene-LOC114577817	LOC114577817	dynein regulatory complex subunit 2	1721	1.73016	0.790903	0.0192168	0.351327	no	up	62.33	48.11	34	28	39.32	52.84	41	56.15	73.46	41.11	18.04	7	17	30.38	12	9	3.81	2.86	2.32	2.92	2.54	3.63	3.07	4.26	4.76	4	1.76	0.59	2.07	2.32	1.01	0.48	3.17625	2.12375	XP_028523560.1	dynein regulatory complex subunit 2 [Apis cerana]	GO:0016020;;GO:0070286;;GO:0005858	cellular_component;;biological_process;;cellular_component	membrane;;axonemal dynein complex assembly;;axonemal dynein complex	K23728
gene-LOC108000432	LOC108000432	tektin-4	1987	0.842644	-0.247005	0.0192326	0.351327	no	down	268.04	268.64	267.39	209.71	262.18	256.55	240.84	297.81	462.37	369.5	219.61	231.04	300.77	234.87	253.89	284.29	11.19	10	10.69	9.56	11.24	11.89	10.46	11.33	22.32	17.66	9.88	8.55	16.28	11.45	9.18	10.65	10.795	13.2462	XP_016916232.1	tektin-4 [Apis cerana]	GO:0031514;;GO:0015630;;GO:0060294;;GO:0060271	cellular_component;;cellular_component;;biological_process;;biological_process	motile cilium;;microtubule cytoskeleton;;cilium movement involved in cell motility;;cilium assembly	K18631;K18630;K18628;K18629
gene-LOC108001264	LOC108001264	trace amine-associated receptor 9, transcript variant X5	8272	1.15528	0.208243	0.0192386	0.351327	no	up	839.35	879.88	844.05	788.02	775	848.63	745.93	1084.58	1078.7	852.1	611.82	501	680.32	692.54	618.12	597.36	7.62	7.47	7.3	8.21	7.7	8.45	6.9	9.1	11.96	9.1	6.23	4.18	8.6	8.26	5.47	5.14	7.84375	7.3675	XP_043794444.1	trace amine-associated receptor 9 isoform X1 [Apis laboriosa]	GO:0004930;;GO:0016020	molecular_function;;cellular_component	G-protein coupled receptor activity;;membrane	K04209;K04157;K22919
gene-LOC107996244	LOC107996244	RNA polymerase I-specific transcription initiation factor RRN3, transcript variant X1	1920	1.24165	0.312258	0.0193556	0.351624	no	up	850	629	486	596	477	856	728	781	734	420	447	468	536	475	555	494	36.25	23.94	20.56	27.24	20.75	40.51	31.89	30.02	36.26	20.46	20.45	17.49	29.63	23.42	21.57	19.3	28.895	23.5725	PBC25091.1	RNA polymerase I-specific transcription initiation factor RRN3 [Apis cerana cerana]	GO:0006361;;GO:0001181;;GO:0003743	biological_process;;molecular_function;;molecular_function	transcription initiation from RNA polymerase I promoter;;transcription factor activity, core RNA polymerase I binding;;translation initiation factor activity	K15216
gene-LOC108001578	LOC108001578	fibroblast growth factor 1, transcript variant X3	3335	0.829383	-0.269889	0.0193778	0.351624	no	down	1080	1502	1507	1192	1014	1059	1157	1506	1749	2129	1199	1139	1298	1517	1331	1140	45.61	62.69	71.66	61.02	50.25	53.86	53.17	64.58	92.83	106.69	63.95	51.28	70.09	75.15	58.23	51.39	57.855	71.2013	XP_006621037.1	uncharacterized protein LOC102676063 isoform X1 [Apis dorsata]	GO:0008083	molecular_function	growth factor activity	K18496
gene-LOC108003206	LOC108003206	snurportin-1, transcript variant X1	1280	1.1507	0.202513	0.0194983	0.351624	no	up	947.26	795.21	723.82	647.31	734.19	862.62	779.03	862.03	925.43	612.21	605.39	600.28	575.43	594.93	689.25	640.82	59.63	43.94	42.78	44.35	47.33	59.67	50.72	51.04	65.59	44.31	43.14	34.67	46.98	44.21	37.98	37.99	49.9325	44.3588	XP_028525215.1	snurportin-1 isoform X1 [Apis cerana]	GO:0005737;;GO:0005634;;GO:0003723;;GO:0061015	cellular_component;;cellular_component;;molecular_function;;biological_process	cytoplasm;;nucleus;;RNA binding;;snRNA import into nucleus	K13151
gene-LOC107993860	LOC107993860	uncharacterized LOC107993860	4094	1.8175	0.861953	0.0195034	0.351624	no	up	127	76	233	94	43	59	42	194	74	99	15	52	82	75	25	32	2.36	1.26	4.16	1.91	0.82	1.21	0.81	3.28	1.59	2.11	0.3	0.86	1.97	1.62	0.4	0.53	1.97625	1.1725	OAD58502.1	Endocuticle structural glycoprotein SgAbd-2 [Eufriesea mexicana]	GO:0016020;;GO:0042302	cellular_component;;molecular_function	membrane;;structural constituent of cuticle
gene-LOC107994959	LOC107994959	uncharacterized LOC107994959	4113	1.23394	0.303271	0.0195434	0.351624	no	up	1147.68	1119.63	915.68	836.43	787.25	1364.34	965.68	1214.3	1290.62	700.76	831.81	700.67	590.96	751.86	711.37	846.74	20.88	18.03	15.86	16.37	14.3	26.79	18.31	19.62	26.25	14.53	16.18	11.06	13.77	15.83	10.96	13.71	18.77	15.2863	XP_016907639.1	uncharacterized protein LOC107994959 [Apis cerana]				K05610;K10268
gene-LOC107994445	LOC107994445	uncharacterized LOC107994445	2816	0.736457	-0.441326	0.0195611	0.351624	no	down	64	71	80	65	104	64	59	68	84	110	87	126	73	75	67	113	3.14	4.48	3.75	3.37	5.35	2.46	3.19	2.64	4.87	4.31	5.77	6.85	4.52	4.23	3.67	6.17	3.5475	5.04875	XP_006616594.1	uncharacterized protein LOC102679021 [Apis dorsata]				K16602
gene-LOC108000050	LOC108000050	ubiquitin-conjugating enzyme E2-24 kDa, transcript variant X2	3508	1.14544	0.195906	0.0195905	0.351624	no	up	1123	1024	995	968	1049	968	1025	1264	1144	1035	629	716	946	961	731	840	23.97	19.6	20.44	22.63	23.07	22.92	22.82	24.7	28.29	25.31	14.57	13.67	26.23	23.95	13.63	16.15	22.5188	20.225	XP_006569847.1	ubiquitin-conjugating enzyme E2-24 kDa isoform X1 [Apis mellifera]	GO:0016740;;GO:0005524	molecular_function;;molecular_function	transferase activity;;ATP binding	K10580;K13960;K06689;K20217
gene-LOC107998174	LOC107998174	protein RER1, transcript variant X1	1193	0.861626	-0.214866	0.0195912	0.351624	no	down	1064	1249.3	1150	1019	1083	1185	1144	1340	1160	1459	985	1287	1201	1266	1473.45	1246	90.47	94.06	89.97	92.71	93.15	108.26	95.83	102.9	109.66	139.46	86.26	97.18	133.43	123.39	105.41	93.76	95.9188	111.069	XP_016912771.1	protein RER1 isoform X1 [Apis cerana]	GO:0005737;;GO:0016020;;GO:0051179;;GO:0043231	cellular_component;;cellular_component;;biological_process;;cellular_component	cytoplasm;;membrane;;localization;;intracellular membrane-bounded organelle
gene-LOC108001762	LOC108001762	uncharacterized LOC108001762	1483	1.27445	0.349879	0.0196162	0.351624	no	up	688.98	651.22	474.16	524.4	521.58	799.12	604.42	779.93	857.06	335.59	499.43	360.28	399.64	496.8	400.16	424.73	41.04	34.51	26.92	34.06	31.81	52.82	37.42	42.29	59.01	22.85	31.94	18.97	30.9	34.6	20.55	22.64	37.6088	30.1825	XP_028524600.1	uncharacterized protein LOC108001762 [Apis cerana]
gene-LOC107992579	LOC107992579	uncharacterized LOC107992579	2499	0.74102	-0.432415	0.0196558	0.351624	no	down	258.89	256.91	197.75	95.58	259.35	139.67	210.86	204.07	427.27	318.16	235.38	159.8	277.73	271.79	197.94	214.28	8.29	7.34	6.07	3.35	8.55	4.96	7.03	5.96	15.82	11.67	8.14	4.54	11.52	10.15	5.5	6.17	6.44375	9.18875	XP_031774141.1	cactin [Apis florea]	GO:0003746;;GO:0003924;;GO:0005525	molecular_function;;molecular_function;;molecular_function	translation elongation factor activity;;GTPase activity;;GTP binding
gene-LOC133666582	LOC133666582	uncharacterized LOC133666582, transcript variant X2	1424	1.35266	0.435801	0.019666	0.351624	no	up	177.94	203.43	164.24	228.69	171.78	158.01	149.63	183.85	175.94	159.61	143.57	84.34	145.77	64.59	83.99	158.91	13.68	14.77	11.48	19.26	13.8	12.47	11.79	12.08	14.05	13.5	11.53	5.78	13.2	6.44	5.95	10.74	13.6662	10.1487	XP_003694156.1	transcription cofactor vestigial-like protein 4 isoform X1 [Apis florea]	GO:0006355	biological_process	regulation of transcription, DNA-templated
gene-LOC108002163	LOC108002163	uncharacterized LOC108002163	2012	0.852041	-0.231006	0.0196835	0.351624	no	down	943.47	1106.86	972.78	753.12	886.64	1066.19	871.57	1136.96	1669.84	1288.2	858.87	826.55	1103.62	1045.69	1109.36	786.67	33.77	35.33	33.19	28.75	31.68	41.37	32.35	36.75	66.58	51.61	33.19	26.6	51.34	43.13	35.62	25.71	34.1487	41.7225	XP_028524664.1	uncharacterized protein LOC108002163 isoform X1 [Apis cerana]	GO:0005737	cellular_component	cytoplasm	K10477;K10481;K10478
gene-LOC133666514	LOC133666514	uncharacterized LOC133666514	1292	3.17431	1.66644	0.0197274	1	no	up	3	10	8	3	3	4	3	2	4	0	0	1	0.98	2	3	0	0.21	0.63	0.54	0.23	0.22	0.32	0.22	0.13	0.33	0	0	0.06	0.09	0.17	0.18	0	0.3125	0.10375
gene-LOC107995539	LOC107995539	storkhead-box protein 2, transcript variant X1	6055	0.82962	-0.269478	0.0198137	0.353308	no	down	1527	1689	1646	1416	1778	1562	1510	1396	1555	2207	1532	1930	1573	1890	1777	1798	19.27	18.96	19.93	20.12	22.94	21.33	19.73	15.91	22.95	31.64	20.54	21.42	25.66	28.13	19.23	20.26	19.7737	23.7288	XP_016908609.1	storkhead-box protein 2 isoform X1 [Apis cerana]	GO:0006357	biological_process	regulation of transcription from RNA polymerase II promoter
gene-LOC107999114	LOC107999114	protein phosphatase 1 regulatory subunit 7	2362	1.28058	0.356798	0.0199243	0.354638	no	up	1261	1293	879	1024	906	1600	1112	1418	979	647	831	997	625	778	975	1088	43.09	39.38	28.78	38.23	31.83	60.63	39.52	44.13	38.65	25.31	30.65	30.22	27.65	31	28.88	33.39	40.6987	30.7188	XP_003692432.2	LOW QUALITY PROTEIN: protein phosphatase 1 regulatory subunit 7 [Apis florea]				K17550
gene-LOC107994955	LOC107994955	probable serine/threonine-protein kinase DDB_G0280133	3236	1.22982	0.298449	0.0199749	0.354888	no	up	997.54	1070.78	881.29	869.55	831.81	999.64	985.92	1136.07	749.91	587.75	589.63	875.49	584.71	738.62	859.22	922.83	36.15	34.1	30.89	34.95	30.12	41.3	36.03	35.53	31.04	25.33	22.67	27.45	26.99	29.44	25.7	28.81	34.8837	27.1788	XP_016907633.1	probable serine/threonine-protein kinase DDB_G0280133 isoform X3 [Apis cerana]	GO:0016020	cellular_component	membrane
gene-LOC107994379	LOC107994379	MAD2L1-binding protein	1349	1.30046	0.379023	0.0200586	0.354888	no	up	271	273	221	221	155	342	261	264	190	134	179	204	144	165	211	218	18.2	16.31	14.13	16.18	10.65	25.5	18.22	16.14	14.75	10.29	12.89	12.1	12.57	12.97	12.2	13.09	16.9163	12.6075	XP_016906741.1	MAD2L1-binding protein [Apis cerana]	GO:0007096;;GO:0005634	biological_process;;cellular_component	regulation of exit from mitosis;;nucleus	K26093
gene-LOC107992854	LOC107992854	SH3 domain-containing protein Dlish, transcript variant X6	2010	0.860037	-0.21753	0.020059	0.354888	no	down	1376.67	1413.88	1289.38	1085.44	1415.27	1152.09	1216.84	1663.54	1390.15	1795.06	1135.79	1523.25	1382.54	1589.92	1460.74	1313.47	61.26	56.01	54.84	52.89	64.26	56.66	56.44	67.2	71.08	91.18	54.44	60.17	79.35	81.98	56.18	52.4	58.695	68.3475	XP_016904455.1	SH3 domain-containing protein Dlish [Apis cerana]				K26546;K05704
gene-LOC107999903	LOC107999903	tetratricopeptide repeat protein 12-like, transcript variant X1	951	0.563964	-0.826324	0.0201191	1	no	down	4	13	13	5	10	18	5	7	27	20	9	17	16	16	17	6	0.43	1.15	1.25	0.54	1.02	2	0.56	0.64	3.12	2.47	0.96	1.49	2.26	1.92	1.52	0.53	0.94875	1.78375	XP_016915451.1	tetratricopeptide repeat protein 12-like isoform X1 [Apis cerana]				K24926;K09553;K24652
gene-LOC133665743	LOC133665743	uncharacterized LOC133665743	826	0.734571	-0.445027	0.0201211	0.354888	no	down	65	78	92	51	117	110	71	78	80	94	113	105	115	97	136	103	8.71	9.25	11.58	7.41	15.86	16.39	9.87	9.5	12.4	14.34	16.01	12.31	20.17	15.32	15.48	12.22	11.0712	14.7812	XP_012346703.1	uncharacterized protein LOC100868593 [Apis florea]	GO:0005576;;GO:0008061	cellular_component;;molecular_function	extracellular region;;chitin binding
gene-LOC107995068	LOC107995068	alpha-tocopherol transfer protein, transcript variant X1	1617	0.637454	-0.649607	0.0201457	0.354888	no	down	1170.33	1703.18	3754.85	1114.48	1849.81	1045.17	2072.83	1789.19	2082.89	2797.16	2702.02	5152.97	1402.65	2427.82	1777.41	2734.41	60.45	78.14	183.72	62.62	97.51	59.22	110.56	83.92	123.85	164.51	148.96	234.12	93.1	145.85	78.08	124.85	92.0175	139.165	XP_016907791.1	alpha-tocopherol transfer protein isoform X1 [Apis cerana]
gene-LOC107994093	LOC107994093	glycine receptor subunit alpha-2, transcript variant X1	1452	0.778256	-0.361684	0.020163	0.354888	no	down	207	261	283	118	284	201	180	345	322	311	211	250	315	322	224	304	12.74	14.26	16.55	7.89	17.84	13.7	11.49	19.28	22.84	21.77	13.92	13.51	25.1	23.08	11.85	16.64	14.2188	18.5888	XP_016906343.1	glycine receptor subunit alpha-4 isoform X1 [Apis cerana]	GO:0005230;;GO:0005254;;GO:0004888;;GO:0005886	molecular_function;;molecular_function;;molecular_function;;cellular_component	extracellular ligand-gated ion channel activity;;chloride channel activity;;transmembrane signaling receptor activity;;plasma membrane	K05273;K05181;K05397
gene-LOC107997425	LOC107997425	signal recognition particle subunit SRP54	2040	0.817111	-0.291395	0.0201907	0.354888	no	down	1472	1409.97	1503	1100	1401	1468	1468	1678	2650	2330.98	1515.99	1084	1828.98	1578	1245	1305.98	59.62	50.88	58.27	48.65	58.26	65.94	61.82	61.88	124	108.01	66.17	38.9	95.95	74.65	43.64	47.46	58.165	74.8475	XP_006622562.1	signal recognition particle 54 kDa protein [Apis dorsata]	GO:0005786;;GO:0005783;;GO:0003924;;GO:0006614;;GO:0008312;;GO:0016887;;GO:0005525	cellular_component;;cellular_component;;molecular_function;;biological_process;;molecular_function;;molecular_function;;molecular_function	signal recognition particle, endoplasmic reticulum targeting;;endoplasmic reticulum;;GTPase activity;;SRP-dependent cotranslational protein targeting to membrane;;7S RNA binding;;ATPase activity;;GTP binding	K03106;K13431
gene-LOC107994911	LOC107994911	E3 ubiquitin-protein ligase RNF10	3796	0.775745	-0.366345	0.0202578	0.354916	no	down	4307	4151	4506	3679	4229	5039	4386	5990	10103	7383	4569	3274	7025	5200	4054	3634	104.8	90.94	106.73	99.12	106.72	137.83	112.38	134.53	288.25	208.86	122.87	71.53	224.52	150.96	86.78	79.61	111.631	154.173	XP_016907535.2	RING finger protein 10 [Apis cerana]	GO:0060255;;GO:0005737;;GO:0046872	biological_process;;cellular_component;;molecular_function	regulation of macromolecule metabolic process;;cytoplasm;;metal ion binding
gene-LOC107996987	LOC107996987	26S proteasome regulatory subunit 7	1590	0.85184	-0.231346	0.020267	0.354916	no	down	1576	1550	1511	1200	1433	1589	1591	1797	2668	2219	1482	1330	1802	1527	1406	1354	86.08	75.36	78.76	71.5	80.2	96.31	90.34	89.36	168.44	138.59	87	64.26	127.71	97.48	66.29	66.23	83.4887	102	XP_003492182.1	26S proteasome regulatory subunit 7 [Bombus impatiens]	GO:0000502;;GO:0008233;;GO:0016887;;GO:0005524;;GO:0006508	cellular_component;;molecular_function;;molecular_function;;molecular_function;;biological_process	proteasome complex;;peptidase activity;;ATPase activity;;ATP binding;;proteolysis	K03065;K03066;K03061;K03062;K03063
gene-LOC108003497	LOC108003497	cell division cycle protein 16 homolog, transcript variant X1	2146	0.813341	-0.298068	0.020333	0.354916	no	down	186	164	152	134	137	191	140	218	317	225	156	134	211	169	198	144	6.91	5.38	5.43	5.41	5.17	7.87	5.41	7.45	13.5	9.69	6.29	4.47	10.16	7.32	6.37	4.79	6.12875	7.82375	XP_016921255.1	cell division cycle protein 16 homolog isoform X1 [Apis cerana]	GO:0051301	biological_process	cell division	K03353
gene-LOC107993257	LOC107993257	eukaryotic translation initiation factor 2 subunit 3, Y-linked, transcript variant X1	2250	0.871161	-0.198989	0.0203946	0.354916	no	down	1856	1841	1838	1635	1818	1707	1648	2201	3127	2422	1816	1582	1871	1788	1800	1588	99.1	87.19	92.64	94.38	98.95	99.93	91.48	105.29	189.28	147.21	102.96	74.43	128.23	111.35	82.84	75.7	96.12	114	XP_016916324.1	histone-lysine N-methyltransferase SUV39H2 isoform X1 [Apis cerana]	GO:0003743;;GO:0042054;;GO:0005634;;GO:0003924;;GO:0140949;;GO:0000049;;GO:0046974;;GO:0008270;;GO:0032259;;GO:0005694;;GO:0000775;;GO:0005525	molecular_function;;molecular_function;;cellular_component;;molecular_function;;deleted;;molecular_function;;molecular_function;;molecular_function;;biological_process;;cellular_component;;cellular_component;;molecular_function	translation initiation factor activity;;histone methyltransferase activity;;nucleus;;GTPase activity;;old GO;;tRNA binding;;histone methyltransferase activity (H3-K9 specific;;zinc ion binding;;methylation;;chromosome;;chromosome, centromeric region;;GTP binding	K11420;K03242;K11419;K11421;K11433
gene-LOC107998579	LOC107998579	putative serine protease K12H4.7, transcript variant X5	1788	0.874604	-0.193298	0.020401	0.354916	no	down	962	1116	972	769	1079	1044	927	1159	1219	1344	842	1000	1076	961	1244	999	43.81	45.42	40.64	37.34	49.1	51.69	42.7	46.67	61.99	67.67	40.6	40.05	62.44	49.52	48.2	40.05	44.6713	51.315	XP_016913405.1	putative serine protease K12H4.7 [Apis cerana]	GO:0070008;;GO:0006508	molecular_function;;biological_process	serine-type exopeptidase activity;;proteolysis	K01285
gene-LOC107992946	LOC107992946	KICSTOR complex protein ITFG2	1865	0.788799	-0.34227	0.0204087	0.354916	no	down	469.77	422.1	429.44	287.78	396.58	537.44	349.08	524.72	979.78	604.6	476.65	343.89	497.81	392.54	456.02	417.56	21.15	16.93	18.49	14.14	18.32	26.84	16.34	21.51	50.98	31.14	23.11	13.71	29.05	20.63	17.76	16.86	19.215	25.405	PBC31040.1	Mitochondrial inner membrane protease subunit [Apis cerana cerana]	GO:0004252;;GO:0005743;;GO:0006465	molecular_function;;cellular_component;;biological_process	serine-type endopeptidase activity;;mitochondrial inner membrane;;signal peptide processing	K23296
gene-LOC108003327	LOC108003327	venom acid phosphatase Acph-1-like	1432	0.395959	-1.33658	0.0204276	1	no	down	7	8	5	0	4	4	4	12	50	5	8	15	4	6	18	2	0.44	0.44	0.3	0	0.25	0.28	0.26	0.68	3.63	0.36	0.53	0.83	0.33	0.44	0.98	0.11	0.33125	0.90125	NP_001315417.1	venom acid phosphatase Acph-1-like [Apis cerana]				K19283;K14410
gene-LOC133667460	LOC133667460	putative uncharacterized protein DDB_G0282499	1463	2.34909	1.2321	0.0204529	1	no	up	10.63	7.55	6.29	6.77	7	5.07	8.5	23.18	9.97	8.02	2.12	3	5.56	2	0	0	0.64	0.41	0.36	0.45	0.43	0.34	0.54	1.28	0.7	0.56	0.14	0.16	0.44	0.14	0	0	0.55625	0.2675	PBC32110.1	hypothetical protein APICC_03777 [Apis cerana cerana]
gene-LOC107993204	LOC107993204	ubiquitin carboxyl-terminal hydrolase 1	2487	0.792664	-0.335219	0.0206452	0.357816	no	down	1074	1297	1140	952	1081	1108	1133	1519	2408	1797	1173	806	1633	1467	1118	899	34.6	37.25	35.21	33.52	35.81	39.59	37.97	44.57	89.64	66.27	40.8	23.04	68.09	55.1	31.23	26.02	37.315	50.0237	PBC27274.1	Ubiquitin carboxyl-terminal hydrolase [Apis cerana cerana]	GO:0006508;;GO:0016020;;GO:0004843	biological_process;;cellular_component;;molecular_function	proteolysis;;membrane;;thiol-dependent ubiquitin-specific protease activity	K11848;K11832;K11842;K11833;K11854
gene-LOC107993631	LOC107993631	protein NipSnap	1109	0.888086	-0.171229	0.0206487	0.357816	no	down	887.19	926.55	867.13	650.83	803.55	818.74	743.19	920.01	1047.02	1022.61	716.9	832.41	754.32	913.39	953.19	813.78	64.46	59.94	63.49	52.03	60.24	69.1	59.64	60.74	94.81	88.22	58.46	57.75	73.92	83.1	62.64	56.07	61.205	71.8713	XP_016905636.1	protein NipSnap [Apis cerana]	GO:0016020	cellular_component	membrane
gene-LOC107994443	LOC107994443	tubulin polyglutamylase TTLL5, transcript variant X1	5943	1.11373	0.155398	0.0207118	0.357816	no	up	1667.01	1834.84	1521.5	1412	1618.12	1748.52	1638.76	1901.97	1597.58	1418.75	1358.74	1342.49	1289.68	1290.61	1503.63	1482.05	14.27	15.42	13.05	13.63	14.88	17.68	16.17	15.85	15.39	12.08	13.37	9.76	14.53	14.19	11.47	11.12	15.1188	12.7387	XP_028520816.1	tubulin polyglutamylase TTLL5 isoform X1 [Apis cerana]	GO:0036211	biological_process	protein modification process	K16602;K16600;K16601
gene-LOC108002051	LOC108002051	ATP-dependent RNA helicase DHX30, transcript variant X1	3355	1.29941	0.37786	0.0207471	0.357816	no	up	980	926	769	691	619	1245	938	1294	1373	634	674	464	582	594	597	588	23.93	20.75	18.09	18.47	15.59	33.56	23.4	28.08	38.24	17.48	17.59	10.3	18.06	16.77	12.51	13.14	22.7338	18.0113	PBC34183.1	Putative ATP-dependent RNA helicase DHX30 [Apis cerana cerana]	GO:0016787;;GO:0003724;;GO:0003676;;GO:0005524;;GO:0004386	molecular_function;;molecular_function;;molecular_function;;molecular_function;;molecular_function	hydrolase activity;;RNA helicase activity;;nucleic acid binding;;ATP binding;;helicase activity	K14442;K13184;K13185;K13026;K20101
gene-LOC107994923	LOC107994923	uncharacterized LOC107994923	533	0.645206	-0.632167	0.0207572	0.357816	no	down	35	49	67	24	77	57	73	34	54	54	73	102	65	79	58	117	4.91	7.03	9.92	3.75	11.23	10.58	11.58	4.33	10.35	7.63	13.2	13.19	12.33	11.59	7.14	14.18	7.91625	11.2012	XP_016907570.1	uncharacterized protein LOC107994923 [Apis cerana]
gene-LOC108001846	LOC108001846	uncharacterized LOC108001846, transcript variant X1	3598	1.24885	0.320595	0.0208481	0.358285	no	up	235	190	129.01	135	165	221	190	272.13	199	144	114	156	126	144	118	157	9.32	6.92	5.01	5.07	6.74	10.24	7.76	9.53	9.36	7.27	4.91	5.48	5.61	7.15	4.43	5.25	7.57375	6.1825	KAG6798900.1	hypothetical protein HZU73_05703 [Apis mellifera caucasica]
gene-LOC107994219	LOC107994219	inositol monophosphatase 1, transcript variant X1	1502	0.872388	-0.196958	0.0209188	0.358285	no	down	1681	1741	1649	1418	1629	1354	1521	2008	2054	2261	1365	1414	1916.3	1947	1524	1651	99.57	91.81	93.1	91.31	99.23	88.83	93.56	107.88	140.67	153.33	87.09	74.19	146.88	134.5	77.6	87.64	95.6612	112.737	PBC26017.1	Inositol monophosphatase [Apis cerana cerana]	GO:0008934;;GO:0006021;;GO:0052833;;GO:0052832;;GO:0046854;;GO:0046872	molecular_function;;biological_process;;molecular_function;;molecular_function;;biological_process;;molecular_function	inositol monophosphate 1-phosphatase activity;;inositol biosynthetic process;;inositol monophosphate 4-phosphatase activity;;inositol monophosphate 3-phosphatase activity;;phosphatidylinositol phosphorylation;;metal ion binding	K01092
gene-LOC108002766	LOC108002766	ryanodine receptor	17347	0.782714	-0.353443	0.0209337	0.358285	no	down	7183	9738	13217	8578	11793	10509	10630	11883	13897	16943	9138	8230	15954	16283	10283	11113	33.87	40.97	60.12	44.16	57.38	54.71	52.05	50.95	75.56	91.41	46.71	34.5	96.93	88.78	42.28	47.16	49.2762	65.4163	XP_016920095.1	ryanodine receptor isoform X3 [Apis cerana]	GO:0033017;;GO:0006874;;GO:0005219	cellular_component;;biological_process;;molecular_function	sarcoplasmic reticulum membrane;;cellular calcium ion homeostasis;;ryanodine-sensitive calcium-release channel activity	K23332;K04962;K04958;K12169
gene-LOC107995070	LOC107995070	palmitoyltransferase ZDHHC5-A	3869	0.81033	-0.303418	0.0209579	0.358285	no	down	391.88	444.65	457.53	367.87	593.5	446.89	313.08	562.57	489.33	612.73	480.46	467.04	473.05	517.83	667.84	442.81	7.74	7.83	8.68	7.94	12.07	9.78	6.43	10.12	11.16	13.86	10.27	8.19	12.07	11.9	11.46	7.87	8.82375	10.8475	XP_016907798.1	uncharacterized protein LOC107995070 [Apis cerana]	GO:0016020	cellular_component	membrane
gene-LOC107998485	LOC107998485	zinc finger protein ZFP2	2440	1.30488	0.383918	0.0209664	0.358285	no	up	121.22	130.98	122.89	118.08	121.68	203.54	135	169.56	179.86	67.82	90.62	79	83	105.75	105	110.05	3.99	3.84	3.88	4.25	4.12	7.43	4.62	5.08	6.84	2.56	3.22	2.31	3.54	4.06	3	3.26	4.65125	3.59875	PBC26278.1	Zinc finger protein [Apis cerana cerana]				K09228
gene-LOC108000426	LOC108000426	uncharacterized LOC108000426	2430	0.766782	-0.383111	0.0210223	0.358618	no	down	810	744	965	454.49	714	730	1135	1029	974	826	1258	1033	998	1101	785	992	26.79	21.94	30.6	16.43	24.29	26.78	39.05	31	37.23	31.28	44.92	30.31	42.73	42.46	22.51	29.48	27.11	35.115	XP_016916226.1	uncharacterized protein LOC108000426 [Apis cerana]	GO:0016740	molecular_function	transferase activity
gene-LOC108004378	LOC108004378	cytochrome c1, heme protein, mitochondrial, transcript variant X2	1271	0.866273	-0.207106	0.0210632	0.358693	no	down	3173	4153	3535	3410	3611	3053	3390	4021	4203	4668	3114	4027	3474	3403	4490	3568	219.97	253.06	231.77	257.04	252.45	230.79	243.29	250.73	331.55	362.52	228.91	241.35	309.19	273.79	265.07	220.6	242.387	279.123	XP_016922734.1	cytochrome c1, heme protein, mitochondrial isoform X1 [Apis cerana]	GO:0005743;;GO:0046872;;GO:0020037;;GO:0009055	cellular_component;;molecular_function;;molecular_function;;molecular_function	mitochondrial inner membrane;;metal ion binding;;heme binding;;electron carrier activity	K00413
gene-LOC107994637	LOC107994637	uncharacterized LOC107994637	5866	0.758647	-0.3985	0.0211052	0.358788	no	down	37	56	45	35	35	47	45	49	56	36	52	55	48	64	61	59	0.47	0.63	0.55	0.48	0.46	0.66	0.59	0.57	0.82	0.52	0.71	0.62	0.78	0.94	0.67	0.67	0.55125	0.71625
gene-LOC107993398	LOC107993398	CTD nuclear envelope phosphatase 1 homolog, transcript variant X1	2153	0.816781	-0.291978	0.0211781	0.359272	no	down	381	423	401	420	416	404	406	547	564	730	287	391	535	571	480	410	22.36	22.76	23.29	27.21	24.46	25.61	24.74	30.66	37.48	49.78	19.09	20.85	41.66	39.86	24.75	22.25	25.1363	31.965	PBC29712.1	Serine/threonine-protein phosphatase dullard [Apis cerana cerana]	GO:0016791	molecular_function	phosphatase activity	K17616;K17617;K15731
gene-LOC114577614	LOC114577614	uncharacterized LOC114577614	548	1.46475	0.550659	0.021236	0.359272	no	up	30.2	59.57	33.69	56.2	29.14	35.34	37.15	49.97	25.07	17.34	18.27	31.29	22.18	39.05	34.19	25.76	8.56	14.82	8.72	17.08	8.17	11.19	10.89	12.84	8.25	5.56	5.32	7.62	8.36	13.27	8	6.33	11.5337	7.83875	XP_006612672.1	flexible cuticle protein 12-like [Apis dorsata]
gene-LOC108001479	LOC108001479	F-box-like/WD repeat-containing protein TBL1XR1	2122	0.818345	-0.289219	0.0212432	0.359272	no	down	904	947	781	753	769	671	734	934	1142	1346	583	792	1082	1049	918	664	34.96	32.63	28.92	31.81	30.55	28.78	29.52	32.89	51.03	59.57	24.31	27.15	54.2	47.32	30.74	23.05	31.2575	39.6713	XP_003692725.1	F-box-like/WD repeat-containing protein TBL1XR1 [Apis florea]	GO:0005634;;GO:0003714	cellular_component;;molecular_function	nucleus;;transcription corepressor activity	K14855;K12816;K15542;K04508;K24764
gene-LOC107999076	LOC107999076	endothelial zinc finger protein induced by tumor necrosis factor alpha	4919	1.13757	0.185959	0.0213261	0.360057	no	up	340.43	352.99	376.34	278.94	337.06	281.26	317.43	456.47	350.37	303.7	262.12	250.32	283.71	272.86	261.75	285.6	4.39	4.13	4.33	3.82	4.55	3.88	4	4.73	5.12	4.43	4.13	2.99	4.53	3.67	3.14	3.36	4.22875	3.92125	XP_016914226.1	endothelial zinc finger protein induced by tumor necrosis factor alpha-like [Apis cerana]	GO:0005634;;GO:0008270	cellular_component;;molecular_function	nucleus;;zinc ion binding	K09228
gene-LOC107992981	LOC107992981	solute carrier family 41 member 1, transcript variant X1	5023	0.76912	-0.37872	0.0213714	0.360203	no	down	501	626	648	393	557	518	592	851	722	940	729	460	825	1029	547	462	11.51	12.12	13.52	9.44	12	13.28	13.67	16.72	18.63	23.15	17.26	9.11	23.55	26.81	10.81	9.08	12.7825	17.3	XP_016904615.1	solute carrier family 41 member 1-like isoform X1 [Apis cerana]	GO:0016020;;GO:0008324	cellular_component;;molecular_function	membrane;;cation transmembrane transporter activity	K15122
gene-LOC133667739	LOC133667739		9607	1.62912	0.704089	0.0215012	0.361772	no	up	536.86	537.04	260.25	907.4	201.95	414.47	407.91	508.68	145.91	179.61	194.87	461.04	261.46	183.71	463.44	266.41	15.63	13.83	7.29	28.32	5.79	13.61	11.76	13.3	4.54	5.8	6.03	11.72	9.56	6.04	11.65	6.83	13.6913	7.77125	CAB0033464.1	unnamed protein product [Trichogramma brassicae]	GO:0016887;;GO:0003824;;GO:0071897;;GO:0003676;;GO:0003964;;GO:0005524;;GO:0008270	molecular_function;;molecular_function;;biological_process;;molecular_function;;molecular_function;;molecular_function;;molecular_function	ATPase activity;;catalytic activity;;DNA biosynthetic process;;nucleic acid binding;;RNA-directed DNA polymerase activity;;ATP binding;;zinc ion binding
gene-LOC107993847	LOC107993847	ras guanine nucleotide exchange factor P, transcript variant X2	2685	0.804117	-0.314522	0.0216044	0.36236	no	down	2264.85	2977.8	3132.44	2555.03	3598.92	2839.48	2665	3016.61	3997.86	4664.17	2497.39	2393.36	4528.75	3700.31	2645.67	3022.63	60.66	71.07	80.36	72.59	98.61	83.43	74.28	75.87	122.55	144.41	72.67	56.53	156.15	112.69	59.74	72.75	77.1088	99.6863	XP_016905966.1	ras guanine nucleotide exchange factor P isoform X1 [Apis cerana]	GO:0003723;;GO:0003743	molecular_function;;molecular_function	RNA binding;;translation initiation factor activity
gene-LOC133666338	LOC133666338	spindle assembly abnormal protein 7-like, transcript variant X1	3696	2.05347	1.03806	0.0216084	1	no	up	10	12	39	10	7	25	40	12	28	12	4	5	7	7	6	7	0.21	0.22	0.78	0.23	0.15	0.58	0.88	0.23	0.69	0.29	0.09	0.09	0.19	0.17	0.11	0.13	0.41	0.22	PBC28471.1	hypothetical protein APICC_00452 [Apis cerana cerana]
gene-LOC108002361	LOC108002361	tRNA dimethylallyltransferase, transcript variant X1	1417	0.857637	-0.221561	0.0216098	0.36236	no	down	465	519	462	451	452	439	392	553	590	672	486	414	515	594	397	456	28.6	28.56	26.93	30.02	28.56	30.07	25.3	31.28	41.97	47.6	32.38	22.68	41.54	43.05	21.21	25.01	28.665	34.43	XP_016919495.2	tRNA dimethylallyltransferase isoform X1 [Apis cerana]				K00791
gene-LOC107996469	LOC107996469	uncharacterized LOC107996469	2969	1.20755	0.272083	0.0216635	0.362366	no	up	441	449	328	417	377	424	375	506	464	293	345	276	235	270	349	369	12.17	11.56	8.85	13.55	11.41	13.47	11.3	13.42	15.53	9.66	11	7.19	8.86	9.39	8.9	9.26	11.9663	9.97375	XP_016910014.1	25S rRNA (cytosine-C(5))-methyltransferase nop2 [Apis cerana]	GO:0005730;;GO:0008757;;GO:0042254;;GO:0003723;;GO:0001510;;GO:0006396	cellular_component;;molecular_function;;biological_process;;molecular_function;;biological_process;;biological_process	nucleolus;;S-adenosylmethionine-dependent methyltransferase activity;;ribosome biogenesis;;RNA binding;;RNA methylation;;RNA processing	K15264;K21970;K15335;K14835
gene-LOC107996468	LOC107996468	uncharacterized LOC107996468, transcript variant X1	3810	1.2314	0.300301	0.0217436	0.362366	no	up	169.86	134.88	159.05	148.81	179.25	153.87	147	207.9	134.59	119.9	144	96	133.33	93	124.87	147.65	9.97	8.14	8.36	10.12	11.03	10.09	8.21	10.3	5.86	6.4	8.04	5.23	9.68	6.23	5.03	8.03	9.5275	6.8125	XP_016910012.1	uncharacterized protein LOC107996468 isoform X1 [Apis cerana]				K01052
gene-LOC107994088	LOC107994088	omega-amidase NIT2	1190	1.17617	0.234097	0.0217719	0.362366	no	up	4407.88	3998.33	4035.41	2847.77	3497.44	3433.99	3611.97	3981.37	3503.69	3319.37	2900.09	3286.89	2198.32	2673.75	2894.59	3111.04	44.12	44.47	46.71	31.21	45.97	47.74	52.87	39.38	56.27	53.22	38.09	39.96	38.79	46.45	34.98	41.36	44.0588	43.64	XP_043799917.1	omega-amidase NIT2 [Apis laboriosa]	GO:0005634;;GO:0016811;;GO:0006807;;GO:0003676	cellular_component;;molecular_function;;biological_process;;molecular_function	nucleus;;hydrolase activity, acting on carbon-nitrogen (but not peptide) bonds, in linear amides;;nitrogen compound metabolic process;;nucleic acid binding	K11206;K13566
gene-LOC108000627	LOC108000627	solute carrier family 35 member F6, transcript variant X1	2388	1.15783	0.211426	0.0217813	0.362366	no	up	1818	1892	1450	1481	1784	1539	1353	2186	1539	1525	999	1370	1413	1187	1492	1453	64.55	60.97	49.46	54.94	64.7	59.98	48.93	69.72	62.89	60.98	38.57	42.95	64.35	48.87	46.1	45.24	59.1562	51.2437	XP_016916564.1	solute carrier family 35 member F6 [Apis cerana]	GO:0000139;;GO:0015165;;GO:0008643	cellular_component;;molecular_function;;biological_process	Golgi membrane;;pyrimidine nucleotide-sugar transmembrane transporter activity;;carbohydrate transport
gene-LOC108000987	LOC108000987	titin homolog	3215	0.730692	-0.452666	0.0218056	0.362366	no	down	1845.62	1769.65	1624.48	1262.74	1249.6	1435.65	1097.71	1830.41	1735.24	3773.1	1252.59	1137.4	2202.7	2683.16	1700.75	1289.2	49.51	41.97	41.96	37.04	34.4	42.18	30.74	45.01	54.32	113.79	36.22	27.3	76.69	84.02	39.13	30.98	40.3513	57.8062	XP_028524098.1	titin homolog [Apis cerana]	GO:0005507;;GO:0016020;;GO:0004500	molecular_function;;cellular_component;;molecular_function	copper ion binding;;membrane;;dopamine beta-monooxygenase activity
gene-LOC133665990	LOC133665990	uncharacterized LOC133665990	4394	1.79759	0.846063	0.0218311	0.362366	no	up	17.97	16.88	34.55	68.69	22.59	17.18	15.39	36.76	22.37	10.12	7.18	20.31	18.78	8.09	21.54	16.21	0.31	0.26	0.57	1.29	0.4	0.33	0.28	0.58	0.44	0.2	0.13	0.31	0.42	0.16	0.32	0.25	0.5025	0.27875	XP_016915329.1	uncharacterized protein LOC107999813 isoform X2 [Apis cerana]	GO:0005085;;GO:0071840	molecular_function;;biological_process	guanyl-nucleotide exchange factor activity;;cellular component organization or biogenesis
gene-LOC107997593	LOC107997593	histone acetyltransferase type B catalytic subunit, transcript variant X4	1542	1.18902	0.249775	0.0218921	0.362768	no	up	308.07	361.42	280.05	356.85	290.47	334.6	240.44	337.5	291.15	321.23	198.32	222.36	259.05	238.5	274.46	204.92	14.79	15.69	13.14	18.03	15.02	16.59	11.38	13.83	15.5	16.1	8.8	9.01	16.42	12.42	12.34	9.56	14.8087	12.5188	XP_016911780.1	histone acetyltransferase type B catalytic subunit [Apis cerana]	GO:0005737;;GO:0042393;;GO:0031509;;GO:0004402;;GO:0000781;;GO:0005634	cellular_component;;molecular_function;;biological_process;;molecular_function;;cellular_component;;cellular_component	cytoplasm;;histone binding;;telomeric heterochromatin assembly;;histone acetyltransferase activity;;chromosome, telomeric region;;nucleus	K11303
gene-LOC133667734	LOC133667734		8790	1.62277	0.698462	0.0219703	0.363452	no	up	465.34	574.71	242.51	704.05	144.26	253.87	402.02	413.17	127.18	165.3	226.06	345.47	132.32	251.36	370.02	211.92	42.81	46.78	21.71	67.59	9.51	27.86	41.76	36.46	13.55	19.17	21.69	27.54	15.44	27.73	26.09	14.47	36.81	20.71	KAG9427834.1	hypothetical protein HZU67_10494 [Apis mellifera carnica]	GO:0071897	biological_process	DNA biosynthetic process
gene-LOC133667698	LOC133667698	small subunit ribosomal RNA	1913	2.94499	1.55826	0.0221096	1	no	up	6.45	1.21	3.73	6.4	2.81	11.07	4.62	9.49	0	0.08	2.64	1.34	0	4.16	2.13	4.48	0.28	0.05	0.16	0.31	0.13	0.54	0.21	0.38	0	0	0.12	0.05	0	0.21	0.08	0.18	0.2575	0.08	KOX67759.1	hypothetical protein WN51_08187 [Melipona quadrifasciata]
gene-LOC108002200	LOC108002200	phospholipid phosphatase 1, transcript variant X1	4704	1.22466	0.292377	0.0221857	0.364479	no	up	440	423	348	334	418	418	381	568	516	292	203	286	250	402	323	315	6.56	5.71	5.07	5.52	6.26	6.93	5.69	7.71	8.85	4.91	3.33	3.79	4.77	7.08	4.22	4.27	6.18125	5.1525	XP_006612379.1	phospholipid phosphatase 1-like isoform X1 [Apis dorsata]	GO:0016787;;GO:0006644;;GO:0016020	molecular_function;;biological_process;;cellular_component	hydrolase activity;;phospholipid metabolic process;;membrane	K01080
gene-LOC107993352	LOC107993352	farnesol dehydrogenase, transcript variant X2	1833	0.873007	-0.195935	0.0221905	0.364479	no	down	15451	13091	13440	10620	14544	14148	12279	15051	19905	16723	13043	10898	15361	16002	12651	13983	570.42	445.59	515.38	424.78	602.66	589.78	481.62	537.73	900.71	786.01	555.91	389.17	806.13	791.12	436.95	515.04	520.995	647.63	XP_016905228.1	farnesol dehydrogenase [Apis cerana]	GO:0016491	molecular_function	oxidoreductase activity	K15890;K22970
gene-LOC107995183	LOC107995183	alpha-tocopherol transfer protein, transcript variant X2	3378	0.601537	-0.733275	0.0222056	0.364479	no	down	110.88	181.37	438.73	91.57	419.19	179.65	325.3	243.8	456.53	219.7	621.89	579.87	236.02	331.25	236.43	397.55	5.5	8	20.81	5.02	21.07	9.52	16.46	10.73	25.5	12.24	33.61	25.9	15.26	19.26	10.18	17.44	12.1387	19.9237	XP_016908022.1	alpha-tocopherol transfer protein [Apis cerana]
gene-LOC107999643	LOC107999643	partitioning defective protein 6	3548	1.27096	0.345919	0.0222311	0.364479	no	up	286	402	299	318	388	353	238	477	347	317	172	138	324	273	259	239	6.2	7.78	6.23	7.55	8.67	8.49	5.37	9.43	8.7	7.88	4.04	2.66	9.09	6.9	4.88	4.67	7.465	6.1025	XP_016915089.1	partitioning defective protein 6 [Apis cerana]	GO:0005737;;GO:0016020;;GO:0007049;;GO:0051301;;GO:0005923	cellular_component;;cellular_component;;biological_process;;biological_process;;cellular_component	cytoplasm;;membrane;;cell cycle;;cell division;;bicellular tight junction	K06093;K06091;K24049;K16175
gene-LOC107993815	LOC107993815	xylosyl- and glucuronyltransferase LARGE1, transcript variant X1	8927	0.831583	-0.266068	0.0223094	0.364479	no	down	954.25	1234.98	979.76	795.39	1135.63	954.55	967.56	1215.16	1338.76	1577.39	887.71	929.08	1383.81	1404.43	901.67	973.92	14.12	16.01	14.48	13.89	18.67	15.86	15.96	17.87	25.1	30.71	14.26	12.29	30.64	27.81	10.84	12.77	15.8575	20.5525	XP_016905926.1	LARGE xylosyl- and glucuronyltransferase 1 isoform X1 [Apis cerana]	GO:0016020;;GO:0016757	cellular_component;;molecular_function	membrane;;transferase activity, transferring glycosyl groups	K09668;K21032
gene-LOC107998548	LOC107998548	serine/threonine-protein kinase N, transcript variant X1	7562	1.17222	0.229248	0.0223268	0.364479	no	up	2657.78	2781.56	2551.67	3431.99	2382.4	2643.24	2704.92	3445.95	2777.11	2717.5	1664.23	2123.45	2593.56	2299.52	2210.54	1989.86	28.79	24.83	25.21	35.75	24.25	30.18	31.13	33.16	34.11	31.85	18.6	19.07	31.48	27.68	18.67	18.42	29.1625	24.985	XP_043784687.1	serine/threonine-protein kinase N isoform X1 [Apis laboriosa]	GO:0016310;;GO:0005634;;GO:0030496;;GO:0032154;;GO:0031267;;GO:0004698;;GO:0007165;;GO:0005524	biological_process;;cellular_component;;cellular_component;;cellular_component;;molecular_function;;molecular_function;;biological_process;;molecular_function	phosphorylation;;nucleus;;midbody;;cleavage furrow;;small GTPase binding;;calcium-dependent protein kinase C activity;;signal transduction;;ATP binding	K02677;K04456;K23691;K18050
gene-LOC107994781	LOC107994781	myocardin-like, transcript variant X1	7398	0.842745	-0.246831	0.022331	0.364479	no	down	1387	1222	1332	1117	1074	1014	981	1128	1213	1631	1054	1269	1298	1365	1264	1293	14.13	12.72	13.52	14.94	13.36	11.84	11.36	11.32	14.72	18.15	11.94	11.97	18.31	16.46	11.68	11.62	12.8987	14.3562	XP_016907321.1	myocardin-like isoform X1 [Apis cerana]				K22525
gene-LOC107993575	LOC107993575	synaptic vesicle glycoprotein 2B-like, transcript variant X1	3532	0.754231	-0.406922	0.0223655	0.364479	no	down	234	402	478	254	474	397	389	492	414	516	504	429	358	378	619	637	6.99	10.85	12.81	8.07	12.66	11.85	11.18	11.96	12.63	15.03	14.8	10.74	12.53	11.29	13.95	14.89	10.7963	13.2325	XP_001119995.3	synaptic vesicle glycoprotein 2B [Apis mellifera]	GO:0022857;;GO:0016020	molecular_function;;cellular_component	transmembrane transporter activity;;membrane	K06258
gene-LOC107995117	LOC107995117	ADP-ribosylation factor-like protein 2-binding protein, transcript variant X1	991	1.24865	0.320364	0.0224154	0.364479	no	up	1752.2	1482.37	1083.04	1156.81	1075.54	1733.22	1454.63	1608.1	945.97	937.81	1134.45	1118.85	861.38	1099.14	1118.96	1237.04	176.05	132.2	103.1	126.88	110.26	194.32	151.36	147.18	109.78	107.69	121.42	98.84	112.81	128.67	96.61	111.54	142.669	110.92	PBC32766.1	ADP-ribosylation factor-binding protein [Apis cerana cerana]	GO:0005758;;GO:0005634;;GO:0005815;;GO:0005929	cellular_component;;cellular_component;;cellular_component;;cellular_component	mitochondrial intermembrane space;;nucleus;;microtubule organizing center;;cilium	K16742
gene-LOC133666810	LOC133666810	uncharacterized LOC133666810	1207	1.44707	0.533137	0.0225258	0.364479	no	up	54.81	40.92	44.99	26.94	33.39	37.03	27.22	29.22	44.49	24.65	22.05	21.95	14.61	14.83	30.49	22.05	4.26	2.83	3.32	2.28	2.65	3.19	2.2	2.07	4	2.19	1.83	1.5	1.48	1.35	2.04	1.53	2.85	1.99
gene-LOC107999056	LOC107999056	probable serine/threonine-protein kinase samkC, transcript variant X1	4755	1.31152	0.391237	0.0225742	0.364479	no	up	922	676	852	917	1226	675	613	742	623	866	459	754	551	561	538	478	14.05	9.18	12.52	15.2	19.18	11.49	9.72	10.17	11.06	14.86	7.56	9.9	10.66	9.95	7.02	6.45	12.6888	9.6825	XP_016914198.1	probable serine/threonine-protein kinase samkC isoform X1 [Apis cerana]	GO:0042302	molecular_function	structural constituent of cuticle
gene-LOC107995724	LOC107995724	uncharacterized LOC107995724	799	2.44296	1.28863	0.0226046	0.364479	no	up	44	56	37	272	36	84	18	255	10	18	34	32	60	34	44	66	6.21	7	4.9	41.61	5.14	13.2	2.64	32.73	1.63	2.89	5.07	3.95	11.29	5.67	5.32	8.39	14.1788	5.52625	XP_043789695.1	uncharacterized protein LOC122713382 [Apis laboriosa]
gene-LOC107995956	LOC107995956	transmembrane protein 64	2639	1.18905	0.249805	0.022644	0.364479	no	up	910.09	881	623	576.83	640	847	827	906	848	635	464	682	511	574.13	659.1	571.36	45.44	39.07	30.91	30.97	34.8	47.7	42.79	40.12	49.39	37.42	25.07	30.36	33.66	32.48	27.41	25.54	38.975	32.6662	XP_006619550.1	transmembrane protein 64 [Apis dorsata]	GO:0016020	cellular_component	membrane	K26770
gene-LOC108002499	LOC108002499	T-complex protein 1 subunit zeta	2035	0.805003	-0.312934	0.0227124	0.364479	no	down	2266	2126	2001	1591	1886	2338	2105	2600	4596	3214	2195	1704	2709	2208	1868	1786	91.98	76.83	77.71	70.55	78.62	105.32	88.86	96.08	215.62	149.3	96.05	61.31	142.38	104.6	65.66	65.08	85.7438	112.5	XP_016919709.1	T-complex protein 1 subunit zeta [Apis cerana]	GO:0051082;;GO:0005737;;GO:0140662;;GO:0016887;;GO:0005524	molecular_function;;cellular_component;;deleted;;molecular_function;;molecular_function	unfolded protein binding;;cytoplasm;;old GO;;ATPase activity;;ATP binding	K09493;K09498;K09497;K09496;K09495
gene-LOC107992906	LOC107992906	WD repeat-containing protein 82	4879	1.14105	0.190363	0.0227237	0.364479	no	up	2283.99	2296.6	2057.79	1959.63	2201.2	1827.07	2378	2682.39	2111.44	1860.35	1323.04	1696.78	1901.81	1983.19	2049.48	1734.15	34.94	31.03	29.86	32.97	34.42	30.92	38.08	37.26	37.27	32.37	21.79	23.09	37.46	35.19	27.22	23.84	33.685	29.7787	XP_006613104.1	WD repeat-containing protein 82 [Apis dorsata]	GO:0005634;;GO:0006353	cellular_component;;biological_process	nucleus;;DNA-templated transcription, termination	K11804;K20241;K13124;K14962
gene-LOC108000453	LOC108000453	plexin domain-containing protein 2, transcript variant X3	3647	0.848586	-0.236868	0.0227348	0.364479	no	down	2148.51	2624.48	2440.67	1708.43	2537.92	2592.74	2619.39	3047.06	3379.79	3723.51	2204.78	2235.91	2836.27	3060.96	2171.11	2442.56	43.85	47.43	46.53	37.49	51.87	57.84	54.55	55.29	78.17	84.93	47.49	40.14	72.43	71.16	38.17	44.39	49.3563	59.61	XP_016916267.1	plexin domain-containing protein 2 [Apis cerana]	GO:0016020	cellular_component	membrane
gene-LOC107997961	LOC107997961	GDP-fucose transporter 1	1901	1.22081	0.287842	0.0227391	0.364479	no	up	266.23	223.89	230.16	226.57	284.92	278.76	291.38	421.71	316.52	199.98	175.44	235.68	227.02	165.03	195.82	205.45	11.72	8.78	9.69	10.89	12.87	13.61	13.33	16.9	16.1	10.07	8.32	9.19	12.95	8.48	7.46	8.11	12.2238	10.085	XP_016912404.1	GDP-fucose transporter 1 [Apis cerana]	GO:0016020	cellular_component	membrane	K15279
gene-LOC107997061	LOC107997061	leucine-rich repeat-containing protein 20, transcript variant X2	1584	0.775881	-0.366093	0.0227454	0.364479	no	down	670.77	1011.58	744.44	1127.67	792.09	1067	968.03	971.06	1653.78	1229.02	839.27	691.3	1633.69	1119.14	1136.08	849.39	37.1	49.85	39.31	68.18	44.91	65.6	55.75	48.93	105.88	77.77	49.96	33.85	117.52	72.43	54.29	42.1	51.2037	69.225	XP_016910906.1	leucine-rich repeat-containing protein 20 isoform X1 [Apis cerana]
gene-LOC107994403	LOC107994403	optic atrophy 3 protein homolog	1225	1.26706	0.341482	0.0227759	0.364479	no	up	1014.31	914.79	736.48	789.17	790.2	992.62	778.28	947.49	600.17	516.91	558.16	771.48	508.39	517.3	820.84	836.71	77.27	61.94	53.31	65.47	61.46	83.96	61.6	65.68	52.86	44.98	45.5	51.84	50.37	46.17	53.74	56.9	66.3363	50.295	XP_016906791.1	optic atrophy 3 protein homolog [Apis cerana]				K23166
gene-LOC107995147	LOC107995147	UPF0598 protein CG30010	1016	1.20629	0.270578	0.0228228	0.364479	no	up	743	514	650	564	547	702	585	638	542.42	503	508	490	379	434	438	575	92.04	52.5	73.5	72.57	63.76	95.93	71.78	75.68	77.74	74.97	66.65	51.32	60.54	62.9	43.88	61.57	74.72	62.4462	XP_016907968.1	UPF0598 protein CG30010 [Apis cerana]
gene-LOC107997725	LOC107997725	thioredoxin, mitochondrial	2025	1.27237	0.347522	0.0228355	0.364479	no	up	875.9	872.91	803.72	675.41	684	794.26	747.7	843.77	538.55	426	555.52	718.35	431.33	477.45	764	697.89	64.62	58.49	58.75	56.72	53.26	67.25	57.12	57.46	47.42	37.43	44.25	49.16	42.85	42.09	49.93	46.78	59.2088	44.9888	XP_016911995.1	thioredoxin, mitochondrial [Apis cerana]				K03671
gene-LOC107999258	LOC107999258	embryonic polarity protein dorsal-like	3141	0.657813	-0.60425	0.022847	0.364479	no	down	26.26	54.55	27.11	18.13	27.17	57.14	57	52.28	81.96	56.83	84.25	70.45	42.18	41.74	35.58	39.95	0.68	1.36	0.81	0.61	0.83	1.77	1.57	1.26	2.67	1.71	2.86	1.76	1.56	1.32	0.86	1.05	1.11125	1.72375	XP_016914450.1	embryonic polarity protein dorsal-like [Apis cerana]	GO:0005737;;GO:0010604;;GO:0009605;;GO:0003700;;GO:0005634;;GO:0048468;;GO:0006357;;GO:0000977;;GO:0048731	cellular_component;;biological_process;;biological_process;;molecular_function;;cellular_component;;biological_process;;biological_process;;molecular_function;;biological_process	cytoplasm;;positive regulation of macromolecule metabolic process;;response to external stimulus;;transcription factor activity, sequence-specific DNA binding;;nucleus;;cell development;;regulation of transcription from RNA polymerase II promoter;;RNA polymerase II regulatory region sequence-specific DNA binding;;system development	K02580;K09254
gene-LOC108001136	LOC108001136	membrane-associated protein Hem	4198	0.82497	-0.277587	0.0230129	0.365727	no	down	597	627	527	500	534	548	567	742	1098	892	517	495	740	665	550	450	10.79	10.11	9.16	9.89	9.95	10.98	10.66	12.22	22.93	18.47	10.12	7.95	17.29	13.99	8.65	7.32	10.47	13.34	XP_026301126.1	membrane-associated protein Hem [Apis mellifera]				K05750
gene-LOC133666759	LOC133666759	pentatricopeptide repeat-containing protein 1, mitochondrial	2358	1.21915	0.285876	0.0230677	0.365727	no	up	787	597	602	580	589	896	631	783	821	523.1	541	530	374	470	496	510	26.66	17.96	19.29	21.49	20.41	33.57	22	24	31.78	19.61	19.66	15.97	16.07	18.5	14.42	15.36	23.1725	18.9213	PBC29599.1	Pentatricopeptide repeat-containing protein [Apis cerana cerana]
gene-LOC108001918	LOC108001918	26S proteasome non-ATPase regulatory subunit 14	1026	0.889198	-0.169424	0.0230932	0.365727	no	down	1235	1219	1075	1015	963	952	1032	1271	1302	1188	1032	1174	1104	1083	1301	1101	106.92	93.74	88.24	95.6	84.97	91.53	92.8	100.1	131.72	117.4	96.29	89.51	125.93	109.96	98.06	84.95	94.2375	106.728	XP_003394136.1	26S proteasome non-ATPase regulatory subunit 14 [Bombus terrestris]	GO:0000502;;GO:0008237	cellular_component;;molecular_function	proteasome complex;;metallopeptidase activity	K11864;K09613;K03030
gene-LOC107993949	LOC107993949	gamma-aminobutyric acid receptor alpha-like, transcript variant X1	1801	0.807764	-0.307994	0.0231055	0.365727	no	down	285	252	207	189	199	184	173	282	347	366	190	199	305	270	232	179	14.16	11.49	9.61	10.83	10.3	10.01	9.12	12.89	20.14	20.91	10.34	8.73	19.43	15.62	9.85	8.03	11.0512	14.1312	XP_026298420.1	cys-loop ligand-gated ion channel subunit 8916 isoform X1 [Apis mellifera]	GO:0004890;;GO:0005230;;GO:0005254;;GO:0005886	molecular_function;;molecular_function;;molecular_function;;cellular_component	GABA-A receptor activity;;extracellular ligand-gated ion channel activity;;chloride channel activity;;plasma membrane	K05273;K05175;K05181
gene-LOC107992970	LOC107992970	adenylate cyclase type 2	3983	0.753671	-0.407992	0.0231111	0.365727	no	down	306.2	443.82	492.78	280.74	427.41	505.01	466.97	453.33	1103.69	548.72	387.08	335.88	617.1	556.63	358.93	449.78	4.89	6.04	7.47	4.69	6.88	8.54	7.39	6.5	20	10.16	6.48	4.65	12.44	10.21	5.03	6.12	6.55	9.38625	XP_016904603.1	adenylate cyclase type 2 [Apis cerana]	GO:0016020;;GO:0004016;;GO:0035556;;GO:0046872;;GO:0006171;;GO:0005524	cellular_component;;molecular_function;;biological_process;;molecular_function;;biological_process;;molecular_function	membrane;;adenylate cyclase activity;;intracellular signal transduction;;metal ion binding;;cAMP biosynthetic process;;ATP binding	K08043;K08042;K08048;K01768
gene-LOC107995402	LOC107995402	putative uncharacterized protein DDB_G0287457, transcript variant X1	2110	1.21953	0.286331	0.0232062	0.366325	no	up	446	517	435	434	461	571	499	674	578	299	281	352	308	424	430	462	17.53	18.14	16.29	18.56	18.6	24.79	20.49	24.05	26.16	13.43	11.9	12.18	15.69	19.4	14.57	16.35	19.8062	16.21	XP_016766924.2	putative uncharacterized protein DDB_G0289263 [Apis mellifera]	GO:0005737;;GO:0016310;;GO:0016301;;GO:0043227	cellular_component;;biological_process;;molecular_function;;cellular_component	cytoplasm;;phosphorylation;;kinase activity;;membrane-bounded organelle
gene-LOC107992619	LOC107992619	trimeric intracellular cation channel type 1B.1	2471	0.851828	-0.231367	0.0232233	0.366325	no	down	986	1066	957	679	869	813	888	1077	1386	1311	714	860	1129	1090	927	789	32	30.84	29.77	24.08	29	29.26	29.98	31.84	51.97	48.71	25.02	24.76	47.43	41.24	26.09	23.01	29.5963	36.0288	XP_006607465.1	trimeric intracellular cation channel type 1B.1 [Apis dorsata]	GO:0005267;;GO:0016020;;GO:0042802	molecular_function;;cellular_component;;molecular_function	potassium channel activity;;membrane;;identical protein binding	K24013
gene-LOC108004228	LOC108004228	uncharacterized LOC108004228, transcript variant X3	6227	1.13732	0.185634	0.0232651	0.366398	no	up	2669	2924	2552	2912	2455	2677	2602	3380	2978	2696	1652	2296	2034	2211	2224	2442	30.83	30.15	28.71	37.07	29.34	34.51	30.95	35.46	39.86	35.78	20.84	23.78	30.44	29.68	22.42	25.37	32.1275	28.5212	XP_016922465.1	uncharacterized protein LOC108004228 isoform X1 [Apis cerana]
gene-LOC107997214	LOC107997214	protein ILRUN, transcript variant X1	2308	0.883045	-0.179441	0.0233254	0.36676	no	down	4010.12	4611.55	4065.29	3492.02	3882.19	3499.49	3897.22	4904.53	4446.68	4962.4	3219.61	4090.25	4487.29	4856.47	4294.38	4165.48	153.17	156.98	148.59	146.05	152.15	148.33	154.93	170.77	195.99	216.89	132.44	138.72	221.61	216.62	142.25	142.71	153.871	175.904	XP_016911139.1	uncharacterized protein C6orf106 homolog [Apis cerana]				K00560
gene-LOC108003287	LOC108003287	bystin	1983	1.17455	0.232105	0.023559	0.369842	no	up	605	542	540	626	527	633	571	652	690	447	418	398	392	416	549	508	25.33	20.21	21.63	28.62	22.65	29.4	24.86	24.86	33.38	21.41	18.86	14.76	21.26	20.32	19.89	19.08	24.695	21.12	XP_016920943.1	bystin [Apis cerana]	GO:0043229	cellular_component	intracellular organelle	K14797
gene-LOC107999856	LOC107999856	U3 small nucleolar RNA-associated protein 18 homolog, transcript variant X2	4937	1.19224	0.253671	0.0237519	0.371779	no	up	565.15	433.32	350.34	359.96	400.27	445.91	357.44	543.2	467.93	332.94	330.98	360.94	315.49	273.89	294.1	356.04	9.06	6.25	5.42	6.37	6.63	7.96	5.99	7.93	8.68	6.18	5.73	5.18	6.55	5.17	4.09	5.18	6.95125	5.845	XP_026300713.1	U3 small nucleolar RNA-associated protein 18 homolog [Apis mellifera]	GO:0006364;;GO:0005730	biological_process;;cellular_component	rRNA processing;;nucleolus	K23041;K14553
gene-LOC108004016	LOC108004016	pyruvate carboxylase, mitochondrial, transcript variant X1	7426	0.815954	-0.293441	0.0237579	0.371779	no	down	2994	3982	3661	2202	4599	3896	4108	4234	4568	4223	3793	4964	3688	4701	4125	4042	27.45	38.36	35.48	24.86	48.57	42.92	42.83	39.83	52.87	48.33	42.07	44.18	50.65	57.08	38.2	38.64	37.5375	46.5025	XP_016922124.1	pyruvate carboxylase, mitochondrial isoform X1 [Apis cerana]	GO:0046872;;GO:0006090;;GO:0004736;;GO:0005524;;GO:0006094	molecular_function;;biological_process;;molecular_function;;molecular_function;;biological_process	metal ion binding;;pyruvate metabolic process;;pyruvate carboxylase activity;;ATP binding;;gluconeogenesis	K11262;K11540;K01958;K01968
gene-LOC108000663	LOC108000663	BAG domain-containing protein Samui, transcript variant X1	4548	0.729501	-0.455018	0.0239893	0.373269	no	down	1554	1172	1306	1874.08	1915.76	1585	1225.38	1800	3738	2212	2516	931	1463.97	2508.38	1790	1384	26.23	16.89	20.81	33.96	32.23	28.47	21.17	26.46	71.14	41.11	44.72	13.81	30.43	47.47	25.86	20.43	25.7775	36.8713	XP_016916633.1	BAG domain-containing protein Samui isoform X1 [Apis cerana]	GO:0051087	molecular_function	chaperone binding
gene-LOC107993401	LOC107993401	cilia- and flagella-associated protein 251-like, transcript variant X1	1961	0.693058	-0.528953	0.0241034	0.373269	no	down	81	113	129	201.04	116	135	119	113	113	218	161	191	267	93	149	186	3.54	4.25	4.79	8.49	4.79	6.89	4.94	4.06	5.35	10.58	7.39	7.34	14.9	4.36	5	6.94	5.21875	7.7325	XP_016905282.1	cilia- and flagella-associated protein 251-like [Apis cerana]	GO:0004930;;GO:0004222;;GO:0005576;;GO:0005886;;GO:0006508;;GO:0046872	molecular_function;;molecular_function;;cellular_component;;cellular_component;;biological_process;;molecular_function	G-protein coupled receptor activity;;metalloendopeptidase activity;;extracellular region;;plasma membrane;;proteolysis;;metal ion binding
gene-LOC108003239	LOC108003239	putative glucosylceramidase 4	2070	1.54808	0.630482	0.0241117	0.373269	no	up	413	462	1763	344	621	651	966	1051	387	316	567	504	534	547	350	533	16.68	16.85	69.24	15.13	25.72	29.32	40.63	38.77	17.73	14.46	25.03	17.97	28.14	25.35	12.08	19.44	31.5425	20.025	XP_016920870.1	putative glucosylceramidase 4 [Apis cerana]	GO:0004348;;GO:0006665	molecular_function;;biological_process	glucosylceramidase activity;;sphingolipid metabolic process	K01201
gene-LOC108000751	LOC108000751	uncharacterized LOC108000751, transcript variant X3	4727	1.24563	0.316879	0.0241387	0.373269	no	up	1802.35	1803	1953.24	2725	1640.76	1724	2076.63	2680.57	2359.43	2141	1224.87	1151	1648.32	1611	1399	1177.4	41.16	32.94	46.34	120.12	36.73	44.05	49.01	60.06	48.83	48.91	28.23	20.46	46.98	39.76	24.7	21.65	53.8013	34.94	XP_031370512.1	uncharacterized protein LOC102670919 isoform X1 [Apis dorsata]
gene-LOC107999007	LOC107999007	probable serine/threonine-protein kinase DDB_G0282963	3965	1.32724	0.40843	0.0241398	0.373269	no	up	254.96	273.25	246.11	212.85	240.57	394.94	203.79	352.94	391.67	134.55	190.46	126.17	158.83	214.06	160.23	196.98	4.08	2.95	3.56	3.79	4.42	7.55	3.75	5.48	7.85	2.25	3.84	1.87	3.46	3.8	2.49	2.56	4.4475	3.515	XP_016914124.1	probable serine/threonine-protein kinase DDB_G0282963 [Apis cerana]
gene-LOC107992462	LOC107992462	BLOC-1-related complex subunit 6	1148	0.859894	-0.217769	0.0241399	0.373269	no	down	518	466	464	424	403	413	406	501	631	639	458	406	569	475	432	372	38.75	31.52	33.62	34.11	31.28	34.19	31.6	33.89	55.85	54.5	36.86	26.73	55.52	41.87	27.4	25	33.62	40.4663	XP_016903822.1	BLOC-1-related complex subunit 6 isoform X1 [Apis cerana]				K20820
gene-LOC133666970	LOC133666970	uncharacterized LOC133666970	1209	0.225943	-2.14597	0.0241483	1	no	down	2	2	0	1	0	0	0	2	2	1	0	4	1	8	2	10	0.16	0.14	0	0.08	0	0	0	0.14	0.18	0.09	0	0.27	0.1	0.73	0.13	0.69	0.065	0.27375	XP_028523189.1	LOW QUALITY PROTEIN: uncharacterized protein LOC107999600 [Apis cerana]	GO:0005549;;GO:0016020;;GO:0004984	molecular_function;;cellular_component;;molecular_function	odorant binding;;membrane;;olfactory receptor activity	K22984
gene-LOC114577309	LOC114577309	uncharacterized LOC114577309	2805	4.53927	2.18246	0.0242013	1	no	up	0	4	4	7	24	2	5	7	0	0	1	0	2	8	0	0	0	0.1	0.11	0.22	0.69	0.06	0.15	0.18	0	0	0.03	0	0.07	0.26	0	0	0.18875	0.045
gene-LOC107997357	LOC107997357	NAD-dependent protein deacetylase Sirt6, transcript variant X1	2730	0.825309	-0.276994	0.0242109	0.373269	no	down	546	575	462	381	481	527	419	578	946	675	462	385	647	602	465	432	15.81	15.04	12.78	12.15	14.3	16.93	12.63	15.44	31.71	22.4	14.32	9.99	24.33	20.45	11.68	11.55	14.385	18.3038	XP_016911388.1	NAD-dependent protein deacetylase Sirt6 [Apis cerana]	GO:0016740;;GO:0046872;;GO:0070403	molecular_function;;molecular_function;;molecular_function	transferase activity;;metal ion binding;;NAD+ binding	K11412;K11416;K11417;K11414;K11415
gene-LOC107995976	LOC107995976	putative Dol-P-Glc:Glc(2)Man(9)GlcNAc(2)-PP-Dol alpha-1,2-glucosyltransferase	1749	1.25895	0.332221	0.024217	0.373269	no	up	557.23	418.14	276	346.39	336.3	362.3	468.36	686.22	407.46	254.44	327.35	280	290	329.42	323.34	345.18	27.1	18.11	12.82	18.38	16.77	19.55	23.68	30.38	22.9	14.15	17.13	12.05	18.29	18.71	13.59	15.04	20.8487	16.4825	XP_016909289.1	putative Dol-P-Glc:Glc(2)Man(9)GlcNAc(2)-PP-Dol alpha-1,2-glucosyltransferase [Apis cerana]	GO:0006488;;GO:0016020;;GO:0106073	biological_process;;cellular_component;;molecular_function	dolichol-linked oligosaccharide biosynthetic process;;membrane;;dolichyl pyrophosphate Glc2Man9GlcNAc2 alpha-1,2-glucosyltransferase activity	K03850
gene-LOC107994522	LOC107994522	hormone-sensitive lipase, transcript variant X2	2756	0.835622	-0.259078	0.0242247	0.373269	no	down	586	563	543	490	512	611	562	699	1019	922	467	557	680	567	570	470	15.51	13.15	13.53	14.24	13.45	18.42	15.49	16.65	32.3	28.46	13.21	12.72	23.09	17.67	12.93	11.18	15.055	18.945	XP_016906975.1	hormone-sensitive lipase [Apis cerana]	GO:0008203;;GO:0016298;;GO:0016042	biological_process;;molecular_function;;biological_process	cholesterol metabolic process;;lipase activity;;lipid catabolic process	K07188
gene-LOC107993605	LOC107993605	armadillo repeat-containing protein 6 homolog	1630	0.852637	-0.229996	0.0242538	0.373269	no	down	402	389	293	247	349	299	321	335	468	481	291	298	358	357	355	336	18.73	15.94	13.34	12.12	16.72	14.97	15.27	14.17	24.7	25.91	14.71	12.26	20.55	19.37	14.35	13.32	15.1575	18.1462	XP_016905604.1	armadillo repeat-containing protein 6 homolog [Apis cerana]				K24166
gene-LOC108003877	LOC108003877	uncharacterized LOC108003877	8637	1.23298	0.302144	0.0242703	0.373269	no	up	287	297	267	235	270	310	285	453	352	282	183	154	269	267	187	161	2.43	2.24	2.17	2.17	2.36	2.9	2.51	3.49	3.44	2.73	1.68	1.16	2.93	2.62	1.38	1.23	2.53375	2.14625	XP_015522331.1	uncharacterized protein LOC107226138 [Neodiprion lecontei]	GO:0016020	cellular_component	membrane
gene-LOC108004190	LOC108004190	excitatory amino acid transporter 3-like	2121	0.759016	-0.397798	0.0243371	0.373712	no	down	83.23	85.03	68.86	36.95	62.9	74.12	64.51	60.66	105.62	64.81	103.86	76.74	79.57	65.85	69.4	98.31	4.51	4.16	3.8	2.09	3.21	4.37	4	3.26	5.99	4.11	6.12	3.88	5.01	4.5	3.31	4.84	3.675	4.72	XP_028525727.1	excitatory amino acid transporter 3-like isoform X1 [Apis cerana]	GO:0016020;;GO:0015293	cellular_component;;molecular_function	membrane;;symporter activity	K05613;K05614
gene-LOC107999779	LOC107999779	protein yellow	1535	0.759667	-0.396561	0.0244568	0.37463	no	down	7412	6134	5881	2834	5566	5412	7794	6172	5978	6547	7768	8239	5362	7736	7640	8353	419.48	309.57	318.18	175.06	323.48	340.29	458.81	318.28	391.36	424.22	472.55	413.44	394.65	512.8	374.2	424.4	332.894	425.952	XP_016915294.1	protein yellow [Apis cerana]	GO:0022857;;GO:0016020	molecular_function;;cellular_component	transmembrane transporter activity;;membrane
gene-LOC108002282	LOC108002282	uncharacterized LOC108002282	3072	0.589428	-0.762612	0.0244729	0.37463	no	down	17	26	29	23	14	8	21	25	62	8	30	24	27	61	31	21	0.43	0.59	0.71	0.64	0.37	0.23	0.56	0.58	1.82	0.23	0.82	0.54	0.89	1.81	0.68	0.48	0.51375	0.90875	XP_043789037.1	uncharacterized protein LOC122712994 [Apis laboriosa]				K22984
gene-LOC108004505	LOC108004505	protein quick-to-court, transcript variant X1	6613	1.17304	0.230256	0.024611	0.37572	no	up	334	305	345	371	347	348	319	516	379	336	222	211	298	304	300	286	3.75	3.07	3.74	4.56	4.02	4.34	3.73	5.27	4.9	4.34	2.71	2.11	4.31	3.97	2.93	2.9	4.06	3.52125	XP_016922952.1	uncharacterized protein LOC108004505 isoform X1 [Apis cerana]
gene-LOC108002030	LOC108002030	uncharacterized LOC108002030	1912	2.11307	1.07934	0.0246498	0.37572	no	up	381.19	1503.75	623.91	383.07	3823.52	391.99	1443.1	1348.04	338.58	300.33	430.47	726.01	559.08	926.8	673.75	383.04	16.66	58.54	26.08	18.28	171.54	19.01	65.59	53.66	17.1	15.02	20.27	28.11	31.67	47.29	25.48	15.02	53.67	24.995	XP_043795092.1	uncharacterized protein LOC122716255 [Apis laboriosa]
gene-LOC108002179	LOC108002179	ceramide transfer protein, transcript variant X1	2852	0.829925	-0.268948	0.0246586	0.37572	no	down	518	542	512	386	550	565	505	689	956	766	515	410	680	639	510	443	15.06	13.75	14.5	12.21	16.18	17.89	14.93	17.87	31.34	24.74	15.73	10.42	24.85	21.03	12.89	11.62	15.2988	19.0775	XP_016919194.1	collagen type IV alpha-3-binding protein isoform X1 [Apis cerana]	GO:0005794;;GO:0005783;;GO:0008289;;GO:0005581	cellular_component;;cellular_component;;molecular_function;;cellular_component	Golgi apparatus;;endoplasmic reticulum;;lipid binding;;collagen trimer	K20456;K20465;K08283
gene-LOC108004074	LOC108004074	mitochondrial-processing peptidase subunit alpha-like	5401	0.879656	-0.184988	0.0248195	0.377308	no	down	2004	2449	2107	2018	1904	2292	2182	2456	3173	3043	1786	2076	2514	2245	2175	1902	39.5	43.15	40.35	43.53	38.35	49.37	44.77	44.18	72.32	68.39	38.64	36.07	63.84	50.9	37.9	33.82	42.9	50.235	XP_026295413.1	mitochondrial-processing peptidase subunit alpha [Apis mellifera]	GO:0006508;;GO:0046872;;GO:0004222	biological_process;;molecular_function;;molecular_function	proteolysis;;metal ion binding;;metalloendopeptidase activity	K01412;K17732
gene-LOC108000253	LOC108000253	vesicular glutamate transporter 3, transcript variant X1	3456	1.24081	0.311285	0.02486	0.377308	no	up	1349.38	1157.23	946.02	1307.53	1128.68	1247.58	881.98	1495.79	1525.07	1189.65	667.49	698.77	1055.62	841.16	666.1	751.63	15.92	12.18	10.64	16.73	13.48	16.16	10.75	15.79	20.52	15.7	8.47	7.25	15.64	11.33	6.72	8.05	13.9563	11.71	XP_043786751.1	sialin isoform X1 [Apis laboriosa]	GO:0022857;;GO:0016020	molecular_function;;cellular_component	transmembrane transporter activity;;membrane	K12301;K08193
gene-LOC108000557	LOC108000557	ammonium transporter Rh type B, transcript variant X2	2253	0.697134	-0.520493	0.0249075	0.377308	no	down	168.51	188.54	238.75	104.87	255.06	136.99	312.22	232.73	378.83	417.41	350.68	251.75	251.06	284.5	122.79	181.31	6.95	6.51	8.96	5.33	10.28	5.74	13.65	8.83	17.91	18.36	14.47	8.84	13.34	12.86	4.69	7.05	8.28125	12.19	XP_016916446.1	LOW QUALITY PROTEIN: ammonium transporter Rh type B [Apis cerana]	GO:0008519;;GO:0005886	molecular_function;;cellular_component	ammonium transmembrane transporter activity;;plasma membrane	K06580
gene-LOC107994986	LOC107994986	peptidyl-prolyl cis-trans isomerase FKBP4, transcript variant X1	1874	0.754282	-0.406825	0.0249373	0.377308	no	down	1922.39	1904.44	1538.5	1616.15	3127.5	1806.47	1907.71	1952.48	2959.43	1597.56	2999.42	2300.06	1948.75	2959.38	3150.02	1818.81	89.84	79.34	68.76	82.31	150.54	93.58	92.63	83.11	160.09	85.37	151.08	95.07	118.11	161.35	127.2	76.27	92.5138	121.817	XP_016907682.1	FK506-binding protein 59 isoform X1 [Apis cerana]	GO:0005829;;GO:0005874;;GO:0005739;;GO:0003755	cellular_component;;cellular_component;;cellular_component;;molecular_function	cytosol;;microtubule;;mitochondrion;;peptidyl-prolyl cis-trans isomerase activity	K09577;K14826;K09568;K09571;K09572
gene-LOC108002751	LOC108002751	mitochondrial amidoxime-reducing component 1, transcript variant X2	2419	0.807539	-0.308397	0.0249545	0.377308	no	down	829.23	1036.49	1119.96	740.43	1259.04	850.89	759.11	1379.82	1018.49	1692.29	972.08	1183.11	1129.79	1095.03	1105.57	1053.23	32.24	35.47	40.58	30.2	49.47	36.2	30.26	46.86	44.66	73.5	40.05	40.51	54.69	46.91	35.92	36.53	37.66	46.5962	XP_028524952.1	mitochondrial amidoxime-reducing component 1 [Apis cerana]	GO:0003824;;GO:0016020;;GO:0030170;;GO:0030151	molecular_function;;cellular_component;;molecular_function;;molecular_function	catalytic activity;;membrane;;pyridoxal phosphate binding;;molybdenum ion binding
gene-LOC107995091	LOC107995091	mitochondrial Rho GTPase, transcript variant X1	3429	0.854788	-0.226361	0.025002	0.377446	no	down	761.14	868.6	738.63	809.25	763.1	781.09	746.7	994.01	1099.21	1216.37	693.4	653.33	1060.06	909.07	885.34	695.03	17.43	17.73	16.27	20.35	18.03	19.84	17.82	20.77	29.15	31.98	17.14	13.31	31.37	24.27	17.65	14.34	18.53	22.4013	XP_016907826.1	mitochondrial Rho GTPase isoform X1 [Apis cerana]	GO:0003924;;GO:0005741;;GO:0005509;;GO:0007264;;GO:0007005;;GO:0005525	molecular_function;;cellular_component;;molecular_function;;biological_process;;biological_process;;molecular_function	GTPase activity;;mitochondrial outer membrane;;calcium ion binding;;small GTPase mediated signal transduction;;mitochondrion organization;;GTP binding	K07847;K07874;K07865;K07834;K07870
gene-LOC107999861	LOC107999861	uncharacterized LOC107999861	1457	1.23235	0.301408	0.0251127	0.377741	no	up	918.32	891	682	784	721	858	777	841	675	472	511	743	502	549	802	682	46.73	38.72	33.23	43.03	36.73	44.4	40.9	38.85	33.69	26.77	27.42	33.22	30.98	28.63	34.47	29.24	40.3237	30.5525	XP_006624168.1	uncharacterized protein LOC102678228 [Apis dorsata]
gene-LOC108000771	LOC108000771	zinc finger protein 845-like, transcript variant X1	2390	0.845359	-0.242364	0.0251286	0.377741	no	down	254.73	312.75	217.67	197.42	299.04	258.52	221.07	310	449.13	344.58	236.53	251.21	281	272.28	278.53	223.56	10.43	11.23	8.36	8.73	12.22	12	9.7	11.32	19.77	16.43	9.91	9.19	15.13	12.71	9.98	8.33	10.4987	12.6813	XP_016916859.1	zinc finger protein 845-like isoform X1 [Apis cerana]	GO:0005634;;GO:0008270	cellular_component;;molecular_function	nucleus;;zinc ion binding	K09228
gene-LOC107996316	LOC107996316	phospholipid phosphatase 5, transcript variant X1	1346	1.21379	0.279519	0.0251367	0.377741	no	up	1264.18	1169.39	911.9	963.87	960.72	1031.86	989.02	1245.95	728.81	743.07	851.43	833.66	641.65	787.76	993.07	972.84	85.26	70.12	58.53	70.84	66.21	77.24	69.3	76.48	56.87	57.23	61.57	49.62	56.21	62.19	57.64	58.61	71.7475	57.4925	XP_016909788.1	phospholipid phosphatase 5 isoform X1 [Apis cerana]	GO:0006644;;GO:0016020;;GO:0008195	biological_process;;cellular_component;;molecular_function	phospholipid metabolic process;;membrane;;phosphatidate phosphatase activity	K01080;K18693
gene-LOC107998571	LOC107998571	FIGNL1-interacting regulator of recombination and mitosis-like	2987	0.771724	-0.373844	0.0252346	0.378044	no	down	64	70	75	42	82	73	71	65	122	102	68	61	93	103	72	52	1.68	1.64	1.89	1.2	2.21	2.12	1.94	1.55	3.7	3.06	1.93	1.42	3.15	3.15	1.64	1.23	1.77875	2.41	XP_016913396.1	uncharacterized protein C1orf112 homolog [Apis cerana]
gene-LOC107997717	LOC107997717	UDP-glucosyltransferase 2, transcript variant X7	1962	0.772713	-0.371995	0.0252476	0.378044	no	down	1119	1602	1536	1196	971	762	1496	1940	1559	1660	1323	1579	1855	2286	1283	1281	43.16	56.55	57.08	50.47	39.01	32.25	60.43	68.74	69.43	74.81	54.42	54.61	90.28	100.05	43.86	44.19	50.9612	66.4562	XP_028522459.1	UDP-glucuronosyltransferase 1-6 [Apis cerana]	GO:0016020;;GO:0008194	cellular_component;;molecular_function	membrane;;UDP-glycosyltransferase activity	K00699
gene-LOC108001215	LOC108001215	cAMP-dependent protein kinase catalytic subunit PRKX, transcript variant X3	6865	1.44711	0.533178	0.0252919	0.378044	no	up	566.75	499.87	813.41	1665.28	476.89	737.66	514.98	738.06	563.74	701.81	424.47	425.15	514.66	409.01	450.16	547.6	11.98	8.95	13.71	32.31	9.01	15.1	9.38	12.9	12.05	14.95	8.2	7.22	12.79	8.73	8.56	9.18	14.1675	10.21	XP_006616047.1	cAMP-dependent protein kinase catalytic subunit PRKX isoform X1 [Apis dorsata]	GO:0004674;;GO:0005524;;GO:0016310	molecular_function;;molecular_function;;biological_process	protein serine/threonine kinase activity;;ATP binding;;phosphorylation	K04345;K19584;K04688
gene-LOC107997811	LOC107997811	protein similar, transcript variant X1	9654	1.24598	0.317282	0.0253422	0.378044	no	up	10803.7	11632.6	14261.9	13937.3	10329.5	7965.97	9872.23	17845.6	8581.15	10152.6	7080.09	10712.7	8630.22	8782.05	8941.73	9651.43	91.21	87.62	112.72	129.76	89.5	74.22	87.25	134.36	83.66	98.38	64.88	79.5	94.44	86.93	65.29	72.43	100.83	80.6887	XP_016912149.2	protein similar isoform X1 [Apis cerana]	GO:0005737;;GO:0003700;;GO:0005634;;GO:0048856;;GO:0045944;;GO:0005667;;GO:0003677;;GO:0046983	cellular_component;;molecular_function;;cellular_component;;biological_process;;biological_process;;cellular_component;;molecular_function;;molecular_function	cytoplasm;;transcription factor activity, sequence-specific DNA binding;;nucleus;;anatomical structure development;;positive regulation of transcription from RNA polymerase II promoter;;transcription factor complex;;DNA binding;;protein dimerization activity	K09097;K08268;K09093;K09098
gene-LOC108002152	LOC108002152	3-hydroxyisobutyrate dehydrogenase, mitochondrial, transcript variant X1	1191	0.755579	-0.404345	0.0253605	0.378044	no	down	114	170	139	66	133	182	158	131.25	164	129	176	155	154	178	171	223	9.13	12.21	10.59	5.79	11.03	16.24	13.17	9.62	15.38	11.85	15.12	10.99	16.11	16.79	11.78	15.95	10.9725	14.2462	XP_028524642.1	3-hydroxyisobutyrate dehydrogenase, mitochondrial isoform X1 [Apis cerana]	GO:0051287;;GO:0050661;;GO:0008442;;GO:0006574	molecular_function;;molecular_function;;molecular_function;;biological_process	NAD binding;;NADP binding;;3-hydroxyisobutyrate dehydrogenase activity;;valine catabolic process	K00020
gene-LOC107993129	LOC107993129	snRNA-activating protein complex subunit 3	2302	1.15899	0.212871	0.0253873	0.378044	no	up	425.24	377.88	300.8	299.52	377.34	417.1	361.02	392.33	371.48	358.22	261.22	251.54	276.66	260.21	317.27	322.27	15.38	12.51	10.83	12.09	14.6	17.27	13.99	13.65	16.32	15.9	10.56	8.44	13.13	11.22	10.89	10.6	13.79	12.1325	XP_016904862.1	snRNA-activating protein complex subunit 3 [Apis cerana]	GO:0005634;;GO:0003677	cellular_component;;molecular_function	nucleus;;DNA binding	K15210
gene-LOC107999607	LOC107999607	serine/threonine-protein kinase PLK1, transcript variant X1	8784	1.21986	0.286712	0.0254388	0.37813	no	up	388.12	410.93	344.83	439.87	342.01	339.46	370.44	508.66	465.46	380.89	265.72	211.5	375.82	298.27	220.62	249.75	3.22	3.05	2.76	4	2.93	3.13	3.2	3.85	4.47	3.63	2.39	1.56	4.03	2.88	1.6	1.87	3.2675	2.80375	XP_016915040.1	serine/threonine-protein kinase PLK1 isoform X1 [Apis cerana]	GO:0004674;;GO:0005524;;GO:0016310	molecular_function;;molecular_function;;biological_process	protein serine/threonine kinase activity;;ATP binding;;phosphorylation	K08861;K11481;K08863;K08798;K06631
gene-LOC108000979	LOC108000979	non-structural maintenance of chromosomes element 4 homolog A, transcript variant X1	1833	1.19617	0.258421	0.0254699	0.37813	no	up	686.99	545.84	475.4	391.11	471.5	556.76	468.05	621.15	528.36	452.25	335.39	431.02	331.87	319.73	463.87	466.1	35.34	25.3	23.89	22.17	24.94	32.52	24.76	28.92	31.95	26.3	18.4	19.52	22.2	19.05	20.6	21.87	27.23	22.4862	XP_043786043.1	EP300-interacting inhibitor of differentiation 3 isoform X1 [Apis laboriosa]	GO:0006310;;GO:0005634;;GO:0030915;;GO:0006281	biological_process;;cellular_component;;cellular_component;;biological_process	DNA recombination;;nucleus;;Smc5-Smc6 complex;;DNA repair	K22825;K02133
gene-LOC107999858	LOC107999858	uncharacterized LOC107999858	1006	0.780249	-0.357993	0.0255828	0.378415	no	down	228.39	197.46	162.78	93.02	214.94	215.06	134.8	189	215	227.68	195.72	265.4	187.15	191.35	208.24	228.53	20.53	15.44	14.53	9.62	18.14	21.75	13.48	16.34	23.63	24.28	18.86	20.99	21.67	19.97	17.07	19.6	16.2288	20.7587	XP_028523485.1	uncharacterized protein LOC107999858 [Apis cerana]	GO:0016020	cellular_component	membrane	K18758
gene-LOC107998457	LOC107998457	receptor expression-enhancing protein 2, transcript variant X1	2965	0.87902	-0.186031	0.0255956	0.378415	no	down	2426	3055	2824	2497	2425	2383	2646	3099	3278	3922.98	2310	2605	2738	3061	2662	2489	47.06	53.01	52.54	53.5	48.58	51.34	53.49	54.6	72.54	86.19	47.99	44.57	69.67	68.26	44.58	43.62	51.765	59.6775	PBC28270.1	Receptor expression-enhancing protein [Apis cerana cerana]	GO:0016020	cellular_component	membrane	K17279;K17338
gene-LOC107993170	LOC107993170	CCR4-NOT transcription complex subunit 6, transcript variant X1	927	1.23364	0.302916	0.0256045	0.378415	no	up	415.05	471.27	360.94	562.32	354	370	298.2	442.44	384	286	340	256	339	332	312.15	270.48	17.34	20.71	15.18	23.61	26.93	17.12	14.76	23.75	15.21	18.27	15.58	13.56	25	21.25	22.01	13.68	19.925	18.07	XP_006615828.1	CCR4-NOT transcription complex subunit 6-like isoform X1 [Apis dorsata]
gene-LOC108000767	LOC108000767	inhibitor of growth protein 3, transcript variant X1	2727	0.788713	-0.342427	0.0256554	0.378599	no	down	122.51	183.02	230.54	197.24	176.94	143.75	180.44	206.87	316	297.94	139.81	177.57	227.37	235.11	215.43	152.5	3.56	4.74	6.42	6.26	5.29	4.63	5.45	5.47	10.6	9.9	4.38	4.58	8.54	7.95	5.43	3.98	5.2275	6.92	NP_001229446.1	inhibitor of growth protein 3 [Apis mellifera]	GO:0006325;;GO:0004252;;GO:0005634;;GO:0046872;;GO:0006508	biological_process;;molecular_function;;cellular_component;;molecular_function;;biological_process	chromatin organization;;serine-type endopeptidase activity;;nucleus;;metal ion binding;;proteolysis	K19197;K11319;K11345
gene-LOC107992620	LOC107992620	serine/threonine-protein kinase Pink1, mitochondrial, transcript variant X1	2841	0.810218	-0.303618	0.0258327	0.379654	no	down	3222.14	3421.26	3116.58	2406.78	3093.86	3484.22	3186.58	3793.8	7165.73	4733.17	2952.28	2491.89	4080.72	3514.37	3140.77	2681.84	92.17	87.24	85.53	75.3	91.13	110.49	94.85	98.81	237.01	154.98	91.22	63.27	151.14	117.11	78.01	68.93	91.94	120.209	XP_016904112.1	serine/threonine-protein kinase PINK1, mitochondrial [Apis cerana]	GO:0016310;;GO:0005524;;GO:0004672	biological_process;;molecular_function;;molecular_function	phosphorylation;;ATP binding;;protein kinase activity	K05688;K04422
gene-LOC133666953	LOC133666953	uncharacterized LOC133666953, transcript variant X2	1195	0.65134	-0.618517	0.0258668	0.379654	no	down	10.33	34.49	40.4	25.88	36	12.6	23	42.72	29.16	41.94	45.21	41.02	34.78	25.69	52.3	49.77	1.08	2.93	4.31	3.16	3.56	1.53	2.58	3.89	3.27	4.93	4.8	3.86	4.9	2.94	4.55	4.62	2.88	4.23375
gene-LOC133667369	LOC133667369	uncharacterized LOC133667369	1100	0.771214	-0.374798	0.0258963	0.379654	no	down	130.32	131.29	115.06	102.82	47.86	93.25	79.12	106.39	176.79	116.64	116.07	109.5	108.41	116.32	146.54	100.17	9.78	7.65	6.12	6.1	3.29	5.89	5.84	6.35	10.99	7.91	7.79	5.55	8.01	6.66	6.98	5.06	6.3775	7.36875
gene-LOC133667325	LOC133667325	uncharacterized LOC133667325	659	0.553219	-0.854076	0.0259522	1	no	down	10.81	17.48	10.73	9.68	7.7	8.38	8.17	9.15	8.91	3.45	21.95	19.3	15.17	14.11	26.68	26.64	2.12	3.03	1.95	2.05	1.51	1.83	1.66	1.63	2.03	0.77	4.5	3.29	3.92	3.29	4.39	4.59	1.9725	3.3475
gene-LOC108000376	LOC108000376	coatomer subunit gamma, transcript variant X1	3029	0.8068	-0.309716	0.025956	0.379654	no	down	2422.67	2700.63	2332.13	2187.22	2590.89	2459.1	2575.55	3537.67	3895.12	4574.74	2048.12	2042.08	3683.41	3696.81	2552.5	2131.18	46.51	46.39	42.48	44.36	51.41	52.71	50.67	61.5	91.84	101.04	43.95	32.96	90.99	79.59	42.57	34.72	49.5037	64.7075	XP_016916162.1	coatomer subunit gamma isoform X1 [Apis cerana]	GO:0006886;;GO:0000139;;GO:0030126;;GO:0016192;;GO:0005198	biological_process;;cellular_component;;cellular_component;;biological_process;;molecular_function	intracellular protein transport;;Golgi membrane;;COPI vesicle coat;;vesicle-mediated transport;;structural molecule activity	K17267
gene-LOC108003561	LOC108003561	protein quiver, transcript variant X1	5735	0.851199	-0.232432	0.0259721	0.379654	no	down	6905.11	7214	7053.97	5834.88	7011	6971	6177.99	8914.75	9906.82	11598	5378.99	6468.65	8622.72	7774.98	6452.86	6621.9	66.4	62.1	65.9	62.64	70.96	74.85	62.85	78.89	111.12	131.88	56.38	56.09	109.15	89.3	55.04	58.25	68.0738	83.4013	XP_003697988.1	protein quiver isoform X1 [Apis florea]	GO:0032222;;GO:0034235;;GO:0048511;;GO:0045187;;GO:0098552;;GO:0030431;;GO:0005886	biological_process;;molecular_function;;biological_process;;biological_process;;cellular_component;;biological_process;;cellular_component	regulation of synaptic transmission, cholinergic;;GPI anchor binding;;rhythmic process;;regulation of circadian sleep/wake cycle, sleep;;side of membrane;;sleep;;plasma membrane
gene-LOC133665627	LOC133665627	major royal jelly protein 1	1635	3.08034	1.62309	0.0259924	0.379654	no	up	13.2	20.33	99.38	20.1	460.87	14.49	69.44	26.28	30.81	11	30.52	49.65	17.75	25.67	10.4	46.87	0.9	1.15	5.31	1.48	25.43	1.65	4.12	1.74	2.35	1.09	1.89	2.84	1.77	1.92	0.61	2.89	5.2225	1.92	AAM88281.2	major royal jelly protein MRJP1 precursor [Apis cerana]	GO:0031640;;GO:0050832;;GO:0050830;;GO:0005576;;GO:0050829;;GO:0048650	biological_process;;biological_process;;biological_process;;cellular_component;;biological_process;;biological_process	killing of cells of other organism;;defense response to fungus;;defense response to Gram-positive bacterium;;extracellular region;;defense response to Gram-negative bacterium;;caste determination, influence by environmental factors
gene-LOC114577277	LOC114577277	uncharacterized LOC114577277	6323	1.55277	0.634844	0.0260225	0.379654	no	up	82	81.05	78	185.27	77	45	70	80	37	34	51	70	46	54	50	82	0.96	0.85	0.88	2.37	0.93	0.58	0.85	0.85	0.5	0.46	0.65	0.73	0.69	0.73	0.51	0.86	1.03375	0.64125
gene-LOC107995604	LOC107995604	integrator complex subunit 13, transcript variant X1	2117	0.865142	-0.208992	0.0261086	0.379654	no	down	543	555	511	390	527	527	558	662	776	692	496	458	710	578	517	464	17.95	16.16	15.94	13.66	17.13	19.19	19.23	19.43	30.66	26.37	17.98	12.91	28.97	20.55	14.66	12.99	17.3362	20.6363	XP_016908706.1	integrator complex subunit 13 [Apis cerana]	GO:0005634;;GO:0051321;;GO:0048471	cellular_component;;biological_process;;cellular_component	nucleus;;meiotic cell cycle;;perinuclear region of cytoplasm
gene-LOC107996173	LOC107996173	uncharacterized LOC107996173	1876	1.31087	0.390522	0.0261496	0.379654	no	up	494.85	356.79	342.78	292.03	385.76	524.69	367.8	458.74	439.59	234.35	301.93	316.51	145.25	230.53	327.08	330.02	23.54	15.51	16.04	15.16	19.64	28.37	18.19	20.3	24.34	13.33	15.84	13.88	9.45	13	13.66	14.44	19.5938	14.7425	XP_016909582.1	uncharacterized protein LOC107996173 [Apis cerana]
gene-LOC108000335	LOC108000335	nostrin, transcript variant X1	7262	0.796651	-0.327981	0.0261673	0.379654	no	down	463.38	411.4	419.31	354.5	412.07	540.07	473.48	570	828.63	636.2	553.65	325.53	660.76	582.29	339.98	440.89	10.01	7.72	8.11	8	8.48	12.37	10.28	10.03	19.83	14.69	12.16	5.94	17.2	13.48	6.14	8.07	9.375	12.1888	XP_006622790.1	uncharacterized protein LOC102676392 isoform X1 [Apis dorsata]				K07525;K20045;K20126;K20125
gene-LOC107998586	LOC107998586	uncharacterized LOC107998586, transcript variant X4	2028	1.24813	0.319774	0.0262129	0.379654	no	up	464.36	504.1	515.59	451.04	618.98	534.95	497.63	710.54	752.39	435.5	314.44	247.56	486.55	421.48	313.14	349.48	4.09	4.42	4.45	4.89	5.34	4.54	3.84	5.88	8.23	6.07	3.6	2.59	6.97	6.74	4.36	2.89	4.68125	5.18125	PBC26269.1	hypothetical protein APICC_07852 [Apis cerana cerana]				K26090
gene-LOC107992553	LOC107992553	uncharacterized LOC107992553	7544	0.762366	-0.391445	0.0262354	0.379654	no	down	311	289	296	180	262	221.22	240	226	274	420	279	356	270	363	167	369	4.19	3.47	3.76	2.67	3.65	3.29	3.35	2.74	4.26	6.5	4.1	4.3	4.72	5.69	1.94	4.51	3.39	4.5025	XP_031367937.1	LOW QUALITY PROTEIN: uncharacterized protein LOC102671922 [Apis dorsata]				K24517
gene-LOC107999485	LOC107999485	dnaJ homolog subfamily C member 4-like	1483	1.25754	0.330608	0.0262761	0.379654	no	up	851	840	699.13	739	645.49	1135.18	849.17	920.12	703.12	494	637.39	687.14	423	580	661.43	792	66.96	57.54	49.59	60.5	48.86	95.01	67.9	64.99	59.55	43.26	52.31	45.57	42.76	51.88	43.05	51.58	63.9188	48.745	PBC29525.1	DnaJ subfamily C member [Apis cerana cerana]	GO:0016758;;GO:0016020	molecular_function;;cellular_component	transferase activity, transferring hexosyl groups;;membrane	K09502;K09511
gene-LOC107999089	LOC107999089	anaphase-promoting complex subunit cdh1, transcript variant X1	6050	0.805771	-0.311559	0.0262764	0.379654	no	down	1128	1323	1209	1229	906	933	1111	1515	1338	2160	1013	1024	1708	1435	1095	1233	20.49	18.75	17.63	24.27	13.2	15.66	18.21	20.44	26.26	39.82	16.12	14.66	31.08	23.84	12.95	17.91	18.5813	22.83	XP_016914248.1	anaphase-promoting complex subunit cdh1 [Apis cerana]	GO:0005634;;GO:0003677	cellular_component;;molecular_function	nucleus;;DNA binding	K16796;K09270;K23581;K09267
gene-LOC107998202	LOC107998202	amphoterin-induced protein 2, transcript variant X3	9877	1.17079	0.227479	0.0263173	0.379654	no	up	1305	1419	1328	1374	1470	1279	1269	1792	1271	1264	697	1214	1061	1131	1225	1208	7.98	7.6	7.65	9.64	9.67	8.59	8.06	10.02	8.9	8.94	4.58	6.8	8.05	7.96	6.87	6.74	8.65125	7.355	XP_016912843.1	amphoterin-induced protein 2 [Apis cerana]	GO:0016020;;GO:0004180	cellular_component;;molecular_function	membrane;;carboxypeptidase activity	K23533
gene-LOC107999943	LOC107999943	uncharacterized LOC107999943	6442	0.762345	-0.391484	0.026344	0.379654	no	down	251.76	199.5	287	226.35	193.35	145.77	174.36	283.03	339.35	476.86	187	218.76	325.64	261.12	214.02	191	7	9.68	7.05	9.31	8.39	8.37	4.73	17.09	21.29	23.73	9.92	7.87	13.94	16.66	7.93	12.14	8.9525	14.185	XP_028523521.1	uncharacterized protein LOC107999943 [Apis cerana]
gene-LOC133666420	LOC133666420	uncharacterized LOC133666420	1781	4.75181	2.24848	0.0263832	1	no	up	3	1	4	8	1	3	0	4	2	1	0	0	0	0	0	2	0.14	0.04	0.18	0.42	0.05	0.16	0	0.17	0.11	0.05	0	0	0	0	0	0.09	0.145	0.03125
gene-LOC108001530	LOC108001530	uncharacterized LOC108001530	519	7.04416	2.81643	0.0263868	1	no	up	0	0	5	1	2	2	2	2	0	0	0	0	0	0	1	0	0	0	1.45	0.34	0.63	0.72	0.66	0.58	0	0	0	0	0	0	0.26	0	0.5475	0.0325	KAG6800420.1	L-lactate dehydrogenase [Apis mellifera caucasica]				K00016
gene-LOC108000488	LOC108000488	ankyrin repeat domain-containing protein 65-like, transcript variant X1	2720	0.697504	-0.519728	0.0264319	0.380365	no	down	1181.71	2959.33	2439.7	4173.49	2344.91	1674.75	2129.6	2443.76	2698.21	3191.67	2174.07	2499.45	3580.99	2765.09	5249.11	4254.91	35.61	78.26	69.5	136.24	71.88	55.25	65.62	66.71	58.44	59.57	70.16	66.04	136.9	96.39	135.6	114.25	72.3838	92.1688	XP_003691235.1	ankyrin repeat domain-containing protein 65 [Apis florea]				K20032
gene-LOC108004343	LOC108004343	homeobox protein aristaless, transcript variant X1	5130	0.797923	-0.325678	0.026487	0.380601	no	down	858	1194	1291	889	1399	1244	1303	1545	1303	2084	945	1600	1272	1226	1520	1525	17.14	20.71	24.83	18.75	28.47	26.65	26.55	27.8	29.87	46.27	19.68	27.87	32.14	26.6	25.68	25.6	23.8625	29.2138	XP_016922671.1	homeobox protein aristaless isoform X1 [Apis cerana]	GO:0005634;;GO:0000981;;GO:0003677	cellular_component;;molecular_function;;molecular_function	nucleus;;RNA polymerase II transcription factor activity, sequence-specific DNA binding;;DNA binding	K09332;K09452;K24895
gene-LOC107996065	LOC107996065	mitochondrial sodium/calcium exchanger protein	2276	2.65927	1.41103	0.0265321	1	no	up	7	4	12	2	7	4	2	7	3	1	0	2	1	0	5	4	0.25	0.13	0.41	0.08	0.26	0.16	0.07	0.23	0.12	0.04	0	0.06	0.05	0	0.15	0.13	0.19875	0.06875	XP_043802009.1	mitochondrial sodium/calcium exchanger protein-like [Apis laboriosa]	GO:0015297;;GO:0016020;;GO:0008194;;GO:0006816	molecular_function;;cellular_component;;molecular_function;;biological_process	antiporter activity;;membrane;;UDP-glycosyltransferase activity;;calcium ion transport	K13752;K13750;K13754
gene-LOC133666442	LOC133666442	uncharacterized LOC133666442, transcript variant X2	1280	2.25427	1.17266	0.0265727	1	no	up	10	16	7	17	8	3	10	16	3	5	7	0	3	0	8	10	0.72	1.39	0.48	1.74	0.68	0.24	0.75	1.24	0.34	0.56	1.7	0	0.28	0	0.67	0.64	0.905	0.52375
gene-LOC133666951	LOC133666951	uncharacterized LOC133666951	618	1.30357	0.382468	0.0266058	0.380639	no	up	259.96	208.98	172.88	246.9	159.87	192.8	213.95	265.95	150	165	214.98	187.93	106	118.87	135.76	153.8	57.6	40.78	35.36	58.88	35.33	47.62	49.07	53.45	38.51	41.44	49.51	36.02	31.03	31.36	25.11	29.79	47.2612	35.3462	PBC26661.1	hypothetical protein APICC_04477 [Apis cerana cerana]
gene-LOC107998319	LOC107998319	semaphorin-2A, transcript variant X1	10245	0.878236	-0.18732	0.0266458	0.380639	no	down	1023	1129	1069	1009	1104	972	892	1286	1221	1551	892	1048	1111	1084	1183	1059	8.19	8.02	8.31	8.75	9.08	8.48	7.25	9.24	11.14	14.04	7.68	7.39	11.44	9.91	8.29	7.67	8.415	9.695	XP_003693969.1	semaphorin-2A isoform X1 [Apis florea]	GO:0030215	molecular_function	semaphorin receptor binding	K06841;K06842
gene-LOC107996957	LOC107996957	ribosomal oxygenase 1, transcript variant X1	2092	1.2674	0.341869	0.026652	0.380639	no	up	196	205	167	180	155	254	160	249	170	101	123	169	105	148	182	159	7.71	7.18	6.29	7.73	6.26	11.08	6.54	8.92	7.72	4.54	5.21	5.91	5.35	6.79	6.2	5.61	7.71375	5.91625	PBC34850.1	Lysine-specific demethylase NO66 [Apis cerana cerana]	GO:0008168;;GO:0005506;;GO:0032259;;GO:0005634;;GO:0140680	molecular_function;;molecular_function;;biological_process;;cellular_component;;deleted	methyltransferase activity;;iron ion binding;;methylation;;nucleus;;old GO	K16914
gene-LOC133666262	LOC133666262	uncharacterized LOC133666262	5309	0.578566	-0.789447	0.0266772	1	no	down	5	7	5	6	21	9	9	21	12	13	13	25	16	15	19	19	0.07	0.09	0.07	0.09	0.3	0.14	0.13	0.27	0.19	0.21	0.2	0.31	0.29	0.25	0.23	0.24	0.145	0.24
gene-LOC107992959	LOC107992959	progestin and adipoQ receptor family member 4, transcript variant X1	1991	0.822818	-0.281355	0.0267001	0.380639	no	down	1768	1938	1980	1850	1528	1403	1348	2172	2231	3097	1543	1676	2091	2191	1867	1478	73.81	72.05	79.17	84.36	65.66	64.98	58.51	82.57	107.65	148.03	69.52	62.01	113.25	106.73	67.49	55.35	72.6388	91.2537	PBC27102.1	Progestin and adipoQ receptor family member [Apis cerana cerana]	GO:0016020	cellular_component	membrane	K07297
gene-LOC107994999	LOC107994999	alpha-tocopherol transfer protein-like, transcript variant X1	3922	0.398447	-1.32754	0.0267054	0.380639	no	down	126	49	208	36	37	295	260	158	292	140	592	321	124	104	88	1013	2.67	1.01	4.03	0.89	0.88	7.69	5.94	3.07	6.7	3.54	12.9	6.11	3.47	2.49	1.68	19.91	3.2725	7.1	XP_016907703.1	alpha-tocopherol transfer protein-like [Apis cerana]
gene-LOC108000643	LOC108000643	mediator of RNA polymerase II transcription subunit 16, transcript variant X1	2717	0.848638	-0.236778	0.0267217	0.380639	no	down	805	863	743	681	704	814	723	1101	1324	1092	736	637	1036	965	774	658	23.51	22.48	20.79	21.76	21.15	26.34	21.96	29.28	44.62	36.5	23.2	16.51	39.1	32.81	19.6	17.26	23.4088	28.7	XP_016916590.1	mediator of RNA polymerase II transcription subunit 16 isoform X1 [Apis cerana]	GO:0016592	cellular_component	mediator complex	K15159
gene-LOC108002065	LOC108002065	polyubiquitin-A, transcript variant X4	3303	0.854269	-0.227237	0.0268004	0.380762	no	down	36791	36399	31304	29498	31360	27089	26491	35965	41642	46399	25036	31729	34424	41259	36142	27185	1933.66	1706.08	1323.98	1533.15	1433.41	1434.08	1283.49	1568.7	2120.9	2337.58	1386.24	1344.79	2329.02	2349.53	1595.49	1266.08	1527.07	1841.2	XP_011332297.1	polyubiquitin-A [Ooceraea biroi]	GO:0010623;;GO:0006511;;GO:0008152	biological_process;;biological_process;;biological_process	programmed cell death involved in cell development;;ubiquitin-dependent protein catabolic process;;metabolic process	K04551;K08770;K02977;K02927
gene-LOC107993555	LOC107993555	SPRY domain-containing protein 7	1048	0.878165	-0.187436	0.0268315	0.380762	no	down	2108	2383	2112	1642	2191	1926	1647	2173	2425	2610	1779	2148	1956	2098	2388	2017	200.02	200.28	188.94	168.67	211.47	202.42	161.99	187.35	265.53	281.67	179.24	178.83	241.8	232.87	193.12	170.29	190.143	217.919	XP_016905534.1	SPRY domain-containing protein 7 [Apis cerana]
gene-LOC107999430	LOC107999430	ras-related and estrogen-regulated growth inhibitor, transcript variant X1	2648	0.78828	-0.34322	0.0268782	0.380762	no	down	1305	1805	1924	1372	1772	1239	1319	2307	1602	1527	1614	2214	2031	1635	2361	2321	66.99	75.54	84.28	68.78	83.67	67.14	65.8	96.92	84.02	82.1	79.31	94.82	127.21	92.22	97.2	100.07	76.14	94.6188	XP_028523258.1	ras-related and estrogen-regulated growth inhibitor isoform X1 [Apis cerana]	GO:0003924;;GO:0005525	molecular_function;;molecular_function	GTPase activity;;GTP binding	K04353;K07847;K07839;K07831;K07852
gene-LOC108000374	LOC108000374	uncharacterized LOC108000374, transcript variant X2	6302	1.13881	0.187527	0.0269121	0.380762	no	up	3978.76	4253.91	4078.97	4789.97	3631.54	3585.76	3900.05	5081.87	4047.44	3923.96	2663.02	3150.84	3361.89	3692.24	3461.88	3459.95	39.56	37.48	36.82	57.39	37.48	39.59	39.99	48.48	42.01	42.07	24.65	30.28	39.18	40.41	29.9	32.47	42.0988	35.1213	XP_016916152.1	uncharacterized protein LOC108000374 isoform X1 [Apis cerana]
gene-LOC108004447	LOC108004447	facilitated trehalose transporter Tret1-like, transcript variant X1	1515	0.781555	-0.355581	0.0269238	0.380762	no	down	50	69.11	67	49	70	44	45	72	72.48	79	64.56	58	60	89	55.78	82	3.12	3.78	3.89	3.28	4.25	2.94	2.88	4.02	5.21	5.54	4.18	3.2	4.72	6.35	2.89	4.52	3.52	4.57625	XP_016922854.1	facilitated trehalose transporter Tret1-like isoform X1 [Apis cerana]	GO:0005549;;GO:0006284;;GO:0052822;;GO:0052821;;GO:0016020;;GO:0008725;;GO:0043916;;GO:0022857;;GO:0004984;;GO:0003677	molecular_function;;biological_process;;molecular_function;;molecular_function;;cellular_component;;molecular_function;;molecular_function;;molecular_function;;molecular_function;;molecular_function	odorant binding;;base-excision repair;;DNA-3-methylguanine glycosylase activity;;DNA-7-methyladenine glycosylase activity;;membrane;;DNA-3-methyladenine glycosylase activity;;DNA-7-methylguanine glycosylase activity;;transmembrane transporter activity;;olfactory receptor activity;;DNA binding	K14258
gene-LOC133667417	LOC133667417	trypsin-1-like	4058	2.18498	1.12762	0.0269739	1	no	up	13	124	15	6	8	9	3	4	6	7	3	4	2	3	3	0	0.24	2.07	0.27	0.12	0.15	0.19	0.06	0.07	0.13	0.15	0.06	0.07	0.05	0.07	0.05	0	0.39625	0.0725	XP_028523591.1	transmembrane protease serine 9-like [Apis cerana]	GO:0004252;;GO:0006508	molecular_function;;biological_process	serine-type endopeptidase activity;;proteolysis	K09640;K01312
gene-LOC107997122	LOC107997122	ras-related protein Rab-9A, transcript variant X2	2031	0.87833	-0.187166	0.0269917	0.381175	no	down	864	1077	844	743	910	842	867	1106	1202	1125	704	858	1059	1087	1008	783	31.07	34.48	28.71	29.01	33.19	33.25	32.36	35.86	49.15	46.39	27.01	27.24	49.09	45.1	31.38	24.87	32.2413	37.5288	XP_003698691.1	ras-related protein Rab-9A isoform X1 [Apis florea]	GO:0003924;;GO:0005525	molecular_function;;molecular_function	GTPase activity;;GTP binding	K07899;K07876;K07874;K07897;K07904
gene-LOC108004327	LOC108004327	patched domain-containing protein 3, transcript variant X1	3047	0.81792	-0.289968	0.0270666	0.381686	no	down	499.77	770.92	677.47	432.27	751.44	783.91	636.56	960.16	940.44	871.05	853.48	642.69	887.36	845.93	584.9	692.42	13.31	18.01	16.16	12.16	19.73	22.15	16.88	21.82	27.05	25.36	23.67	14.44	29.07	25.15	13.44	16.17	17.5275	21.7937	XP_016922625.1	patched domain-containing protein 3 isoform X1 [Apis cerana]	GO:0016020	cellular_component	membrane	K06225;K24682;K12385
gene-LOC107995056	LOC107995056	hexamerin	3495	0.73661	-0.441027	0.027142	0.382201	no	down	160	133	168	130	159	140	108	183	225	379	101	139	212	208	171	108	3.53	2.62	3.56	3.14	3.61	3.42	2.48	3.68	5.73	9.57	2.41	4.24	6.04	5.34	3.28	3.21	3.255	4.9775	XP_016907772.1	hexamerin [Apis cerana]	GO:0005737;;GO:0005634	cellular_component;;cellular_component	cytoplasm;;nucleus
gene-LOC133666001	LOC133666001	uncharacterized LOC133666001	488	1.71989	0.782318	0.0271563	1	no	up	17.43	10.59	9	9	7.25	15.72	16.85	16	5.11	13	6	5	7.21	5	11	4.15	6.47	3.44	3.01	3.56	2.63	6.54	6.46	5.38	2.2	5.43	2.26	1.58	3.58	2.24	3.32	1.32	4.68625	2.74125	XP_016921094.1	integrator complex subunit 2 [Apis cerana]	GO:0016180;;GO:0032039	biological_process;;cellular_component	snRNA processing;;integrator complex	K13139
gene-LOC133667009	LOC133667009	uncharacterized LOC133667009	1007	3.06119	1.61409	0.0272856	1	no	up	4	8	11	2	3	4	4	8	0	1	2	1	1.02	0	0	8	0.4	0.71	1.04	0.22	0.3	0.44	0.41	0.73	0	0.11	0.21	0.09	0.13	0	0	0.71	0.53125	0.15625
gene-LOC108003767	LOC108003767	uncharacterized LOC108003767	4168	0.666203	-0.585966	0.0273447	0.38443	no	down	169.66	197.79	394.68	99.21	296	286.8	251.43	312.61	333.26	356	433	534	251.69	384.64	130.73	364.46	3.11	3.19	6.77	1.99	5.46	5.74	4.69	5.08	6.9	7.28	8.37	8.47	5.87	7.99	2.08	5.94	4.50375	6.6125	XP_016921741.1	uncharacterized protein LOC108003767 [Apis cerana]
gene-LOC108003924	LOC108003924	DNA-binding protein Ets97D, transcript variant X1	1713	0.821582	-0.283524	0.0274452	0.38443	no	down	408.91	437.54	437	423.69	379.82	486.84	411.02	463.81	877.65	570.84	510	348.9	492.92	497.73	376	375.88	15.6	14.01	14.56	15.38	15.19	19.98	15.13	16.67	39.61	23.91	19.23	10.3	25.68	20.69	11.51	11.46	15.815	20.2987	XP_016922006.1	DNA-binding protein Ets97D isoform X1 [Apis cerana]	GO:0003700;;GO:0043565;;GO:0005634;;GO:0006357	molecular_function;;molecular_function;;cellular_component;;biological_process	transcription factor activity, sequence-specific DNA binding;;sequence-specific DNA binding;;nucleus;;regulation of transcription from RNA polymerase II promoter	K15593;K09441;K09443;K02678;K09436
gene-LOC108000227	LOC108000227	prostaglandin E synthase 3	1565	0.885649	-0.175193	0.0274536	0.38443	no	down	6392.69	6581.96	5165.1	5574.7	6073.65	5280.96	5396.7	6343.12	7153.04	6112.11	5280.67	5851.59	6559.82	6625.2	7096.22	5328.63	514.41	475.09	406.77	498.45	510.11	481.19	462.87	477.63	674.78	568.2	462.32	421.83	707.38	649.23	496.35	385.17	478.315	545.658	XP_028523734.1	prostaglandin E synthase 3 [Apis cerana]	GO:0051879	molecular_function	Hsp90 protein binding	K11667;K15730
gene-LOC107996749	LOC107996749	odorant receptor 4-like, transcript variant X1	1549	0.809438	-0.305008	0.0274912	0.38443	no	down	361.88	242.54	349.28	187.79	236.45	305.44	215.35	349.33	493.93	274.06	258.62	282.87	292.4	354.06	336.39	338.66	21.48	12.81	20.41	12.26	14.44	19.81	13.13	19.14	33.98	19.21	16.74	15.41	22.93	24.98	17.63	18.64	16.685	21.19	XP_016910428.1	odorant receptor 4-like isoform X1 [Apis cerana]	GO:0005549;;GO:0005886;;GO:0007165;;GO:0004984	molecular_function;;cellular_component;;biological_process;;molecular_function	odorant binding;;plasma membrane;;signal transduction;;olfactory receptor activity	K22984
gene-LOC114576827	LOC114576827	uncharacterized LOC114576827	1557	1.40351	0.489044	0.0275173	0.38443	no	up	84	124	77	65	103	74	59	51	40	44	46	61	49	54	51	80	4.71	6.19	4.12	3.97	5.91	4.6	3.44	2.6	2.59	2.82	2.77	3.02	3.56	3.54	2.47	4.01	4.4425	3.0975	XP_029034994.1	neurogenic locus notch homolog protein 1 isoform X2 [Osmia bicornis bicornis]
gene-LOC108002380	LOC108002380	malonyl-CoA decarboxylase, mitochondrial, transcript variant X1	3226	1.15667	0.209975	0.0275346	0.38443	no	up	1166.09	1206.18	1042.88	863.55	1026.71	1314.68	1099.11	1308.65	1160.29	811.63	902.72	844.31	745.87	870.13	992.59	1023.65	57.16	52.78	50.26	43.77	52.16	68.57	54.7	55.92	62	44.61	47.24	35.39	46.16	49.28	42.96	45.01	54.415	46.5812	PBC25423.1	Malonyl-CoA decarboxylase [Apis cerana cerana]	GO:0006633;;GO:0050080	biological_process;;molecular_function	fatty acid biosynthetic process;;malonyl-CoA decarboxylase activity	K12605;K01578
gene-LOC107993946	LOC107993946	teneurin-a, transcript variant X1	15308	0.868012	-0.204213	0.0276728	0.385413	no	down	1124.54	1403.73	1332.97	1241.02	1333.24	1482.52	1214.62	1736.28	1778.53	1989.98	1344.49	1062.77	1528.82	1552.32	1336.65	1296.31	12.34	13.09	11.77	11.71	12.66	13.03	9.86	11.44	13.78	16.91	10.96	8.21	16.91	17.49	11.12	10.39	11.9875	13.2212	XP_006570038.2	teneurin-a isoform X1 [Apis mellifera]				K24473
gene-LOC107997615	LOC107997615	presenilin homolog, transcript variant X1	2212	0.838426	-0.254244	0.0277127	0.385413	no	down	869.7	884.37	809.74	795.42	789.91	807.1	820.78	1155.99	1386.92	1419.49	817.02	717.83	1050.17	1002.52	863.08	648.89	28.19	24.74	24.57	26.21	27.86	30.27	27.68	36.25	58.56	57.43	30.7	20.49	48.6	39.7	25.94	18.48	28.2213	37.4875	XP_016911826.1	presenilin homolog [Apis cerana]	GO:0016485;;GO:0042500;;GO:0000139;;GO:0007219;;GO:0005789	biological_process;;molecular_function;;cellular_component;;biological_process;;cellular_component	protein processing;;aspartic endopeptidase activity, intramembrane cleaving;;Golgi membrane;;Notch signaling pathway;;endoplasmic reticulum membrane	K04505
gene-LOC107996487	LOC107996487	uncharacterized LOC107996487	738	2.85147	1.51171	0.0277262	1	no	up	10	14	11	18	6	1	3	6	2	2	0	1	0	3	3	12	1.61	1.99	1.65	3.13	0.97	0.18	0.5	0.88	0.37	0.37	0	0.14	0	0.57	0.41	1.7	1.36375	0.445	XP_016910042.1	probable G-protein coupled receptor 158 [Apis cerana]	GO:0004930;;GO:0005886	molecular_function;;cellular_component	G-protein coupled receptor activity;;plasma membrane	K08469
gene-LOC107996261	LOC107996261	V-type proton ATPase subunit S1	1683	1.15288	0.205239	0.0277569	0.385413	no	up	4973	4655	3930	3692	3446	4933	4606	4868	4448	3457	3321	3513	2953	3286	3944	3821	253.36	211.15	191.22	205.25	180	278.86	243.98	225.81	261.91	201.43	181.98	158.4	195.13	195.57	173.58	174.42	223.704	192.803	XP_016909713.1	uncharacterized protein LOC107996261 [Apis cerana]	GO:0016020	cellular_component	membrane	K03662
gene-LOC133667722	LOC133667722	large subunit ribosomal RNA	4018	1.6226	0.698307	0.0277617	0.385413	no	up	653.9	768.64	367.55	1095.42	192.85	421.06	546.76	602.41	148.49	220.86	299.77	643.99	329.77	261.54	407.09	330.7	57.3	57.1	25.75	106.33	16.22	37.34	43.83	49.24	13.64	17.38	21.22	46.98	34.7	23.1	26.81	23.53	49.1388	25.92	XP_026301737.1	LOW QUALITY PROTEIN: uncharacterized protein LOC113219358 [Apis mellifera]	GO:0003824;;GO:0008270;;GO:0003676	molecular_function;;molecular_function;;molecular_function	catalytic activity;;zinc ion binding;;nucleic acid binding
gene-LOC108001775	LOC108001775	mitochondrial-processing peptidase subunit beta-like, transcript variant X1	2052	1.45085	0.536896	0.0278326	0.385855	no	up	119.01	142.81	46.91	115	73	121.96	55	123.65	101.9	83.04	52	43	43	56.34	44.17	100.52	5.81	5.38	1.84	6.4	3.83	5.47	3.14	4.68	5.1	4.04	2.32	1.83	2.81	2.44	1.67	3.88	4.56875	3.01125	PBC33538.1	Mitochondrial-processing peptidase subunit beta [Apis cerana cerana]	GO:0046872	molecular_function	metal ion binding	K17732
gene-LOC107998570	LOC107998570	uncharacterized LOC107998570	4736	0.629444	-0.667851	0.0278924	1	no	down	8	13	7	7	10	8	7	18	18	20	18	15	14	11	8	12	0.13	0.18	0.11	0.12	0.16	0.14	0.12	0.26	0.33	0.36	0.31	0.21	0.29	0.2	0.11	0.17	0.1525	0.2475	XP_016913395.1	uncharacterized protein LOC107998570 [Apis cerana]
gene-LOC108001082	LOC108001082	sodium/potassium-transporting ATPase subunit beta-2	7620	0.841981	-0.248141	0.0279752	0.386845	no	down	19347	20114	18782	16062	18775	15510	15899	21330	28999	30689	16636	16812	20469	20247	18375	13816	184.9	171.67	172.9	168.06	185.31	164.37	158.15	185.81	320.44	336.25	172.49	143.03	252.78	225.05	152.97	119.06	173.896	215.259	XP_016917410.1	sodium/potassium-transporting ATPase subunit beta-2 [Apis cerana]	GO:0006813;;GO:0005890;;GO:0006814	biological_process;;cellular_component;;biological_process	potassium ion transport;;sodium:potassium-exchanging ATPase complex;;sodium ion transport	K01540
[truncated: 12,384 more rows]
[truncated: 11 more columns]
