# Supplementary material for: Chronic Exposure to Field-Level Thiamethoxam Impairs Gut Tissue and Reduces Honeybee (Apis cerana) Survival
Source: Insects. 2025 Apr 1;16(4):372. doi: 10.3390/insects16040372 (PMC12028093; doi:10.3390/insects16040372)
Supplement: Supplementary file 1 [file insects-16-00372-s001.zip › Table S6 The GO enrichment of head DEGs.xlsx]

## Sheet: pvalue<0.05
GO ID	Term Type	Description	Ratio_in_study	Ratio_in_pop	Rich Factor	Pvalue	Padjust	Enrichment	Depth	Pop_count	Transcript IDs	-log10pvalue	-log10padjust
GO:0016051	BP	carbohydrate biosynthetic process	2/21	18/8396	0.111111	0.000889942	1	e	4	18	gene-LOC107994156;gene-LOC107997339	3.05064	0
GO:0046364	BP	monosaccharide biosynthetic process	1/21	6/8396	0.166667	0.014918	1	e	5	6	gene-LOC107997339	1.82629	0
GO:0006094	BP	gluconeogenesis	1/21	6/8396	0.166667	0.014918	1	e	7	6	gene-LOC107997339	1.82629	0
GO:0019319	BP	hexose biosynthetic process	1/21	6/8396	0.166667	0.014918	1	e	6	6	gene-LOC107997339	1.82629	0
GO:0006006	BP	glucose metabolic process	1/21	9/8396	0.111111	0.0222973	1	e	6	9	gene-LOC107997339	1.65175	0
GO:0010648	BP	negative regulation of cell communication	1/21	19/8396	0.0526316	0.0465166	1	e	5	19	gene-LOC108004090	1.33239	0
GO:0023057	BP	negative regulation of signaling	1/21	19/8396	0.0526316	0.0465166	1	e	4	19	gene-LOC108004090	1.33239	0
GO:0048585	BP	negative regulation of response to stimulus	1/21	19/8396	0.0526316	0.0465166	1	e	4	19	gene-LOC108004090	1.33239	0
GO:0009968	BP	negative regulation of signal transduction	1/21	19/8396	0.0526316	0.0465166	1	e	6	19	gene-LOC108004090	1.33239	0
GO:0000159	CC	protein phosphatase type 2A complex	1/21	4/8396	0.25	0.00996907	1	e	5	4	gene-LOC133666092	2.00135	0
GO:0008287	CC	protein serine/threonine phosphatase complex	1/21	7/8396	0.142857	0.0173837	1	e	4	7	gene-LOC133666092	1.75986	0
GO:1903293	CC	phosphatase complex	1/21	7/8396	0.142857	0.0173837	1	e	3	7	gene-LOC133666092	1.75986	0
GO:0045261	CC	proton-transporting ATP synthase complex, catalytic core F(1)	1/21	8/8396	0.125	0.0198434	1	e	4	8	gene-LOC108002567	1.70238	0
GO:0033178	CC	proton-transporting two-sector ATPase complex, catalytic domain	1/21	14/8396	0.0714286	0.0344793	1	e	3	14	gene-LOC108002567	1.46244	0
GO:0004613	MF	phosphoenolpyruvate carboxykinase (GTP) activity	1/21	1/8396	1	0.00250119	1	e	6	1	gene-LOC107997339	2.60185	0
GO:0004611	MF	phosphoenolpyruvate carboxykinase activity	1/21	1/8396	1	0.00250119	1	e	5	1	gene-LOC107997339	2.60185	0
GO:0046872	MF	metal ion binding	9/21	1384/8396	0.00650289	0.00388432	1	e	4	1384	gene-LOC107992483;gene-LOC107993226;gene-LOC107993486;gene-LOC107993658;gene-LOC107996114;gene-LOC107997339;gene-LOC108000688;gene-LOC108000782;gene-LOC108001127	2.41068	0
GO:0043169	MF	cation binding	9/21	1393/8396	0.00646088	0.0040641	1	e	3	1393	gene-LOC107992483;gene-LOC107993226;gene-LOC107993486;gene-LOC107993658;gene-LOC107996114;gene-LOC107997339;gene-LOC108000688;gene-LOC108000782;gene-LOC108001127	2.39104	0
GO:0030955	MF	potassium ion binding	1/21	2/8396	0.5	0.00499642	1	e	6	2	gene-LOC107996114	2.30134	0
GO:0004743	MF	pyruvate kinase activity	1/21	2/8396	0.5	0.00499642	1	e	5	2	gene-LOC107996114	2.30134	0
GO:0031420	MF	alkali metal ion binding	1/21	2/8396	0.5	0.00499642	1	e	5	2	gene-LOC107996114	2.30134	0
GO:0022803	MF	passive transmembrane transporter activity	3/21	154/8396	0.0194805	0.00631543	1	e	3	154	gene-LOC107996665;gene-LOC108001127;gene-LOC108002567	2.1996	0
GO:0015267	MF	channel activity	3/21	154/8396	0.0194805	0.00631543	1	e	4	154	gene-LOC107996665;gene-LOC108001127;gene-LOC108002567	2.1996	0
GO:0030151	MF	molybdenum ion binding	1/21	5/8396	0.2	0.0124465	1	e	6	5	gene-LOC107993658	1.90495	0
GO:0004252	MF	serine-type endopeptidase activity	2/21	85/8396	0.0235294	0.0187767	1	e	5	85	gene-LOC107997666;gene-LOC108000782	1.72638	0
GO:0017171	MF	serine hydrolase activity	2/21	97/8396	0.0206186	0.0240528	1	e	3	97	gene-LOC107997666;gene-LOC108000782	1.61883	0
GO:0008236	MF	serine-type peptidase activity	2/21	97/8396	0.0206186	0.0240528	1	e	4	97	gene-LOC107997666;gene-LOC108000782	1.61883	0
GO:0043167	MF	ion binding	11/21	2341/8396	0.00469885	0.0245638	1	e	2	2341	gene-LOC107992483;gene-LOC107993226;gene-LOC107993486;gene-LOC107993658;gene-LOC107996114;gene-LOC107997339;gene-LOC108000688;gene-LOC108000782;gene-LOC108001127;gene-LOC108002567;gene-LOC108004488	1.6097	0
GO:0019888	MF	protein phosphatase regulator activity	1/21	10/8396	0.1	0.0247454	1	e	4	10	gene-LOC133666092	1.60651	0
GO:0046933	MF	proton-transporting ATP synthase activity, rotational mechanism	1/21	10/8396	0.1	0.0247454	1	e	8	10	gene-LOC108002567	1.60651	0
GO:0019208	MF	phosphatase regulator activity	1/21	11/8396	0.0909091	0.0271876	1	e	3	11	gene-LOC133666092	1.56563	0
GO:0004089	MF	carbonate dehydratase activity	1/21	13/8396	0.0769231	0.0320545	1	e	5	13	gene-LOC107993226	1.49411	0
GO:0015252	MF	proton channel activity	1/21	14/8396	0.0714286	0.0344793	1	e	7	14	gene-LOC108002567	1.46244	0
GO:0016829	MF	lyase activity	2/21	120/8396	0.0166667	0.0356399	1	e	2	120	gene-LOC107993226;gene-LOC107997339	1.44806	0
GO:0008083	MF	growth factor activity	1/21	16/8396	0.0625	0.0393115	1	e	5	16	gene-LOC107992471	1.40548	0
GO:0008146	MF	sulfotransferase activity	1/21	18/8396	0.0555556	0.0441207	1	e	4	18	gene-LOC107994156	1.35536	0

## Sheet: other
Number	GO ID	Term Type	Description	Ratio_in_study	Ratio_in_pop	Rich Factor	Pvalue	Padjust	Enrichment	Depth	Pop_count	Transcript IDs	-log10pvalue	-log10padjust
2	GO:0005975	BP	carbohydrate metabolic process	2/21	146/8396	0.0136986	0.0508296	1	e	3	146	gene-LOC107994156;gene-LOC107997339	1.29388	0
3	GO:0016310	BP	phosphorylation	3/21	378/8396	0.00793651	0.0660231	1	e	5	378	gene-LOC107996114;gene-LOC107997339;gene-LOC108004488	1.1803	0
1	GO:0019318	BP	hexose metabolic process	1/21	33/8396	0.030303	0.0794655	1	e	5	33	gene-LOC107997339	1.09982	0
1	GO:0005996	BP	monosaccharide metabolic process	1/21	36/8396	0.0277778	0.0863835	1	e	4	36	gene-LOC107997339	1.06357	0
1	GO:0006325	BP	chromatin organization	1/21	58/8396	0.0172414	0.135623	1	e	6	58	gene-LOC108000782	0.867665	0
1	GO:0071824	BP	protein-DNA complex organization	1/21	64/8396	0.015625	0.148607	1	e	5	64	gene-LOC108000782	0.82796	0
3	GO:0006796	BP	phosphate-containing compound metabolic process	3/21	568/8396	0.00528169	0.166155	1	e	4	568	gene-LOC107996114;gene-LOC107997339;gene-LOC108004488	0.779487	0
3	GO:0006793	BP	phosphorus metabolic process	3/21	576/8396	0.00520833	0.171114	1	e	3	576	gene-LOC107996114;gene-LOC107997339;gene-LOC108004488	0.766715	0
1	GO:0009966	BP	regulation of signal transduction	1/21	76/8396	0.0131579	0.17402	1	e	5	76	gene-LOC108004090	0.7594	0
2	GO:0006508	BP	proteolysis	2/21	322/8396	0.00621118	0.191597	1	e	5	322	gene-LOC107997666;gene-LOC108000782	0.717612	0
1	GO:0048583	BP	regulation of response to stimulus	1/21	86/8396	0.0116279	0.194644	1	e	3	86	gene-LOC108004090	0.710759	0
1	GO:0010646	BP	regulation of cell communication	1/21	93/8396	0.0107527	0.208788	1	e	4	93	gene-LOC108004090	0.680295	0
1	GO:0023051	BP	regulation of signaling	1/21	94/8396	0.0106383	0.210789	1	e	3	94	gene-LOC108004090	0.676152	0
1	GO:0048523	BP	negative regulation of cellular process	1/21	119/8396	0.00840336	0.259279	1	e	4	119	gene-LOC108004090	0.586232	0
1	GO:0044283	BP	small molecule biosynthetic process	1/21	119/8396	0.00840336	0.259279	1	e	3	119	gene-LOC107997339	0.586232	0
1	GO:0048519	BP	negative regulation of biological process	1/21	121/8396	0.00826446	0.263033	1	e	3	121	gene-LOC108004090	0.579989	0
1	GO:0043933	BP	protein-containing complex organization	1/21	176/8396	0.00568182	0.359448	1	e	4	176	gene-LOC108000782	0.444364	0
2	GO:0019538	BP	protein metabolic process	2/21	590/8396	0.00338983	0.656115	1	e	4	590	gene-LOC107997666;gene-LOC108000782	0.18302	0
2	GO:1901576	BP	organic substance biosynthetic process	2/21	651/8396	0.0030722	0.675723	1	e	3	651	gene-LOC107994156;gene-LOC107997339	0.170231	0
2	GO:0009058	BP	biosynthetic process	2/21	675/8396	0.00296296	0.684028	1	e	2	675	gene-LOC107994156;gene-LOC107997339	0.164926	0
1	GO:0000139	CC	Golgi membrane	1/21	78/8396	0.0128205	0.178185	1	e	5	78	gene-LOC107994156	0.749129	0
1	GO:0098588	CC	bounding membrane of organelle	1/21	169/8396	0.00591716	0.347881	1	e	4	169	gene-LOC107994156	0.458569	0
1	GO:0098796	CC	membrane protein complex	1/21	215/8396	0.00465116	0.420401	1	e	2	215	gene-LOC108002567	0.376336	0
1	GO:0005576	CC	extracellular region	1/21	243/8396	0.00411523	0.460712	1	e	2	243	gene-LOC107992471	0.336571	0
1	GO:1902494	CC	catalytic complex	1/21	343/8396	0.00291545	0.583968	1	e	2	343	gene-LOC133666092	0.233611	0
2	GO:0005737	CC	cytoplasm	2/21	552/8396	0.00362319	0.645405	1	e	2	552	gene-LOC108000688;gene-LOC108004090	0.190167	0
8	GO:0016020	CC	membrane	8/21	3004/8396	0.00266312	0.82263	1	e	2	3004	gene-LOC107992471;gene-LOC107993658;gene-LOC107994156;gene-LOC107996665;gene-LOC107999202;gene-LOC108001127;gene-LOC108002783;gene-LOC133666969	0.0847953	0
1	GO:0016831	MF	carboxy-lyase activity	1/21	22/8396	0.0454545	0.0536703	1	e	4	22	gene-LOC107997339	1.27027	0
2	GO:0004175	MF	endopeptidase activity	2/21	163/8396	0.0122699	0.0618206	1	e	4	163	gene-LOC107997666;gene-LOC108000782	1.20887	0
1	GO:0004521	MF	RNA endonuclease activity	1/21	27/8396	0.037037	0.0654796	1	e	6	27	gene-LOC107993486	1.18389	0
1	GO:0016836	MF	hydro-lyase activity	1/21	28/8396	0.0357143	0.0678245	1	e	4	28	gene-LOC107993226	1.16861	0
1	GO:0016782	MF	transferase activity, transferring sulphur-containing groups	1/21	29/8396	0.0344828	0.0701639	1	e	3	29	gene-LOC107994156	1.15389	0
1	GO:0016835	MF	carbon-oxygen lyase activity	1/21	32/8396	0.03125	0.0771484	1	e	3	32	gene-LOC107993226	1.11267	0
1	GO:0030546	MF	signaling receptor activator activity	1/21	34/8396	0.0294118	0.081777	1	e	3	34	gene-LOC107992471	1.08737	0
1	GO:0048018	MF	receptor ligand activity	1/21	34/8396	0.0294118	0.081777	1	e	4	34	gene-LOC107992471	1.08737	0
1	GO:0030545	MF	signaling receptor regulator activity	1/21	36/8396	0.0277778	0.0863835	1	e	2	36	gene-LOC107992471	1.06357	0
1	GO:0016830	MF	carbon-carbon lyase activity	1/21	38/8396	0.0263158	0.0909679	1	e	3	38	gene-LOC107997339	1.04111	0
3	GO:0016301	MF	kinase activity	3/21	438/8396	0.00684932	0.0934635	1	e	4	438	gene-LOC107996114;gene-LOC107997339;gene-LOC108004488	1.02936	0
1	GO:0000287	MF	magnesium ion binding	1/21	41/8396	0.0243902	0.0978035	1	e	5	41	gene-LOC107996114	1.00965	0
1	GO:0004540	MF	RNA nuclease activity	1/21	41/8396	0.0243902	0.0978035	1	e	5	41	gene-LOC107993486	1.00965	0
2	GO:0098772	MF	molecular function regulator activity	2/21	229/8396	0.00873362	0.110879	1	e	1	229	gene-LOC107992471;gene-LOC133666092	0.95515	0
1	GO:0004519	MF	endonuclease activity	1/21	52/8396	0.0192308	0.122451	1	e	5	52	gene-LOC107993486	0.912038	0
3	GO:0022857	MF	transmembrane transporter activity	3/21	515/8396	0.00582524	0.134598	1	e	2	515	gene-LOC107996665;gene-LOC108001127;gene-LOC108002567	0.870962	0
1	GO:0070279	MF	vitamin B6 binding	1/21	58/8396	0.0172414	0.135623	1	e	4	58	gene-LOC107993658	0.867665	0
1	GO:0030170	MF	pyridoxal phosphate binding	1/21	58/8396	0.0172414	0.135623	1	e	5	58	gene-LOC107993658	0.867665	0
1	GO:0015078	MF	proton transmembrane transporter activity	1/21	61/8396	0.0163934	0.142139	1	e	5	61	gene-LOC108002567	0.847287	0
3	GO:0005215	MF	transporter activity	3/21	540/8396	0.00555556	0.14919	1	e	1	540	gene-LOC107996665;gene-LOC108001127;gene-LOC108002567	0.826262	0
3	GO:0016772	MF	transferase activity, transferring phosphorus-containing groups	3/21	546/8396	0.00549451	0.152772	1	e	3	546	gene-LOC107996114;gene-LOC107997339;gene-LOC108004488	0.815957	0
1	GO:0005102	MF	signaling receptor binding	1/21	66/8396	0.0151515	0.152894	1	e	3	66	gene-LOC107992471	0.81561	0
1	GO:0019842	MF	vitamin binding	1/21	76/8396	0.0131579	0.17402	1	e	3	76	gene-LOC107993658	0.7594	0
2	GO:0016773	MF	phosphotransferase activity, alcohol group as acceptor	2/21	310/8396	0.00645161	0.180686	1	e	4	310	gene-LOC107996114;gene-LOC108004488	0.743076	0
2	GO:0008233	MF	peptidase activity	2/21	311/8396	0.00643087	0.181591	1	e	3	311	gene-LOC107997666;gene-LOC108000782	0.740906	0
5	GO:0043168	MF	anion binding	5/21	1124/8396	0.0044484	0.188483	1	e	3	1124	gene-LOC107993658;gene-LOC107996114;gene-LOC107997339;gene-LOC108002567;gene-LOC108004488	0.724729	0
5	GO:0036094	MF	small molecule binding	5/21	1185/8396	0.00421941	0.205363	1	e	2	1185	gene-LOC107993658;gene-LOC107996114;gene-LOC107997339;gene-LOC108002567;gene-LOC108004488	0.687477	0
1	GO:0140677	MF	molecular function activator activity	1/21	98/8396	0.0102041	0.218746	1	e	2	98	gene-LOC107992471	0.660061	0
1	GO:0004518	MF	nuclease activity	1/21	99/8396	0.010101	0.220723	1	e	4	99	gene-LOC107993486	0.656153	0
1	GO:0005261	MF	monoatomic cation channel activity	1/21	100/8396	0.01	0.222695	1	e	6	100	gene-LOC108002567	0.652289	0
4	GO:0035639	MF	purine ribonucleoside triphosphate binding	4/21	964/8396	0.00414938	0.292312	1	e	4	964	gene-LOC107996114;gene-LOC107997339;gene-LOC108002567;gene-LOC108004488	0.534153	0
1	GO:0016874	MF	ligase activity	1/21	137/8396	0.00729927	0.29242	1	e	2	137	gene-LOC108002567	0.533992	0
4	GO:0032555	MF	purine ribonucleotide binding	4/21	970/8396	0.00412371	0.294284	1	e	6	970	gene-LOC107996114;gene-LOC107997339;gene-LOC108002567;gene-LOC108004488	0.531234	0
4	GO:0032553	MF	ribonucleotide binding	4/21	978/8396	0.00408998	0.296969	1	e	5	978	gene-LOC107996114;gene-LOC107997339;gene-LOC108002567;gene-LOC108004488	0.527288	0
1	GO:0005216	MF	monoatomic ion channel activity	1/21	142/8396	0.00704225	0.301373	1	e	5	142	gene-LOC108002567	0.520896	0
1	GO:0022890	MF	inorganic cation transmembrane transporter activity	1/21	142/8396	0.00704225	0.301373	1	e	4	142	gene-LOC108002567	0.520896	0
4	GO:0017076	MF	purine nucleotide binding	4/21	1016/8396	0.00393701	0.310569	1	e	5	1016	gene-LOC107996114;gene-LOC107997339;gene-LOC108002567;gene-LOC108004488	0.507842	0
4	GO:0097367	MF	carbohydrate derivative binding	4/21	1058/8396	0.00378072	0.327074	1	e	2	1058	gene-LOC107996114;gene-LOC107997339;gene-LOC108002567;gene-LOC108004488	0.485354	0
1	GO:0015318	MF	inorganic molecular entity transmembrane transporter activity	1/21	165/8396	0.00606061	0.341182	1	e	3	165	gene-LOC108002567	0.467014	0
2	GO:0046914	MF	transition metal ion binding	2/21	482/8396	0.00414938	0.341593	1	e	5	482	gene-LOC107993226;gene-LOC107993658	0.466491	0
4	GO:1901265	MF	nucleoside phosphate binding	4/21	1105/8396	0.00361991	0.347128	1	e	3	1105	gene-LOC107996114;gene-LOC107997339;gene-LOC108002567;gene-LOC108004488	0.459511	0
4	GO:0000166	MF	nucleotide binding	4/21	1105/8396	0.00361991	0.347128	1	e	4	1105	gene-LOC107996114;gene-LOC107997339;gene-LOC108002567;gene-LOC108004488	0.459511	0
1	GO:0030234	MF	enzyme regulator activity	1/21	179/8396	0.00558659	0.364346	1	e	2	179	gene-LOC133666092	0.438486	0
1	GO:0008324	MF	monoatomic cation transmembrane transporter activity	1/21	182/8396	0.00549451	0.369207	1	e	4	182	gene-LOC108002567	0.43273	0
10	GO:0003824	MF	catalytic activity	10/21	3228/8396	0.00309789	0.380265	1	e	1	3228	gene-LOC107993226;gene-LOC107993486;gene-LOC107993658;gene-LOC107994156;gene-LOC107996114;gene-LOC107997339;gene-LOC107997666;gene-LOC108000782;gene-LOC108002567;gene-LOC108004488	0.419913	0
12	GO:0005488	MF	binding	12/21	3939/8396	0.00304646	0.386596	1	e	1	3939	gene-LOC107992471;gene-LOC107992483;gene-LOC107993226;gene-LOC107993486;gene-LOC107993658;gene-LOC107996114;gene-LOC107997339;gene-LOC108000688;gene-LOC108000782;gene-LOC108001127;gene-LOC108002567;gene-LOC108004488	0.412743	0
1	GO:0005525	MF	GTP binding	1/21	193/8396	0.00518135	0.386733	1	e	8	193	gene-LOC107997339	0.412589	0
1	GO:0032561	MF	guanyl ribonucleotide binding	1/21	198/8396	0.00505051	0.394544	1	e	7	198	gene-LOC107997339	0.403904	0
1	GO:0019001	MF	guanyl nucleotide binding	1/21	198/8396	0.00505051	0.394544	1	e	6	198	gene-LOC107997339	0.403904	0
1	GO:0140098	MF	catalytic activity, acting on RNA	1/21	222/8396	0.0045045	0.43074	1	e	3	222	gene-LOC107993486	0.365785	0
3	GO:0005524	MF	ATP binding	3/21	780/8396	0.00384615	0.437826	1	e	8	780	gene-LOC107996114;gene-LOC108002567;gene-LOC108004488	0.358699	0
3	GO:0032559	MF	adenyl ribonucleotide binding	3/21	786/8396	0.00381679	0.439972	1	e	7	786	gene-LOC107996114;gene-LOC108002567;gene-LOC108004488	0.356575	0
1	GO:0015075	MF	monoatomic ion transmembrane transporter activity	1/21	234/8396	0.0042735	0.448055	1	e	3	234	gene-LOC108002567	0.348668	0
3	GO:0030554	MF	adenyl nucleotide binding	3/21	832/8396	0.00360577	0.45761	1	e	6	832	gene-LOC107996114;gene-LOC108002567;gene-LOC108004488	0.339505	0
3	GO:0140096	MF	catalytic activity, acting on a protein	3/21	858/8396	0.0034965	0.468391	1	e	2	858	gene-LOC107997666;gene-LOC108000782;gene-LOC108004488	0.329392	0
1	GO:0004672	MF	protein kinase activity	1/21	251/8396	0.00398406	0.471729	1	e	5	251	gene-LOC108004488	0.326307	0
4	GO:0016740	MF	transferase activity	4/21	1218/8396	0.00328407	0.532951	1	e	2	1218	gene-LOC107994156;gene-LOC107996114;gene-LOC107997339;gene-LOC108004488	0.273313	0
1	GO:0016788	MF	hydrolase activity, acting on ester bonds	1/21	317/8396	0.00315457	0.554793	1	e	3	317	gene-LOC107993486	0.255869	0
1	GO:0008270	MF	zinc ion binding	1/21	376/8396	0.00265957	0.61838	1	e	6	376	gene-LOC107993226	0.208744	0
16	GO:0003674	MF	molecular_function	16/21	6195/8396	0.00258273	1	1	e	0	6195	gene-LOC107992471;gene-LOC107992483;gene-LOC107993226;gene-LOC107993486;gene-LOC107993658;gene-LOC107994156;gene-LOC107996114;gene-LOC107996665;gene-LOC107997339;gene-LOC107997666;gene-LOC108000688;gene-LOC108000782;gene-LOC108001127;gene-LOC108002567;gene-LOC108004488;gene-LOC133666092	0	0
6	GO:1901363	MF	heterocyclic compound binding	6/21	2344/8396	0.00255973	1	1	e	2	2344	gene-LOC107993486;gene-LOC107993658;gene-LOC107996114;gene-LOC107997339;gene-LOC108002567;gene-LOC108004488	0	0
6	GO:0097159	MF	organic cyclic compound binding	6/21	2351/8396	0.00255211	1	1	e	2	2351	gene-LOC107993486;gene-LOC107993658;gene-LOC107996114;gene-LOC107997339;gene-LOC108002567;gene-LOC108004488	0	0
