# Supplementary material for: Chronic Exposure to Field-Level Thiamethoxam Impairs Gut Tissue and Reduces Honeybee (Apis cerana) Survival
Source: Insects. 2025 Apr 1;16(4):372. doi: 10.3390/insects16040372 (PMC12028093; doi:10.3390/insects16040372)
Supplement: Supplementary file 1 [file insects-16-00372-s001.zip › Table S7 The KEGG enrichment of head DEGs.xlsx]

## Sheet: kegg_enrich_geneset_list_gene
Pathway ID	Description	Database	Ratio_in_study	Ratio_in_pop	Rich Factor	Pvalue	Padjust	Transcript IDs	Hyperlink	First Category	Second Category
acer00790	Folate biosynthesis	KEGG PATHWAY	2/18	29/7738	0.0689655	0.00199932	0.0439851	gene-LOC107992483|gene-LOC107993658	http://www.genome.jp/kegg-bin/show_pathway?map=acer00790&multi_query=acer:107993659+white,blue%0d%0a	Metabolism	Metabolism of cofactors and vitamins
acer00620	Pyruvate metabolism	KEGG PATHWAY	2/18	72/7738	0.0277778	0.0118645	0.087006	gene-LOC107997339|gene-LOC107996114	http://www.genome.jp/kegg-bin/show_pathway?map=acer00620&multi_query=acer:107997008+white,blue%0d%0a	Metabolism	Carbohydrate metabolism
acer00010	Glycolysis / Gluconeogenesis	KEGG PATHWAY	2/18	69/7738	0.0289855	0.0109346	0.120281	gene-LOC107997339|gene-LOC107996114	http://www.genome.jp/kegg-bin/show_pathway?map=acer00010&multi_query=acer:107997008+white,blue%0d%0a	Metabolism	Carbohydrate metabolism
acer00910	Nitrogen metabolism	KEGG PATHWAY	1/18	18/7738	0.0555556	0.0410978	0.129165	gene-LOC107993226	http://www.genome.jp/kegg-bin/show_pathway?map=acer00910&multi_query=	Metabolism	Energy metabolism
acer00532	Glycosaminoglycan biosynthesis - chondroitin sulfate / dermatan sulfate	KEGG PATHWAY	1/18	17/7738	0.0588235	0.0388571	0.142476	gene-LOC107994156	http://www.genome.jp/kegg-bin/show_pathway?map=acer00532&multi_query=	Metabolism	Glycan biosynthesis and metabolism
acer00730	Thiamine metabolism	KEGG PATHWAY	1/18	16/7738	0.0625	0.0366115	0.201363	gene-LOC107992483	http://www.genome.jp/kegg-bin/show_pathway?map=acer00730&multi_query=	Metabolism	Metabolism of cofactors and vitamins
acer00740	Riboflavin metabolism	KEGG PATHWAY	1/18	16/7738	0.0625	0.0366115	0.201363	gene-LOC108003329	http://www.genome.jp/kegg-bin/show_pathway?map=acer00740&multi_query=	Metabolism	Metabolism of cofactors and vitamins
acer04068	FoxO signaling pathway	KEGG PATHWAY	2/18	200/7738	0.01	0.07757	0.213318	gene-LOC107997339|gene-LOC108004488	http://www.genome.jp/kegg-bin/show_pathway?map=acer04068&multi_query=acer:107997008+white,blue%0d%0a	Environmental Information Processing	Signal transduction
acer00020	Citrate cycle (TCA cycle)	KEGG PATHWAY	1/18	51/7738	0.0196078	0.112334	0.247134	gene-LOC107997339	http://www.genome.jp/kegg-bin/show_pathway?map=acer00020&multi_query=acer:107997008+white,blue%0d%0a	Metabolism	Carbohydrate metabolism
acer04150	mTOR signaling pathway	KEGG PATHWAY	2/18	235/7738	0.00851064	0.102215	0.24986	gene-LOC108002567|gene-LOC108004488	http://www.genome.jp/kegg-bin/show_pathway?map=acer04150&multi_query=	Environmental Information Processing	Signal transduction
acer00310	Lysine degradation	KEGG PATHWAY	1/18	77/7738	0.012987	0.164907	0.329814	gene-LOC108001127	http://www.genome.jp/kegg-bin/show_pathway?map=acer00310&multi_query=	Metabolism	Amino acid metabolism
acer04142	Lysosome	KEGG PATHWAY	1/18	142/7738	0.00704225	0.283772	0.346832	gene-LOC108003329	http://www.genome.jp/kegg-bin/show_pathway?map=acer04142&multi_query=	Cellular Processes	Transport and catabolism
acer04145	Phagosome	KEGG PATHWAY	1/18	117/7738	0.00854701	0.240083	0.352122	gene-LOC108002567	http://www.genome.jp/kegg-bin/show_pathway?map=acer04145&multi_query=	Cellular Processes	Transport and catabolism
acer04341	Hedgehog signaling pathway - fly	KEGG PATHWAY	1/18	92/7738	0.0108696	0.193885	0.355457	gene-LOC107992471	http://www.genome.jp/kegg-bin/show_pathway?map=acer04341&multi_query=	Environmental Information Processing	Signal transduction
acer04350	TGF-beta signaling pathway	KEGG PATHWAY	1/18	137/7738	0.00729927	0.275228	0.356178	gene-LOC107992471	http://www.genome.jp/kegg-bin/show_pathway?map=acer04350&multi_query=	Environmental Information Processing	Signal transduction
acer01240	Biosynthesis of cofactors	KEGG PATHWAY	1/18	169/7738	0.00591716	0.328287	0.361115	gene-LOC107992483	http://www.genome.jp/kegg-bin/show_pathway?map=acer01240&multi_query=	Metabolism	Global and overview maps
acer04624	Toll and Imd signaling pathway	KEGG PATHWAY	1/18	112/7738	0.00892857	0.231048	0.363076	gene-LOC108004488	http://www.genome.jp/kegg-bin/show_pathway?map=acer04624&multi_query=	Organismal Systems	Immune system
acer04137	Mitophagy - animal	KEGG PATHWAY	1/18	161/7738	0.00621118	0.315377	0.365174	gene-LOC108004488	http://www.genome.jp/kegg-bin/show_pathway?map=acer04137&multi_query=	Cellular Processes	Transport and catabolism
acer00190	Oxidative phosphorylation	KEGG PATHWAY	1/18	134/7738	0.00746269	0.270056	0.371327	gene-LOC108002567	http://www.genome.jp/kegg-bin/show_pathway?map=acer00190&multi_query=	Metabolism	Energy metabolism
acer00230	Purine metabolism	KEGG PATHWAY	1/18	110/7738	0.00909091	0.227406	0.384841	gene-LOC107997666	http://www.genome.jp/kegg-bin/show_pathway?map=acer00230&multi_query=	Metabolism	Nucleotide metabolism
acer04140	Autophagy - animal	KEGG PATHWAY	1/18	278/7738	0.00359712	0.482797	0.482797	gene-LOC108004488	http://www.genome.jp/kegg-bin/show_pathway?map=acer04140&multi_query=	Cellular Processes	Transport and catabolism
acer04013	MAPK signaling pathway - fly	KEGG PATHWAY	1/18	270/7738	0.0037037	0.47271	0.49522	gene-LOC107992471	http://www.genome.jp/kegg-bin/show_pathway?map=acer04013&multi_query=	Environmental Information Processing	Signal transduction
