# Supplementary material for: Chronic Exposure to Field-Level Thiamethoxam Impairs Gut Tissue and Reduces Honeybee (Apis cerana) Survival
Source: Insects. 2025 Apr 1;16(4):372. doi: 10.3390/insects16040372 (PMC12028093; doi:10.3390/insects16040372)
Supplement: Supplementary file 1 [file insects-16-00372-s001.zip › Table S8 The KEGG enrichment of head differential metabolites.xlsx]

## Sheet: DE.list.check.kegg_enrichment
Term	Database	ID	Ratio_in_study	Ratio_in_pop	P-Value	Corrected P-Value	Metab_ids	Hyperlink	typeII	typeI	DA_score	des
Glycine, serine and threonine metabolism	KEGG PATHWAY	map00260	4/35	48/4119	0.000652237	0.0273939	metab_12200|metab_7280|metab_331|metab_16836|metab_6474	http://www.genome.jp/kegg-bin/show_pathway?map00260/C02291%09red/C00114%09red/C00037%09red/C02737%09red	Amino acid metabolism	Metabolism	-0.0285714	L-Cystathionine|Choline|L-Glycine|Ps(14:1(9Z)/14:1(9Z))|Ps(22:2(13Z,16Z)/24:1(15Z))
Riboflavin metabolism	KEGG PATHWAY	map00740	3/35	24/4119	0.0010069	0.0211449	metab_8980|metab_2361|metab_11047	http://www.genome.jp/kegg-bin/show_pathway?map00740/C01727%09red/C00061%09red/C00255%09red	Metabolism of cofactors and vitamins	Metabolism	-0.2	Lumichrome|Flavin Mononucleotide|Riboflavin
Glycerophospholipid metabolism	KEGG PATHWAY	map00564	4/35	56/4119	0.00117321	0.016425	metab_23495|metab_16836|metab_6474|metab_6285|metab_7280|metab_6638|metab_6511	http://www.genome.jp/kegg-bin/show_pathway?map00564/C00350%09red/C02737%09red/C00114%09red/C00157%09red	Lipid metabolism	Metabolism	-0.0384615	Pe(18:4(6Z,9Z,12Z,15Z)/18:4(6Z,9Z,12Z,15Z))|Ps(14:1(9Z)/14:1(9Z))|Ps(22:2(13Z,16Z)/24:1(15Z))|Gpetn(14:0/22:2)|Choline|Pe(22:4(7Z,10Z,13Z,16Z)/15:0)|Pc(18:2(9Z,12Z)/18:0)
Folate biosynthesis	KEGG PATHWAY	map00790	3/35	58/4119	0.0126025	0.132326	metab_503|metab_668|metab_1933	http://www.genome.jp/kegg-bin/show_pathway?map00790/C05926%09red/C04244%09red/C18239%09red	Metabolism of cofactors and vitamins	Metabolism	-0.272727	Neopterin|6-Lactoyltetrahydropterin|Cyclic Pyranopterin Monophosphate
Autophagy - other	KEGG PATHWAY	map04136	1/35	3/4119	0.0252817	0.212366	metab_23495|metab_6638|metab_6285	http://www.genome.jp/kegg-bin/show_pathway?map04136/C00350%09red	Transport and catabolism	Cellular Processes	-0.15	Pe(18:4(6Z,9Z,12Z,15Z)/18:4(6Z,9Z,12Z,15Z))|Pe(22:4(7Z,10Z,13Z,16Z)/15:0)|Gpetn(14:0/22:2)
Starch and sucrose metabolism	KEGG PATHWAY	map00500	2/35	37/4119	0.038797	0.271579	metab_13218|metab_13116	http://www.genome.jp/kegg-bin/show_pathway?map00500/C00372%09red/C16688%09red	Carbohydrate metabolism	Metabolism	0	Dextran|Sucrose 6-Phosphate
Autophagy - animal	KEGG PATHWAY	map04140	1/35	6/4119	0.0499421	0.299652	metab_23495|metab_6638|metab_6285	http://www.genome.jp/kegg-bin/show_pathway?map04140/C00350%09red	Transport and catabolism	Cellular Processes	-0.142857	Pe(18:4(6Z,9Z,12Z,15Z)/18:4(6Z,9Z,12Z,15Z))|Pe(22:4(7Z,10Z,13Z,16Z)/15:0)|Gpetn(14:0/22:2)
Lipoic acid metabolism	KEGG PATHWAY	map00785	2/35	44/4119	0.0531183	0.278871	metab_4349|metab_331	http://www.genome.jp/kegg-bin/show_pathway?map00785/C05125%09red/C00037%09red	Metabolism of cofactors and vitamins	Metabolism	-0.2	2-(A-Hydroxyethyl)Thiamine Diphosphate|L-Glycine
Purine metabolism	KEGG PATHWAY	map00230	3/35	101/4119	0.0531645	0.248101	metab_14635|metab_331|metab_14674	http://www.genome.jp/kegg-bin/show_pathway?map00230/C00366%09red/C00037%09red/C00655%09red	Nucleotide metabolism	Metabolism	-0.0333333	Uric Acid|L-Glycine|Xanthosine 5'-Monophosphate
Biosynthesis of cofactors	KEGG PATHWAY	map01240	6/35	329/4119	0.0559644	0.23505	metab_2361|metab_331|metab_12200|metab_11047|metab_22864|metab_1933	http://www.genome.jp/kegg-bin/show_pathway?map01240/C00061%09red/C00037%09red/C02291%09red/C00255%09red/C03033%09red/C18239%09red	Global and overview maps	Metabolism	-0.0705882	Flavin Mononucleotide|L-Glycine|L-Cystathionine|Riboflavin|Phenethylamine Glucuronide|Cyclic Pyranopterin Monophosphate
Glycosylphosphatidylinositol (GPI)-anchor biosynthesis	KEGG PATHWAY	map00563	1/35	7/4119	0.0580267	0.221556	metab_23495|metab_6638|metab_6285	http://www.genome.jp/kegg-bin/show_pathway?map00563/C00350%09red	Glycan biosynthesis and metabolism	Metabolism	-0.142857	Pe(18:4(6Z,9Z,12Z,15Z)/18:4(6Z,9Z,12Z,15Z))|Pe(22:4(7Z,10Z,13Z,16Z)/15:0)|Gpetn(14:0/22:2)
Ascorbate and aldarate metabolism	KEGG PATHWAY	map00053	2/35	57/4119	0.083732	0.293062	metab_14683|metab_22864	http://www.genome.jp/kegg-bin/show_pathway?map00053/C02670%09red/C03033%09red	Carbohydrate metabolism	Metabolism	-0.111111	D-Glucuronolactone|Phenethylamine Glucuronide
Pentose and glucuronate interconversions	KEGG PATHWAY	map00040	2/35	58/4119	0.0862723	0.278726	metab_25633|metab_22864	http://www.genome.jp/kegg-bin/show_pathway?map00040/C00309%09red/C03033%09red	Carbohydrate metabolism	Metabolism	0	D-Ribulose|Phenethylamine Glucuronide
Sulfur relay system	KEGG PATHWAY	map04122	1/35	11/4119	0.089702	0.269106	metab_1933	http://www.genome.jp/kegg-bin/show_pathway?map04122/C18239%09red	Folding, sorting and degradation	Genetic Information Processing	-0.25	Cyclic Pyranopterin Monophosphate
ABC transporters	KEGG PATHWAY	map02010	3/35	138/4119	0.110797	0.310231	metab_11047|metab_7280|metab_331	http://www.genome.jp/kegg-bin/show_pathway?map02010/C00255%09red/C00114%09red/C00037%09red	Membrane transport	Environmental Information Processing	-0.02	Riboflavin|Choline|L-Glycine
D-Amino acid metabolism	KEGG PATHWAY	map00470	2/35	69/4119	0.115652	0.303587	metab_644|metab_331	http://www.genome.jp/kegg-bin/show_pathway?map00470/C00166%09red/C00037%09red	Metabolism of other amino acids	Metabolism	-0.0740741	Phenylpyruvic Acid|L-Glycine
Arginine and proline metabolism	KEGG PATHWAY	map00330	2/35	69/4119	0.115652	0.303587	metab_12663|metab_12687	http://www.genome.jp/kegg-bin/show_pathway?map00330/C15767%09red/C02946%09red	Amino acid metabolism	Metabolism	0.0740741	4-(Glutamylamino) Butanoate|4-Acetamidobutanoic Acid
Oxidative phosphorylation	KEGG PATHWAY	map00190	1/35	16/4119	0.127844	0.298302	metab_2361	http://www.genome.jp/kegg-bin/show_pathway?map00190/C00061%09red	Energy metabolism	Metabolism	-0.125	Flavin Mononucleotide
Citrate cycle (TCA cycle)	KEGG PATHWAY	map00020	1/35	20/4119	0.157235	0.347572	metab_4349	http://www.genome.jp/kegg-bin/show_pathway?map00020/C05125%09red	Carbohydrate metabolism	Metabolism	-0.1	2-(A-Hydroxyethyl)Thiamine Diphosphate
Thiamine metabolism	KEGG PATHWAY	map00730	1/35	31/4119	0.233186	0.489691	metab_331	http://www.genome.jp/kegg-bin/show_pathway?map00730/C00037%09red	Metabolism of cofactors and vitamins	Metabolism	-0.142857	L-Glycine
Glycolysis / Gluconeogenesis	KEGG PATHWAY	map00010	1/35	32/4119	0.239751	0.479503	metab_4349	http://www.genome.jp/kegg-bin/show_pathway?map00010/C05125%09red	Carbohydrate metabolism	Metabolism	-0.142857	2-(A-Hydroxyethyl)Thiamine Diphosphate
Pyruvate metabolism	KEGG PATHWAY	map00620	1/35	32/4119	0.239751	0.479503	metab_4349	http://www.genome.jp/kegg-bin/show_pathway?map00620/C05125%09red	Carbohydrate metabolism	Metabolism	-0.125	2-(A-Hydroxyethyl)Thiamine Diphosphate
Sulfur metabolism	KEGG PATHWAY	map00920	1/35	33/4119	0.246262	0.449696	metab_13127	http://www.genome.jp/kegg-bin/show_pathway?map00920/C11143%09red	Energy metabolism	Metabolism	0.142857	Dimethyl Sulfoxide
Phenylalanine, tyrosine and tryptophan biosynthesis	KEGG PATHWAY	map00400	1/35	35/4119	0.259121	0.453462	metab_644	http://www.genome.jp/kegg-bin/show_pathway?map00400/C00166%09red	Amino acid metabolism	Metabolism	-0.0714286	Phenylpyruvic Acid
Glutathione metabolism	KEGG PATHWAY	map00480	1/35	38/4119	0.278011	0.467058	metab_331	http://www.genome.jp/kegg-bin/show_pathway?map00480/C00037%09red	Metabolism of other amino acids	Metabolism	-0.0833333	L-Glycine
alpha-Linolenic acid metabolism	KEGG PATHWAY	map00592	1/35	44/4119	0.314397	0.507873	metab_6511	http://www.genome.jp/kegg-bin/show_pathway?map00592/C00157%09red	Lipid metabolism	Metabolism	-0.0454545	Pc(18:2(9Z,12Z)/18:0)
Histidine metabolism	KEGG PATHWAY	map00340	1/35	47/4119	0.331916	0.516314	metab_291	http://www.genome.jp/kegg-bin/show_pathway?map00340/C01152%09red	Amino acid metabolism	Metabolism	-0.0666667	3-Methylhistidine
Phenylalanine metabolism	KEGG PATHWAY	map00360	1/35	49/4119	0.343353	0.515029	metab_644	http://www.genome.jp/kegg-bin/show_pathway?map00360/C00166%09red	Amino acid metabolism	Metabolism	-0.0909091	Phenylpyruvic Acid
Drug metabolism - other enzymes	KEGG PATHWAY	map00983	1/35	52/4119	0.360152	0.5216	metab_16708	http://www.genome.jp/kegg-bin/show_pathway?map00983/C07649%09red	Xenobiotics biodegradation and metabolism	Metabolism	-0.125	13-Demethyl Tacrolimus
Aminoacyl-tRNA biosynthesis	KEGG PATHWAY	map00970	1/35	52/4119	0.360152	0.5216	metab_331	http://www.genome.jp/kegg-bin/show_pathway?map00970/C00037%09red	Translation	Genetic Information Processing	-0.0555556	L-Glycine
Neuroactive ligand-receptor interaction	KEGG PATHWAY	map04080	1/35	53/4119	0.365659	0.495409	metab_331	http://www.genome.jp/kegg-bin/show_pathway?map04080/C00037%09red	Signaling molecules and interaction	Environmental Information Processing	-0.0434783	L-Glycine
Nicotinate and nicotinamide metabolism	KEGG PATHWAY	map00760	1/35	55/4119	0.376534	0.494201	metab_17789	http://www.genome.jp/kegg-bin/show_pathway?map00760/C00455%09red	Metabolism of cofactors and vitamins	Metabolism	-0.0666667	Nicotinamide Ribotide
Lysine degradation	KEGG PATHWAY	map00310	1/35	56/4119	0.381903	0.486059	metab_331	http://www.genome.jp/kegg-bin/show_pathway?map00310/C00037%09red	Amino acid metabolism	Metabolism	-0.0555556	L-Glycine
Phosphonate and phosphinate metabolism	KEGG PATHWAY	map00440	1/35	56/4119	0.381903	0.486059	metab_331	http://www.genome.jp/kegg-bin/show_pathway?map00440/C00037%09red	Metabolism of other amino acids	Metabolism	-0.333333	L-Glycine
Nucleotide metabolism	KEGG PATHWAY	map01232	1/35	58/4119	0.392508	0.471009	metab_14674	http://www.genome.jp/kegg-bin/show_pathway?map01232/C00655%09red	Global and overview maps	Metabolism	0.0416667	Xanthosine 5'-Monophosphate
Glyoxylate and dicarboxylate metabolism	KEGG PATHWAY	map00630	1/35	64/4119	0.423271	0.493816	metab_331	http://www.genome.jp/kegg-bin/show_pathway?map00630/C00037%09red	Carbohydrate metabolism	Metabolism	-0.0769231	L-Glycine
Cysteine and methionine metabolism	KEGG PATHWAY	map00270	1/35	67/4119	0.43808	0.49728	metab_12200	http://www.genome.jp/kegg-bin/show_pathway?map00270/C02291%09red	Amino acid metabolism	Metabolism	-0.0625	L-Cystathionine
Arachidonic acid metabolism	KEGG PATHWAY	map00590	1/35	79/4119	0.493708	0.545677	metab_6511	http://www.genome.jp/kegg-bin/show_pathway?map00590/C00157%09red	Lipid metabolism	Metabolism	-0.0333333	Pc(18:2(9Z,12Z)/18:0)
Drug metabolism - cytochrome P450	KEGG PATHWAY	map00982	1/35	87/4119	0.52778	0.568379	metab_12668	http://www.genome.jp/kegg-bin/show_pathway?map00982/C16649%09red	Xenobiotics biodegradation and metabolism	Metabolism	-0.0625	4-Hydroxyvalproic Acid
Amino sugar and nucleotide sugar metabolism	KEGG PATHWAY	map00520	1/35	119/4119	0.64313	0.675287	metab_25377	http://www.genome.jp/kegg-bin/show_pathway?map00520/C06023%09red	Carbohydrate metabolism	Metabolism	-0.05	D-Glucosaminide
Metabolism of xenobiotics by cytochrome P450	KEGG PATHWAY	map00980	1/35	121/4119	0.649349	0.665187	metab_18334	http://www.genome.jp/kegg-bin/show_pathway?map00980/C19563%09red	Xenobiotics biodegradation and metabolism	Metabolism	-0.111111	4-[(Hydroxymethyl)Nitrosoamino]-1-(3-Pyridinyl)-1-Butanone
Porphyrin metabolism	KEGG PATHWAY	map00860	1/35	149/4119	0.726103	0.726103	metab_331	http://www.genome.jp/kegg-bin/show_pathway?map00860/C00037%09red	Metabolism of cofactors and vitamins	Metabolism	-0.125	L-Glycine
